# Supplementary material for: Transcriptional corepressors in maize maintain meristem development
Source: Plant Physiol. 2024 Sep 10;197(1):kiae476. doi: 10.1093/plphys/kiae476 (PMC11663565; doi:10.1093/plphys/kiae476)
Supplement: kiae476_Supplementary_Data [file kiae476_supplementary_data.zip]

Archive with 7 entries (7 files):
- Supplemental Dataset_1.xlsx
- Supplemental Dataset_2.xlsx
- Supplemental Dataset_3.xlsx
- Supplemental Dataset_4.xlsx
- Supplemental Table_1.xlsx
- Supplementary Dataset 5.xlsx
- Supplementary Figures_final.pdf
