# Supplementary material for: Transcriptional corepressors in maize maintain meristem development
Source: Plant Physiol. 2024 Sep 10;197(1):kiae476. doi: 10.1093/plphys/kiae476 (PMC11663565; doi:10.1093/plphys/kiae476)
Supplement: kiae476_Supplementary_Data [file kiae476_supplementary_data.zip › Supplemental Dataset_1.xlsx]

## Sheet: rel2 IM RNA-Seq Data
GeneID	V3	Annotation	Annotation	logFC	logCPM	LR	PValue	FDR
Zm00001eb281470	GRMZM2G015432	0	0	10.1706	3.15984	730.516	6.91879e-161	2.1314e-157
Zm00001eb045940	GRMZM2G088245	#N/A	#N/A	9.1271	0.859164	139.722	3.06169e-32	2.00678e-29
Zm00001eb413960	#N/A	#N/A	#N/A	8.08625	-0.149745	175.679	4.25543e-40	3.74551e-37
Zm00001eb079160	#N/A	#N/A	#N/A	7.55404	-0.619747	93.8153	3.4639e-22	1.50294e-19
Zm00001eb413230	GRMZM2G049979	0	0	7.44183	3.69643	1049.32	3.41401e-230	1.75286e-226
Zm00001eb187830	#N/A	#N/A	#N/A	7.14182	-0.968678	95.2957	1.63969e-22	7.21602e-20
Zm00001eb411530	#N/A	#N/A	#N/A	6.97942	-1.08667	80.7443	2.56903e-19	8.60235e-17
Zm00001eb038090	GRMZM2G031468	#N/A	#N/A	6.93897	0.159552	61.1693	5.23709e-15	1.26042e-12
Zm00001eb078730	GRMZM2G051943	cta1	chitinase A1	6.81037	-1.12708	24.7811	6.42226e-07	3.78287e-05
Zm00001eb412120	GRMZM2G405170	abi44	ABI3-VP1-transcription factor 44	6.61208	0.358535	144.417	2.88017e-33	1.9717e-30
Zm00001eb109430	#N/A	#N/A	#N/A	6.57806	-0.289243	122.068	2.23098e-28	1.27274e-25
Zm00001eb359240	GRMZM2G063431	#N/A	#N/A	6.40246	-1.53175	59.4375	1.26243e-14	2.83871e-12
Zm00001eb008690	GRMZM2G099522	zmm14	Zea mays MADS14	6.37931	1.21689	22.4809	2.12241e-06	0.000105117
Zm00001eb075900	GRMZM2G026926	ereb154	AP2-EREBP-transcription factor 154	6.25689	1.84453	93.2887	4.51971e-22	1.93381e-19
Zm00001eb400120	GRMZM2G102161	zmm8	Zea mays MADS8	6.18072	2.60936	19.2753	1.13163e-05	0.000430382
Zm00001eb335210	GRMZM2G156632	wip1	wound induced protein1	6.13014	-1.64192	18.2785	1.90853e-05	0.000660608
Zm00001eb042780	GRMZM2G101116	#N/A	#N/A	5.87897	-0.271069	102.233	4.93519e-24	2.37552e-21
Zm00001eb410810	#N/A	#N/A	#N/A	5.85668	-1.91821	43.7374	3.75522e-11	5.09618e-09
Zm00001eb413850	GRMZM2G118610	0	0	5.67782	1.54849	379.361	1.71446e-84	2.93421e-81
Zm00001eb276600	#N/A	#N/A	#N/A	5.6534	-0.410312	50.614	1.1244e-12	1.87398e-10
Zm00001eb342140	#N/A	#N/A	#N/A	5.57215	-2.11247	30.699	3.01323e-08	2.39859e-06
Zm00001eb008740	GRMZM2G178894	#N/A	#N/A	5.54263	-2.03376	15.7071	7.39464e-05	0.0020195
Zm00001eb206630	#N/A	#N/A	#N/A	5.45623	-1.2207	61.7829	3.83494e-15	9.60482e-13
Zm00001eb093190	#N/A	#N/A	#N/A	5.40492	-1.26747	62.3484	2.8776e-15	7.26617e-13
Zm00001eb412420	GRMZM2G328908	#N/A	#N/A	5.38293	0.502819	222.877	2.13185e-50	2.52592e-47
Zm00001eb189000	GRMZM2G061303	npf11	nitrate transporter/peptide transporter family11	5.26106	-2.21334	17.4569	2.93891e-05	0.000945054
Zm00001eb109420	#N/A	#N/A	#N/A	5.03126	-0.297028	88.5844	4.8711e-21	1.85258e-18
Zm00001eb362260	GRMZM2G367701	ccp28	cysteine protease28	4.97567	-0.970732	13.3977	0.000251933	0.00539335
Zm00001eb148280	GRMZM2G072780	lac4	laccase4	4.94275	-2.38261	13.6536	0.000219815	0.00482998
Zm00001eb373460	GRMZM2G070455	0	0	4.84406	-2.60643	11.2069	0.000814951	0.0133681
Zm00001eb165610	GRMZM2G085381	bx1	benzoxazinless1	4.75589	4.63156	33.2394	8.14817e-09	7.49291e-07
Zm00001eb187790	#N/A	#N/A	#N/A	4.74338	-2.53122	17.8431	2.39888e-05	0.000795479
Zm00001eb414010	GRMZM2G070575	0	0	4.74137	-2.5684	16.0946	6.02547e-05	0.00169982
Zm00001eb342500	GRMZM2G410352	#N/A	#N/A	4.66306	-1.17236	17.0113	3.71582e-05	0.0011447
Zm00001eb323090	GRMZM2G056369	icl1	isocitrate lyase1	4.64162	-2.53409	12.6128	0.000383104	0.00750758
Zm00001eb391690	GRMZM2G477685	piip1	physical impedance induced protein1	4.60302	1.84346	35.1915	2.98821e-09	2.99853e-07
Zm00001eb083790	GRMZM2G119689	mn1	miniature seed1	4.54781	-0.0306151	21.1532	4.24003e-06	0.000189028
Zm00001eb391670	GRMZM2G477697	#N/A	#N/A	4.43526	-0.747298	17.9124	2.31307e-05	0.000770341
Zm00001eb317850	GRMZM5G872141	sweet11b	sugars will eventually be exported transporter11b	4.42352	-0.749863	13.8979	0.000193015	0.00436566
Zm00001eb138050	GRMZM2G349187	0	0	4.36191	-2.70039	16.5261	4.7984e-05	0.00141184
Zm00001eb302840	GRMZM2G369991	#N/A	#N/A	4.35813	-2.70042	13.1687	0.000284671	0.00594145
Zm00001eb418740	GRMZM2G077951	mab29	math-btb29	4.32831	-1.06548	24.1073	9.11134e-07	5.03638e-05
Zm00001eb410900	AC203972.3_FG001	#N/A	#N/A	4.31386	3.06318	566.127	3.90699e-125	1.00299e-121
Zm00001eb189430	GRMZM2G105522	#N/A	#N/A	4.31306	0.587515	17.237	3.29941e-05	0.00103127
Zm00001eb411020	GRMZM2G102683	0	0	4.30448	-0.855082	57.8175	2.87607e-14	6.19582e-12
Zm00001eb013150	GRMZM2G319781	0	0	4.29248	-0.805641	24.4631	7.57476e-07	4.29739e-05
Zm00001eb202050	#N/A	#N/A	#N/A	4.27578	-2.70266	10.4171	0.00124853	0.0184825
Zm00001eb307180	#N/A	#N/A	#N/A	4.247	-2.03002	20.4617	6.08351e-06	0.000256023
Zm00001eb167690	GRMZM2G117989	prp3	pathogenesis-related protein3	4.22977	-1.17002	16.6881	4.40575e-05	0.00132155
Zm00001eb076190	GRMZM2G108153	px18	peroxidase18	4.2282	-2.74756	14.3524	0.00015159	0.00363112
Zm00001eb158350	GRMZM2G153672	#N/A	#N/A	4.20251	-2.74786	12.4441	0.000419313	0.0080784
Zm00001eb376570	GRMZM2G052562	znod1	Zea nodulation homolog1	4.18821	-2.74822	11.9457	0.000547725	0.0100046
Zm00001eb408720	GRMZM5G838435	0	0	4.17375	-0.729718	38.4763	5.54237e-10	6.0978e-08
Zm00001eb038100	GRMZM2G334639	#N/A	#N/A	4.17091	-2.74851	11.1677	0.000832326	0.0135809
Zm00001eb267250	#N/A	#N/A	#N/A	4.16758	-2.06004	17.4436	2.9596e-05	0.000949724
Zm00001eb141500	GRMZM2G125032	geb2	"glucan endo-1,3-beta-glucosidase homolog2"	4.16574	-2.74874	11.2176	0.000810264	0.0133125
Zm00001eb411380	GRMZM2G016890	glu1	beta glucosidase1	4.16411	4.94595	380.459	9.88505e-85	1.79129e-81
Zm00001eb126600	#N/A	#N/A	#N/A	4.12594	-2.79232	13.5071	0.00023766	0.00514864
Zm00001eb264210	AC205362.4_FG002	aaap45	amino acid/auxin permease45	4.12319	-1.6189	17.1553	3.44445e-05	0.00106794
Zm00001eb313520	GRMZM2G114639	#N/A	#N/A	4.06524	-2.7957	11.7257	0.000616442	0.0109058
Zm00001eb312110	GRMZM2G045638	0	0	4.03023	-2.79609	10.1987	0.00140543	0.0202284
Zm00001eb418090	GRMZM2G072529	acco31	1-aminocyclopropane-1-carboxylate oxidase31	4.01173	-2.17775	20.1734	7.073e-06	0.000290909
Zm00001eb302370	GRMZM2G493395	dxs2	deoxy xylulose synthase 2	4.00668	1.78017	100.015	1.51252e-23	7.05978e-21
Zm00001eb148270	GRMZM2G072808	lac15	laccase15	3.99905	-1.68557	11.6943	0.000626917	0.0110359
Zm00001eb413220	#N/A	#N/A	#N/A	3.96755	2.44891	353.123	8.85282e-79	1.43537e-75
Zm00001eb245460	GRMZM2G083855	#N/A	#N/A	3.96567	-2.84319	12.2574	0.000463407	0.00877965
Zm00001eb060840	GRMZM2G015892	#N/A	#N/A	3.96042	-2.18029	14.7301	0.000124051	0.00308933
Zm00001eb313340	GRMZM2G141219	ereb143	AP2-EREBP-transcription factor 143	3.94685	-2.84424	11.6484	0.000642577	0.0112729
Zm00001eb162070	GRMZM2G094490	#N/A	#N/A	3.93257	-2.84443	11.0469	0.000888366	0.0142913
Zm00001eb261900	GRMZM2G165638	#N/A	#N/A	3.92206	-2.84465	10.7265	0.00105612	0.0162431
Zm00001eb076150	GRMZM2G160175	#N/A	#N/A	3.90107	-2.84483	9.88136	0.00166961	0.0229926
Zm00001eb004360	GRMZM2G000737	#N/A	#N/A	3.85896	-2.89204	9.46913	0.00208959	0.0270243
Zm00001eb011550	GRMZM2G015281	ereb4	AP2-EREBP-transcription factor 4	3.83514	-2.24435	12.8244	0.00034213	0.00683949
Zm00001eb421850	GRMZM2G147390	0	0	3.81103	-2.21074	11.7522	0.000607714	0.0108076
Zm00001eb030460	#N/A	#N/A	#N/A	3.80344	-1.86817	30.6596	3.07497e-08	2.43389e-06
Zm00001eb031880	GRMZM2G088312	#N/A	#N/A	3.78746	-1.56742	17.1033	3.5401e-05	0.00109384
Zm00001eb412980	GRMZM2G127087	tps11	terpene synthase11	3.78622	-2.89469	10.1981	0.00140586	0.0202284
Zm00001eb222540	GRMZM2G122654	cyp29	cytochrome P450 CYP71Z19	3.77876	-2.89488	9.99741	0.0015676	0.0219907
Zm00001eb020900	GRMZM2G024175	#N/A	#N/A	3.7717	-2.89471	9.44407	0.00211833	0.0272901
Zm00001eb415550	#N/A	#N/A	#N/A	3.74245	-0.164446	48.6521	3.05644e-12	4.82855e-10
Zm00001eb396390	GRMZM2G022686	myb154	MYB-transcription factor 154	3.66973	-1.96606	21.4178	3.69321e-06	0.00016981
Zm00001eb321820	GRMZM2G134716	#N/A	#N/A	3.66723	4.12198	903.317	1.8655e-198	8.20978e-195
Zm00001eb411000	GRMZM2G060183	#N/A	#N/A	3.6391	1.67608	161.065	6.62066e-37	4.8561e-34
Zm00001eb085460	AC177924.2_FG003	#N/A	#N/A	3.63793	-2.94575	8.22644	0.00412844	0.0440834
Zm00001eb305600	GRMZM2G076417	#N/A	#N/A	3.626	-0.904794	11.2688	0.000788208	0.0130476
Zm00001eb104830	GRMZM2G085199	#N/A	#N/A	3.62061	-2.9467	9.27109	0.00232799	0.0291885
Zm00001eb425320	#N/A	#N/A	#N/A	3.59004	-2.94733	8.39761	0.00375715	0.0411896
Zm00001eb229630	GRMZM2G074896	xt9	"beta-1,2-xylosyltransferase9"	3.58782	-2.38118	12.8637	0.000335014	0.00672781
Zm00001eb267030	GRMZM2G096680	#N/A	#N/A	3.58262	-2.38133	12.5528	0.000395609	0.00771826
Zm00001eb410380	GRMZM2G300965	0	0	3.57205	1.80065	141.787	1.08232e-32	7.24824e-30
Zm00001eb401000	GRMZM2G078441	0	0	3.56743	-1.92361	9.79231	0.00175243	0.0238767
Zm00001eb409980	GRMZM2G064818	#N/A	#N/A	3.56171	-0.687918	18.0767	2.12179e-05	0.00071514
Zm00001eb175160	#N/A	#N/A	#N/A	3.54613	-2.41627	14.5107	0.000139369	0.00339598
Zm00001eb125060	GRMZM2G003794	xyl8	xylanase8	3.50999	-2.00503	9.67132	0.00187166	0.0249065
Zm00001eb162710	GRMZM5G805389	spx4	SPX domain-containing membrane protein4	3.49642	-1.23692	8.23939	0.00409909	0.0439166
Zm00001eb073480	GRMZM2G476597	0	0	3.48227	-2.41828	9.63247	0.00191167	0.0252859
Zm00001eb259960	GRMZM2G059836	0	0	3.46374	-2.45437	15.1322	0.000100241	0.00260373
Zm00001eb418270	GRMZM2G039381	0	0	3.42582	-3.00068	8.10688	0.00440976	0.0462695
Zm00001eb368900	GRMZM2G010468	0	0	3.42098	-3.00109	8.11758	0.00438379	0.0460518
Zm00001eb395260	GRMZM2G309327	0	0	3.40976	-3.00156	7.922	0.00488371	0.0498997
Zm00001eb146010	#N/A	#N/A	#N/A	3.39233	-0.00468027	38.6845	4.98162e-10	5.52028e-08
Zm00001eb377390	#N/A	#N/A	#N/A	3.3888	0.893852	57.8285	2.86002e-14	6.19582e-12
Zm00001eb127680	GRMZM2G316967	tpl1	topless-related1	3.37909	7.92511	1630	0	0
Zm00001eb391620	#N/A	#N/A	#N/A	3.37891	-2.05895	10.7981	0.00101605	0.0157924
Zm00001eb152200	GRMZM2G033359	aas7	auxin amido synthetase7	3.36708	-1.77723	10.7667	0.00103342	0.0159656
Zm00001eb307060	GRMZM2G131836	cncr2	cinnamoyl CoA reductase2	3.30829	-1.53814	11.6364	0.000646743	0.0113202
Zm00001eb162720	GRMZM2G065970	#N/A	#N/A	3.30556	0.768383	173.984	9.97801e-40	8.5384e-37
Zm00001eb417450	GRMZM2G028104	0	0	3.22657	-1.27822	33.2246	8.21039e-09	7.52765e-07
Zm00001eb346880	GRMZM2G057116	wrky34	WRKY-transcription factor 34	3.20763	-2.18032	14.0314	0.000179784	0.00414863
Zm00001eb043930	GRMZM2G168744	0	0	3.20295	-0.855108	13.2801	0.000268245	0.00567494
Zm00001eb373380	GRMZM2G088053	#N/A	#N/A	3.2009	-2.18156	11.7665	0.000603068	0.0107388
Zm00001eb430460	GRMZM2G094360	#N/A	#N/A	3.19509	-2.57295	11.8517	0.00057608	0.0103843
Zm00001eb247880	#N/A	#N/A	#N/A	3.16537	-1.50085	18.833	1.42674e-05	0.000522851
Zm00001eb407710	GRMZM2G136910	aasr1	abscisic acid stress ripening1	3.15587	3.47473	262.238	5.58074e-59	7.81455e-56
Zm00001eb074330	GRMZM2G168474	czog1	cis-zeatin O-glucosyltransferase1	3.14334	-2.57416	8.5904	0.0033794	0.0380643
Zm00001eb245030	GRMZM2G146380	nactf30	NAC-transcription factor 30	3.1356	-1.94704	17.2598	3.26008e-05	0.0010248
Zm00001eb409100	GRMZM5G831224	#N/A	#N/A	3.11671	-2.6129	11.2305	0.000804649	0.0132485
Zm00001eb366310	GRMZM2G096407	aaap56	amino acid/auxin permease56	3.11541	-2.24369	9.52224	0.00202997	0.0264643
Zm00001eb038060	GRMZM2G070172	amya2	alpha amylase2	3.11259	-0.607637	25.9277	3.5444e-07	2.2103e-05
Zm00001eb280200	GRMZM2G156310	#N/A	#N/A	3.10505	-2.61406	11.7271	0.000615981	0.0109057
Zm00001eb303750	GRMZM2G107065	#N/A	#N/A	3.08948	-2.61521	11.0717	0.000876562	0.0141453
Zm00001eb125900	GRMZM2G336879	#N/A	#N/A	3.07316	-2.24552	8.44994	0.00365056	0.040308
Zm00001eb139920	GRMZM2G122431	0	0	3.05683	0.265468	21.0296	4.52244e-06	0.000199026
Zm00001eb270310	GRMZM2G014705	end1	early nodulin homolog1	3.01726	-0.815064	18.801	1.45093e-05	0.000530216
Zm00001eb250710	GRMZM2G160565	bde1	bearded-ear1	2.98707	0.441462	12.5283	0.000400842	0.00780552
Zm00001eb300130	GRMZM2G129246	go1	glycolate oxidase1	2.98239	-2.31004	12.0377	0.000521351	0.00963452
Zm00001eb361620	GRMZM5G836174	#N/A	#N/A	2.98148	1.87734	18.5256	1.67641e-05	0.00059559
Zm00001eb429440	AF466202.2_FG010	#N/A	#N/A	2.97593	2.14794	17.9367	2.28378e-05	0.000761409
Zm00001eb048710	GRMZM2G070825	0	0	2.94107	1.72283	19.2441	1.15024e-05	0.000435312
Zm00001eb407760	GRMZM2G544539	ereb28	AP2-EREBP-transcription factor 28	2.93342	-1.32558	24.8101	6.32667e-07	3.74807e-05
Zm00001eb043810	#N/A	#N/A	#N/A	2.90054	0.900874	11.3219	0.000765991	0.0127621
Zm00001eb032050	AC212976.3_FG003	#N/A	#N/A	2.8909	-2.6978	9.00679	0.00268979	0.0323299
Zm00001eb420080	AC204711.3_FG003	#N/A	#N/A	2.89032	-1.5313	19.6202	9.44644e-06	0.000374045
Zm00001eb159490	GRMZM2G011347	0	0	2.86349	-2.0905	10.8603	0.000982492	0.0154186
Zm00001eb232740	GRMZM2G167578	#N/A	#N/A	2.86072	-1.82199	10.4573	0.00122164	0.0181631
Zm00001eb091340	#N/A	#N/A	#N/A	2.8498	-2.70139	8.07669	0.00448382	0.0468232
Zm00001eb408750	GRMZM2G125931	0	0	2.82465	-0.379879	46.3404	9.93938e-12	1.47208e-09
Zm00001eb209070	GRMZM2G361611	bzip84	bZIP-transcription factor 84	2.78459	-1.72926	13.479	0.000241248	0.00521537
Zm00001eb315270	GRMZM2G072240	0	0	2.77688	-2.41712	10.655	0.00109775	0.0167
Zm00001eb289260	#N/A	#N/A	#N/A	2.77049	-2.74531	8.12542	0.00436489	0.0459205
Zm00001eb261610	#N/A	#N/A	#N/A	2.75982	-2.74621	8.04607	0.00456025	0.0474284
Zm00001eb285990	GRMZM2G140170	#N/A	#N/A	2.75965	1.33262	36.9974	1.18287e-09	1.24793e-07
Zm00001eb282870	GRMZM2G167387	#N/A	#N/A	2.72903	-2.45067	11.0896	0.000868154	0.0140352
Zm00001eb338650	GRMZM2G373928	pebp14	phosphatidylethanolamine-binding protein	2.71644	3.00483	116.146	4.41607e-27	2.38669e-24
Zm00001eb010340	GRMZM2G360234	#N/A	#N/A	2.705	-0.107581	41.0563	1.47903e-10	1.80805e-08
Zm00001eb285360	GRMZM2G079440	dhn1	dehydrin1	2.70449	1.69005	13.5094	0.00023737	0.00514597
Zm00001eb214740	GRMZM2G071620	zmm31	Zea mays MADS31	2.69388	5.9794	526.832	1.3808e-116	3.27207e-113
Zm00001eb005990	GRMZM5G838098	zim27	ZIM-transcription factor 27	2.68317	1.02595	24.4225	7.73598e-07	4.37274e-05
Zm00001eb015870	GRMZM2G017223	#N/A	#N/A	2.68233	-2.45453	10.5991	0.00113142	0.0171023
Zm00001eb249030	GRMZM2G156585	#N/A	#N/A	2.67228	-0.0304034	30.6557	3.08127e-08	2.43389e-06
Zm00001eb015580	#N/A	#N/A	#N/A	2.66403	-2.20787	12.0899	0.000506957	0.00940802
Zm00001eb043580	GRMZM6G332242	#N/A	#N/A	2.64212	-0.0658125	31.4436	2.0532e-08	1.70488e-06
Zm00001eb155300	GRMZM2G111666	#N/A	#N/A	2.62769	-1.86073	13.9251	0.000190245	0.00432204
Zm00001eb260330	GRMZM2G313321	0	0	2.61028	0.0232055	36.6428	1.41884e-09	1.47664e-07
Zm00001eb091360	#N/A	#N/A	#N/A	2.60142	-1.79981	8.2379	0.00410246	0.0439278
Zm00001eb430380	GRMZM2G140924	#N/A	#N/A	2.59751	-2.03221	14.0022	0.000182598	0.00418848
Zm00001eb406100	GRMZM2G101958	plt1	phospholipid transfer protein homolog1	2.58797	1.75101	24.3499	8.03288e-07	4.51571e-05
Zm00001eb250120	GRMZM2G147014	dhn15	dehydrin15	2.56335	-2.05348	14.9805	0.000108629	0.00278869
Zm00001eb401450	AC233899.1_FG004	hb12	Homeobox-transcription factor 12	2.55758	-1.57674	9.43663	0.00212695	0.0273125
Zm00001eb370730	GRMZM2G428179	#N/A	#N/A	2.55754	-1.00928	16.1052	5.99186e-05	0.00169344
Zm00001eb213420	GRMZM2G089448	#N/A	#N/A	2.55723	-2.27209	12.2314	0.000469915	0.00887565
Zm00001eb041120	GRMZM2G131205	cncr1	cinnamoyl CoA reductase1	2.55528	-0.575781	10.5689	0.00115004	0.0173158
Zm00001eb060230	GRMZM2G110295	gata23	C2C2-GATA-transcription factor 23	2.55293	-2.52694	8.97885	0.00273123	0.0327131
Zm00001eb115050	GRMZM5G875516	#N/A	#N/A	2.552	-2.49259	8.04088	0.00457333	0.0475324
Zm00001eb067380	GRMZM2G062396	fht1	flavanone 3-hydroxylase1	2.54031	-1.72519	11.9185	0.000555797	0.0101014
Zm00001eb290350	GRMZM2G169966	wrky57	WRKY-transcription factor 57	2.53207	-2.53073	9.23417	0.0023754	0.0295902
Zm00001eb353970	GRMZM2G059693	0	0	2.5232	-1.57837	11.6451	0.000643704	0.0112798
Zm00001eb006770	GRMZM2G154007	0	0	2.5215	2.74076	22.823	1.77623e-06	9.08948e-05
Zm00001eb406490	GRMZM2G031033	#N/A	#N/A	2.51076	-1.47722	12.3267	0.000446534	0.0085018
Zm00001eb168890	GRMZM2G091839	#N/A	#N/A	2.49149	-2.53242	8.18673	0.0042198	0.0447487
Zm00001eb270960	GRMZM2G115453	0	0	2.48007	2.43792	56.5406	5.50492e-14	1.13815e-11
Zm00001eb172240	GRMZM2G315506	glk22	G2-like-transcription factor 22	2.47082	-2.08847	10.8339	0.000996586	0.0155921
Zm00001eb083610	GRMZM2G136364	0	0	2.45942	0.307594	26.4547	2.69786e-07	1.75709e-05
Zm00001eb409460	GRMZM2G137510	mads34	MADS-transcription factor 34	2.45543	4.31753	466.692	1.68105e-103	3.69902e-100
Zm00001eb088810	#N/A	#N/A	#N/A	2.455	-1.47981	10.1075	0.00147667	0.0209729
Zm00001eb100210	GRMZM2G091588	cyp12	cytochrome P450 12	2.45326	-1.2463	16.1509	5.84898e-05	0.00165915
Zm00001eb413140	GRMZM2G118063	hb17	Homeobox-transcription factor 17	2.43973	4.19278	12.6735	0.000370882	0.00730056
Zm00001eb005870	#N/A	#N/A	#N/A	2.43781	1.73235	29.4923	5.61406e-08	4.21822e-06
Zm00001eb165470	GRMZM2G062160	flz16	FCS-like zinc finger16	2.43724	-2.57011	8.03271	0.00459402	0.0477152
Zm00001eb267050	GRMZM2G066326	ccp5	cysteine protease5	2.4362	2.56921	10.0783	0.00150023	0.0212292
Zm00001eb051710	#N/A	#N/A	#N/A	2.43533	-2.57119	8.17179	0.00425469	0.0450542
Zm00001eb225230	GRMZM2G085967	prx39	peroxidase39	2.4147	0.975807	47.9941	4.27493e-12	6.61777e-10
Zm00001eb176110	GRMZM2G036217	msh1	male sterile protein homolog1	2.40719	-2.14748	10.8676	0.000978612	0.015389
Zm00001eb153000	GRMZM2G446858	ccd8	carotenoid cleavage dioxygenase8	2.3944	-0.15765	32.6854	1.08347e-08	9.7271e-07
Zm00001eb309870	GRMZM5G876158	#N/A	#N/A	2.38564	-1.8201	14.9722	0.000109104	0.00279855
Zm00001eb290590	GRMZM2G361064	expa5	alpha expansin5	2.38355	0.870933	12.3836	0.000433111	0.00827924
Zm00001eb051130	GRMZM2G070252	0	0	2.37301	1.06591	23.3449	1.35399e-06	7.10579e-05
Zm00001eb413650	GRMZM5G884349	bzip32	bZIP-transcription factor 32	2.3643	0.470001	78.9983	6.21633e-19	1.95408e-16
Zm00001eb113670	GRMZM2G414114	tcptf27	TCP-transcription factor 27	2.35428	-2.37844	8.53748	0.00347906	0.0389023
Zm00001eb215860	GRMZM2G104332	#N/A	#N/A	2.34576	-1.84164	9.52088	0.00203147	0.0264728
Zm00001eb398670	GRMZM2G150594	lbd42	LBD-transcription factor 42	2.34167	-1.82047	12.6005	0.000385636	0.0075428
Zm00001eb093430	GRMZM2G141081	tom3	transporter of mugineic acid3	2.32939	-2.37958	10.9035	0.000959802	0.0151785
Zm00001eb267200	GRMZM2G070500	#N/A	#N/A	2.32804	2.54376	9.78752	0.001757	0.0238862
Zm00001eb404040	GRMZM2G393529	#N/A	#N/A	2.32351	-2.37921	8.5043	0.00354308	0.0394607
Zm00001eb147650	GRMZM2G165192	#N/A	#N/A	2.32164	-1.82273	8.09499	0.00443878	0.0465264
Zm00001eb237290	GRMZM2G049021	0	0	2.30584	1.17441	13.1713	0.000284274	0.00594131
Zm00001eb260340	#N/A	#N/A	#N/A	2.29933	-0.529152	17.4873	2.89235e-05	0.000935942
Zm00001eb055830	GRMZM2G019806	bhlh137	bHLH-transcription factor 137	2.28876	-2.02956	14.2432	0.000160643	0.00378926
Zm00001eb041140	GRMZM2G429940	cipk6	calcineurin B-like-interacting protein kinase6	2.28485	2.12113	41.7516	1.03638e-10	1.32476e-08
Zm00001eb416690	GRMZM2G021388	#N/A	#N/A	2.26592	0.0332955	19.7598	8.78089e-06	0.000351304
Zm00001eb154350	GRMZM2G311347	0	0	2.26018	-1.89551	8.96127	0.00275763	0.0329138
Zm00001eb371170	AC203173.3_FG001	iqd23	IQ-domain 23	2.25515	-1.53291	9.60491	0.00194058	0.0256133
Zm00001eb346080	#N/A	#N/A	#N/A	2.24988	-0.917608	10.4396	0.00123344	0.018312
Zm00001eb184950	#N/A	#N/A	#N/A	2.2435	-2.05852	9.83628	0.00171103	0.0234059
Zm00001eb371980	GRMZM2G026833	glk1	G2-like1	2.23576	-2.05492	10.0825	0.00149688	0.0211916
Zm00001eb134040	#N/A	#N/A	#N/A	2.22975	-2.41805	8.73012	0.00312996	0.0360859
Zm00001eb205110	GRMZM2G070508	cyp25	cytochrome P-450 25	2.22885	0.892889	25.078	5.50582e-07	3.31922e-05
Zm00001eb410860	GRMZM2G073860	pap7	purple acid phosphatase7	2.22635	4.81519	75.4565	3.73549e-18	1.11724e-15
Zm00001eb026040	GRMZM2G042361	#N/A	#N/A	2.21446	-2.41602	8.56487	0.00342712	0.0384611
Zm00001eb012510	GRMZM2G145275	hsp70-3	heat shock protein70-3	2.19852	0.430242	37.3363	9.94178e-10	1.06713e-07
Zm00001eb165620	GRMZM2G085661	bx2	benzoxazinone synthesis2	2.19012	4.16184	31.2981	2.21296e-08	1.81794e-06
Zm00001eb100200	GRMZM2G147467	#N/A	#N/A	2.18487	0.129432	47.8469	4.60837e-12	7.09827e-10
Zm00001eb249090	GRMZM2G112244	#N/A	#N/A	2.18425	-0.877446	18.0015	2.20731e-05	0.000739918
Zm00001eb183190	GRMZM5G898290	nactf40	NAC-transcription factor 40	2.18227	-1.45331	21.1679	4.20762e-06	0.000187855
Zm00001eb099420	GRMZM2G475536	#N/A	#N/A	2.1678	0.966478	9.10196	0.00255336	0.0311151
Zm00001eb166850	GRMZM2G154523	fea5	fasciated ear5	2.16529	6.24493	8.07949	0.00447691	0.0467669
Zm00001eb086700	GRMZM2G085086	0	0	2.15389	2.6104	53.1635	3.06914e-13	5.76603e-11
Zm00001eb260760	#N/A	#N/A	#N/A	2.14934	-0.584681	29.7587	4.8931e-08	3.73111e-06
Zm00001eb021710	GRMZM2G066369	gst38	glutathione transferase38	2.13377	-2.08706	8.25111	0.0040727	0.0437766
Zm00001eb377410	GRMZM2G131421	0	0	2.1304	3.87162	95.8898	1.21457e-22	5.42263e-20
Zm00001eb371630	GRMZM2G154678	#N/A	#N/A	2.12475	-1.81832	14.765	0.000121778	0.00304158
Zm00001eb406990	AC207755.3_FG005	#N/A	#N/A	2.10814	1.94709	64.9631	7.63127e-16	2.09901e-13
Zm00001eb013880	#N/A	#N/A	#N/A	2.10103	-1.84354	15.8258	6.94496e-05	0.00192398
Zm00001eb100660	GRMZM2G110107	#N/A	#N/A	2.0773	-0.344202	13.8656	0.000196357	0.00442824
Zm00001eb249610	#N/A	#N/A	#N/A	2.06882	-0.79808	24.3601	7.99048e-07	4.50807e-05
Zm00001eb342070	GRMZM2G023840	px24	peroxidase24	2.06217	0.227287	15.8167	6.97833e-05	0.00193149
Zm00001eb249120	#N/A	#N/A	#N/A	2.05663	-0.0415919	16.2236	5.62896e-05	0.00161308
Zm00001eb069310	GRMZM2G106393	0	0	2.0543	1.14278	29.7866	4.82318e-08	3.68692e-06
Zm00001eb068280	GRMZM2G531230	0	0	2.05325	2.93051	31.5398	1.9539e-08	1.64011e-06
Zm00001eb006160	GRMZM2G129674	ereb179	AP2-EREBP-transcription factor 179	2.044	-1.84282	10.5104	0.00118705	0.0177344
Zm00001eb146650	GRMZM2G149756	ereb174	AP2-EREBP-transcription factor 174	2.04058	-0.883584	18.9244	1.35999e-05	0.000504767
Zm00001eb119280	GRMZM2G099678	#N/A	#N/A	2.03409	4.42324	11.3117	0.00077022	0.0128118
Zm00001eb410990	#N/A	#N/A	#N/A	2.02873	3.13291	20.3894	6.3179e-06	0.000263711
Zm00001eb085150	GRMZM5G829946	gpx2	glycerophosphodiester phosphodiesterase2	2.02077	0.943616	13.6843	0.000216249	0.00476181
Zm00001eb152810	GRMZM2G027976	bzip53	bZIP-transcription factor 53	2.00374	-2.17697	9.30641	0.00228353	0.0287769
Zm00001eb308690	GRMZM2G020156	#N/A	#N/A	2.0001	2.59695	30.5368	3.2759e-08	2.58101e-06
Zm00001eb231110	GRMZM2G371167	#N/A	#N/A	1.98974	0.0599161	8.69877	0.00318425	0.0364736
Zm00001eb252380	GRMZM2G009506	sln1	sister of liguleless narrow1	1.98763	-2.17864	9.57331	0.00197427	0.0259136
Zm00001eb024820	GRMZM6G449101	0	0	1.98691	-1.49517	9.6178	0.001927	0.0254778
Zm00001eb389110	GRMZM2G347931	rdr3	RNA-dependent RNA polymerase3	1.98617	0.65651	21.5957	3.36608e-06	0.000157114
Zm00001eb050780	GRMZM2G113260	0	0	1.95226	-1.58829	9.38797	0.00218414	0.0278727
Zm00001eb118350	GRMZM2G409771	hak22	potassium high-affinity transporter22	1.93298	-0.239256	25.6978	3.99274e-07	2.46001e-05
Zm00001eb403450	GRMZM2G075563	0	0	1.91796	-0.214793	10.574	0.00114688	0.0172852
Zm00001eb061740	GRMZM2G013206	0	0	1.90942	-0.911032	18.9392	1.34954e-05	0.000501495
Zm00001eb323220	#N/A	#N/A	#N/A	1.90812	0.319012	41.9984	9.1349e-11	1.17745e-08
Zm00001eb107810	GRMZM2G062156	#N/A	#N/A	1.89327	0.363184	15.5552	8.0129e-05	0.00217102
Zm00001eb418840	GRMZM2G142680	#N/A	#N/A	1.89053	-0.866739	11.3649	0.000748461	0.0125242
Zm00001eb350020	#N/A	#N/A	#N/A	1.88705	-0.82811	16.6172	4.57349e-05	0.00135602
Zm00001eb338350	#N/A	#N/A	#N/A	1.88147	-1.12729	21.3961	3.73522e-06	0.000170705
Zm00001eb157280	GRMZM2G142207	0	0	1.88077	3.63411	23.3639	1.34071e-06	7.04808e-05
Zm00001eb283450	GRMZM2G371793	vsp2	vegetative storage protein2	1.87622	2.58014	12.7803	0.000350281	0.00696178
Zm00001eb377400	GRMZM2G147399	#N/A	#N/A	1.87485	3.14455	46.4847	9.23356e-12	1.38082e-09
Zm00001eb427970	GRMZM2G018485	abi2	ABI3-VP1-transcription factor 2	1.87102	-2.08407	9.16378	0.00246852	0.0304643
Zm00001eb413300	GRMZM5G851266	ppo1	polyphenol oxidase1	1.86144	8.80266	138.285	6.31455e-32	3.96992e-29
Zm00001eb422370	GRMZM2G349709	#N/A	#N/A	1.86075	0.00704678	31.0209	2.55271e-08	2.0749e-06
Zm00001eb052820	GRMZM2G038677	#N/A	#N/A	1.86074	-1.30781	10.191	0.00141128	0.020278
Zm00001eb427890	GRMZM5G805382	#N/A	#N/A	1.84283	-1.57239	12.4849	0.000410257	0.00794866
Zm00001eb036930	GRMZM2G136453	pap15	purple acid phosphatase15	1.83746	6.96512	32.2836	1.33236e-08	1.16604e-06
Zm00001eb040580	GRMZM2G059502	#N/A	#N/A	1.82976	0.849883	29.8035	4.78139e-08	3.66407e-06
Zm00001eb255390	#N/A	#N/A	#N/A	1.82964	-2.11456	9.72846	0.00181436	0.0243969
Zm00001eb139380	#N/A	#N/A	#N/A	1.82164	-0.340758	20.062	7.49708e-06	0.000305092
Zm00001eb225440	AC225718.2_FG009	#N/A	#N/A	1.81939	-0.689568	10.2007	0.0014039	0.0202191
Zm00001eb083630	GRMZM2G055279	#N/A	#N/A	1.81559	-2.00013	9.32441	0.00226121	0.0285604
Zm00001eb347310	GRMZM2G078723	0	0	1.80456	-1.49135	11.7742	0.000600576	0.010732
Zm00001eb356430	GRMZM2G137802	wrky68	WRKY-transcription factor 68	1.80431	-1.21278	9.70874	0.00183394	0.0245857
Zm00001eb084630	GRMZM2G093826	hak1	potassium high-affinity transporter1	1.7964	0.934053	22.9772	1.6393e-06	8.44488e-05
Zm00001eb312250	GRMZM2G022904	0	0	1.79541	0.109108	29.2919	6.22543e-08	4.65487e-06
Zm00001eb249470	GRMZM5G816314	ereb104	AP2-EREBP-transcription factor 104	1.7953	-0.326279	20.5064	5.94316e-06	0.000251145
Zm00001eb003960	GRMZM2G139834	0	0	1.79093	-1.55639	8.43594	0.00367877	0.0405322
Zm00001eb038160	GRMZM5G881887	hm1	Helminthosporium carbonum susceptibility1	1.79025	1.08127	59.9329	9.81495e-15	2.25641e-12
Zm00001eb091810	#N/A	#N/A	#N/A	1.78997	0.0602319	30.1943	3.90857e-08	3.01019e-06
Zm00001eb375830	AC197699.3_FG001	zmm3	Zea mays MADS3	1.78839	6.67433	28.1398	1.12862e-07	7.9561e-06
Zm00001eb407450	GRMZM2G037831	#N/A	#N/A	1.77254	-0.306085	30.8042	2.85422e-08	2.30176e-06
Zm00001eb125430	GRMZM2G058398	#N/A	#N/A	1.77085	-1.89493	10.4079	0.00125479	0.0185421
Zm00001eb158950	GRMZM2G037322	#N/A	#N/A	1.76247	-1.89398	9.23478	0.00237461	0.0295902
Zm00001eb286150	GRMZM2G162659	esp5	embryo specific protein5	1.76011	-1.894	10.1168	0.0014692	0.0209118
Zm00001eb130510	GRMZM2G169382	ereb193	AP2-EREBP-transcription factor 193	1.75128	-0.075439	18.6234	1.5925e-05	0.000572029
Zm00001eb181260	GRMZM2G162388	0	0	1.74691	-0.0126936	34.1745	5.03837e-09	4.83526e-07
Zm00001eb056840	#N/A	#N/A	#N/A	1.73919	1.0809	8.64631	0.00327724	0.0372679
Zm00001eb099610	GRMZM2G088819	0	0	1.73702	-1.79728	8.48877	0.00357345	0.0396555
Zm00001eb212890	GRMZM2G152796	iaa19	Aux/IAA-transcription factor 19	1.73671	-1.62964	11.4128	0.000729382	0.0123205
Zm00001eb388750	GRMZM2G050137	hagtf35	GNAT-transcription factor 35	1.73458	3.68824	85.3677	2.47731e-20	8.77196e-18
Zm00001eb351880	GRMZM2G162109	#N/A	#N/A	1.73384	-1.81785	9.7195	0.00182323	0.0244947
Zm00001eb223050	GRMZM2G081504	0	0	1.7316	1.95257	46.583	8.78186e-12	1.31968e-09
Zm00001eb104190	GRMZM2G151656	saur33	small auxin up RNA33	1.72923	-1.1016	19.0448	1.27683e-05	0.000477355
Zm00001eb408440	GRMZM2G122053	0	0	1.71882	0.256923	11.028	0.000897454	0.0144011
Zm00001eb200830	GRMZM2G045057	aic2	auxin import carrier2	1.70326	0.217428	22.0475	2.65982e-06	0.000127432
Zm00001eb381210	GRMZM2G538535	#N/A	#N/A	1.69715	-1.45493	10.8536	0.000986026	0.0154583
Zm00001eb328350	GRMZM2G459663	#N/A	#N/A	1.67667	-1.03417	11.0228	0.000899993	0.0144252
Zm00001eb250110	GRMZM2G112247	0	0	1.67363	2.06852	10.1107	0.00147409	0.0209459
Zm00001eb225660	GRMZM2G477829	#N/A	#N/A	1.66671	1.83585	45.4627	1.55577e-11	2.20862e-09
Zm00001eb315130	GRMZM5G826321	0	0	1.6572	-0.819611	16.4157	5.08632e-05	0.00148099
Zm00001eb144960	GRMZM2G156861	lox1	lipoxygenase1	1.64987	6.5975	24.2541	8.44293e-07	4.70331e-05
Zm00001eb368680	GRMZM2G036448	aaap57	amino acid/auxin permease57	1.63768	-0.345229	8.22009	0.00414292	0.0441275
Zm00001eb187850	GRMZM2G112456	#N/A	#N/A	1.63756	0.415269	9.46129	0.00209853	0.0271058
Zm00001eb086200	GRMZM2G157027	pap21	purple acid phosphatase21	1.62841	1.39704	36.8968	1.24547e-09	1.30504e-07
Zm00001eb175150	GRMZM2G101511	tga1	teosinte glume architecture1	1.62549	1.64766	16.6127	4.5842e-05	0.00135789
Zm00001eb401600	#N/A	#N/A	#N/A	1.61095	-0.846012	14.9901	0.000108076	0.0027768
Zm00001eb021750	GRMZM2G353553	bzip78	bZIP-transcription factor 78	1.60505	-0.365224	11.1963	0.000819628	0.0134306
Zm00001eb169200	GRMZM2G031615	iaa14	Aux/IAA-transcription factor 14	1.6039	-0.326012	13.8522	0.000197763	0.00445194
Zm00001eb286170	AC233879.1_FG002	esp1	embryo specific protein1	1.59705	1.90729	9.33208	0.00225176	0.0285347
Zm00001eb182560	GRMZM2G069444	#N/A	#N/A	1.59705	0.334888	13.136	0.000289674	0.00602545
Zm00001eb073830	GRMZM2G129261	nkd1	naked endosperm1	1.59565	3.10821	89.6436	2.85169e-21	1.12627e-18
Zm00001eb211640	GRMZM2G144024	smr2	siamese-related2	1.59453	-1.70245	10.1125	0.00147265	0.0209352
Zm00001eb079730	AC208221.3_FG002	#N/A	#N/A	1.58959	-0.176078	8.39197	0.00376883	0.0412736
Zm00001eb290550	GRMZM2G125034	#N/A	#N/A	1.58518	-1.29324	8.25261	0.00406934	0.0437557
Zm00001eb009600	GRMZM2G135877	drg5	dark response gene5	1.57421	5.71616	226.08	4.2687e-51	5.26006e-48
Zm00001eb074930	GRMZM2G055180	ereb198	AP2-EREBP-transcription factor 198	1.57358	0.515624	15.9559	6.48365e-05	0.00181248
Zm00001eb285760	GRMZM2G085964	ereb69	AP2-EREBP-transcription factor 69	1.57212	4.80921	173.73	1.1341e-39	9.44244e-37
Zm00001eb418750	GRMZM2G176737	nope1	no perception1	1.5701	1.43395	40.1897	2.30457e-10	2.67904e-08
Zm00001eb142640	GRMZM5G898668	xt5	"beta-1,4-xylosyltransferase5"	1.5613	-1.89054	8.73663	0.0031188	0.0360111
Zm00001eb254440	GRMZM2G162216	#N/A	#N/A	1.56094	-1.79446	9.25104	0.00235362	0.0293902
Zm00001eb069320	GRMZM2G106413	0	0	1.56071	2.52105	17.446	2.95584e-05	0.000949505
Zm00001eb391280	GRMZM2G101058	gata28	C2C2-GATA-transcription factor 28	1.55361	2.34719	34.2776	4.77843e-09	4.61456e-07
Zm00001eb261470	GRMZM2G127342	aaap40	amino acid/auxin permease40	1.542	0.429639	31.159	2.37734e-08	1.93747e-06
Zm00001eb407160	#N/A	#N/A	#N/A	1.53974	-0.627967	16.4274	5.05502e-05	0.00147747
Zm00001eb074480	GRMZM2G162276	#N/A	#N/A	1.53639	4.01346	39.1697	3.88518e-10	4.36814e-08
Zm00001eb383460	GRMZM2G480106	#N/A	#N/A	1.52473	-1.41681	9.55156	0.0019978	0.0261556
Zm00001eb003820	GRMZM2G086179	pilncr1	pi-deficiency-induced long non-coding RNA1	1.50251	2.50038	11.9457	0.000547735	0.0100046
Zm00001eb357070	GRMZM2G013448	acco5	1-aminocyclopropane-1-carboxylate oxidase5	1.49899	3.71167	34.099	5.23786e-09	4.99761e-07
Zm00001eb010570	GRMZM2G110913	lbd3	LBD-transcription factor 3	1.49609	-0.55916	18.4019	1.78875e-05	0.000626998
Zm00001eb168050	GRMZM2G393002	abf3	alpha-L-arabinofuranosidase3	1.49366	-1.592	9.08366	0.00257904	0.0313412
Zm00001eb371780	GRMZM2G377690	#N/A	#N/A	1.49176	0.79297	32.3993	1.2553e-08	1.10488e-06
Zm00001eb123360	GRMZM2G102714	#N/A	#N/A	1.49054	0.999658	18.3319	1.85576e-05	0.000645244
Zm00001eb023330	GRMZM2G113098	gata16	C2C2-GATA-transcription factor 16	1.47623	0.122054	21.899	2.87386e-06	0.000136835
Zm00001eb209140	GRMZM2G374074	#N/A	#N/A	1.47505	0.9002	13.0414	0.000304683	0.00624488
Zm00001eb301380	GRMZM2G161097	0	0	1.47321	2.03569	26.8116	2.24293e-07	1.4764e-05
Zm00001eb163920	#N/A	#N/A	#N/A	1.46695	-1.67988	9.19075	0.00243242	0.0301299
Zm00001eb391730	GRMZM2G117999	#N/A	#N/A	1.46686	-1.43605	9.15472	0.00248077	0.0305691
Zm00001eb067710	GRMZM2G040095	lox6	lipoxygenase6	1.46201	1.41555	9.29573	0.00229689	0.0289246
Zm00001eb431990	#N/A	#N/A	#N/A	1.45822	3.99537	39.4051	3.44389e-10	3.90046e-08
Zm00001eb026980	#N/A	#N/A	#N/A	1.45803	-1.76876	8.04942	0.00455181	0.0473727
Zm00001eb118130	GRMZM2G347995	#N/A	#N/A	1.45439	-0.749086	9.70894	0.00183373	0.0245857
Zm00001eb108330	GRMZM2G378106	aas2	auxin amido synthetase2	1.44617	3.64168	30.3399	3.62586e-08	2.83498e-06
Zm00001eb144930	GRMZM2G156861	lox1	lipoxygenase1	1.44062	6.12412	39.0389	4.15444e-10	4.65388e-08
Zm00001eb033080	GRMZM2G085411	#N/A	#N/A	1.44042	-0.06986	23.7255	1.11102e-06	5.97313e-05
Zm00001eb408880	GRMZM2G000339	#N/A	#N/A	1.43946	3.96849	203.458	3.67586e-46	3.77462e-43
Zm00001eb019600	GRMZM2G139878	FJ797615	0	1.43529	0.12561	15.9437	6.52541e-05	0.0018225
Zm00001eb187570	GRMZM2G080959	flz21	FCS-like zinc finger21	1.4349	1.04918	32.0618	1.49344e-08	1.29233e-06
Zm00001eb072020	GRMZM2G024898	wrky70	WRKY-transcription factor 70	1.43025	1.48795	29.646	5.18605e-08	3.91573e-06
Zm00001eb340570	#N/A	#N/A	#N/A	1.42823	3.31156	20.5303	5.86938e-06	0.000249396
Zm00001eb419580	GRMZM2G119116	0	0	1.41986	2.52919	28.4884	9.42608e-08	6.86477e-06
Zm00001eb283350	GRMZM2G308440	#N/A	#N/A	1.41809	-1.22413	10.7737	0.00102955	0.0159458
Zm00001eb407220	GRMZM2G031925	#N/A	#N/A	1.40756	2.85803	55.2477	1.06261e-13	2.16787e-11
Zm00001eb347850	GRMZM2G094017	#N/A	#N/A	1.40737	-0.0404303	9.96921	0.0015918	0.0222389
Zm00001eb006000	GRMZM2G445634	zim16	ZIM-transcription factor 16	1.40503	2.6401	14.3266	0.000153678	0.00365575
Zm00001eb183290	GRMZM2G456422	#N/A	#N/A	1.40058	0.0659043	16.2286	5.61394e-05	0.00161177
Zm00001eb401340	GRMZM2G091226	#N/A	#N/A	1.39931	1.38438	35.8911	2.08661e-09	2.12145e-07
Zm00001eb058270	GRMZM2G047422	#N/A	#N/A	1.39922	1.6486	14.8579	0.000115924	0.00293198
Zm00001eb041100	GRMZM2G131165	hct9	hydroxycinnamoyltransferase9	1.39482	-1.41985	8.59364	0.00337339	0.0380105
Zm00001eb194210	GRMZM2G151044	trpp4	trehalose-6-phosphate phosphatase4	1.39375	6.62462	79.1521	5.75068e-19	1.82634e-16
Zm00001eb314010	GRMZM2G116614	zim28	ZIM-transcription factor 28	1.39274	3.19101	11.3699	0.000746424	0.0125105
Zm00001eb225200	AC209987.4_FG010	0	0	1.38995	-0.330137	7.96065	0.00478053	0.0490897
Zm00001eb124420	GRMZM2G030712	#N/A	#N/A	1.38718	3.43349	92.2495	7.64106e-22	3.22453e-19
Zm00001eb152350	GRMZM2G166946	tcptf30	TCP-transcription factor 30	1.38329	2.68271	13.1024	0.00029492	0.00610704
Zm00001eb161500	GRMZM2G458095	#N/A	#N/A	1.38105	2.53529	56.4361	5.8054e-14	1.19227e-11
Zm00001eb131130	GRMZM2G117030	0	0	1.38009	2.0479	60.8022	6.31066e-15	1.48402e-12
Zm00001eb248270	GRMZM2G178603	tcptf16	TCP-transcription factor 16	1.37806	-0.0142457	24.0429	9.42153e-07	5.1644e-05
Zm00001eb068660	GRMZM2G372074	0	0	1.37402	0.495107	16.9272	3.88407e-05	0.00119176
Zm00001eb045960	GRMZM2G143883	0	0	1.37355	6.71984	116.654	3.41698e-27	1.87971e-24
Zm00001eb033140	GRMZM2G310947	#N/A	#N/A	1.37139	0.295894	14.2692	0.000158434	0.00374289
Zm00001eb038780	AC186231.4_FG002	#N/A	#N/A	1.37084	5.16512	30.7762	2.89567e-08	2.32302e-06
Zm00001eb242950	AC233850.1_FG003	pmei45	pectin methylesterase inhibitor45	1.36371	-1.04075	7.91804	0.00489443	0.0499699
Zm00001eb292560	#N/A	#N/A	#N/A	1.36286	0.565175	8.28957	0.00398735	0.0430695
Zm00001eb194700	GRMZM2G036282	#N/A	#N/A	1.35951	0.601238	24.8945	6.05545e-07	3.60821e-05
Zm00001eb114540	#N/A	#N/A	#N/A	1.35361	-1.08553	7.97646	0.00473896	0.0487929
Zm00001eb385760	#N/A	#N/A	#N/A	1.34449	-0.00685766	8.81989	0.00297965	0.034834
Zm00001eb218760	AC194158.3_FG005	#N/A	#N/A	1.34383	2.68284	21.5574	3.43402e-06	0.00015908
Zm00001eb402640	GRMZM2G126763	gst9	glutathione transferase9	1.33234	-0.660121	8.38437	0.00378462	0.0413876
Zm00001eb421990	GRMZM2G014022	#N/A	#N/A	1.33095	-0.328734	9.70104	0.00184164	0.024656
Zm00001eb368040	GRMZM2G112836	#N/A	#N/A	1.32343	-0.0296271	19.2011	1.17644e-05	0.000443592
Zm00001eb325640	GRMZM2G004694	0	0	1.31898	-0.634682	11.7514	0.000607982	0.0108076
Zm00001eb279090	GRMZM2G084264	ereb27	AP2-EREBP-transcription factor 27	1.3185	-0.531169	8.14282	0.0043232	0.0456098
Zm00001eb294440	#N/A	#N/A	#N/A	1.31763	3.08207	9.46046	0.00209948	0.0271067
Zm00001eb310660	#N/A	#N/A	#N/A	1.31076	0.922684	43.3248	4.63664e-11	6.21028e-09
Zm00001eb157360	GRMZM2G031882	wox9b	WUSCHEL related homeobox 9b	1.30441	2.22001	35.1973	2.9793e-09	2.99853e-07
Zm00001eb056610	GRMZM2G095798	#N/A	#N/A	1.30019	0.90818	21.0658	4.43783e-06	0.000195862
Zm00001eb382890	#N/A	#N/A	#N/A	1.29813	-1.29008	8.6717	0.00323189	0.0368201
Zm00001eb406610	GRMZM2G159119	glk4	G2-like-transcription factor 4	1.2883	0.395586	8.27706	0.0040149	0.0432458
Zm00001eb253130	GRMZM2G029029	0	0	1.28603	2.75143	115.007	7.84133e-27	4.16483e-24
Zm00001eb205600	GRMZM2G171423	spx5	SPX domain-containing membrane protein5	1.27395	2.36503	15.868	6.79161e-05	0.00188829
Zm00001eb249200	GRMZM2G097884	#N/A	#N/A	1.27194	-0.708707	11.2737	0.000786124	0.0130201
Zm00001eb292690	GRMZM2G120151	tcptf23	TCP-transcription factor 23	1.26964	0.0136835	8.79159	0.00302622	0.0352194
Zm00001eb323070	GRMZM2G357631	0	0	1.26915	1.60907	10.4576	0.00122148	0.0181631
Zm00001eb165580	GRMZM2G063756	bx5	benzoxazinone synthesis5	1.26726	8.78889	51.5251	7.06878e-13	1.24435e-10
Zm00001eb072990	#N/A	#N/A	#N/A	1.26572	0.581572	20.446	6.13381e-06	0.000257086
Zm00001eb367740	GRMZM2G028535	0	0	1.2609	7.62166	177.61	1.61176e-40	1.46035e-37
Zm00001eb273540	GRMZM2G390641	arftf21	ARF-transcription factor 21	1.25989	0.825732	15.7477	7.23762e-05	0.00198541
Zm00001eb165410	GRMZM2G106443	0	0	1.25983	0.484801	23.5072	1.24446e-06	6.58711e-05
Zm00001eb116150	AC217293.3_FG005	#N/A	#N/A	1.24559	0.792745	28.5479	9.14099e-08	6.7047e-06
Zm00001eb256260	GRMZM5G878558	nnr2	nitrate reductase2	1.24518	1.94692	8.61271	0.00333826	0.0376836
Zm00001eb375570	GRMZM2G001799	iaa41	Aux/IAA-transcription factor 41	1.24196	0.765653	15.8282	6.93607e-05	0.00192324
Zm00001eb295960	GRMZM2G023133	0	0	1.24128	1.54647	46.7524	8.05443e-12	1.2163e-09
Zm00001eb022860	GRMZM2G162537	0	0	1.23778	2.33953	11.0351	0.000894012	0.0143667
Zm00001eb013290	#N/A	#N/A	#N/A	1.22889	-0.916077	9.86167	0.00168758	0.0231674
Zm00001eb005740	GRMZM2G399072	ereb130	AP2-EREBP-transcription factor 130	1.22656	2.52964	23.8151	1.06049e-06	5.74156e-05
Zm00001eb253470	#N/A	#N/A	#N/A	1.22556	2.94412	16.2261	5.62129e-05	0.00161238
Zm00001eb219770	#N/A	#N/A	#N/A	1.22295	4.56603	157.447	4.08701e-36	2.92801e-33
Zm00001eb129570	GRMZM2G074742	iaa9	Aux/IAA-transcription factor 9	1.21995	0.207819	18.8544	1.41084e-05	0.000519264
Zm00001eb313510	GRMZM2G114642	gl1	glossy1	1.21972	-0.102895	11.2627	0.000790806	0.0130765
Zm00001eb276270	GRMZM2G041714	0	0	1.21861	2.44503	26.0679	3.29618e-07	2.08078e-05
Zm00001eb420620	#N/A	#N/A	#N/A	1.21201	0.79129	18.6996	1.53018e-05	0.000555225
Zm00001eb289320	GRMZM2G077789	myb85	MYB-transcription factor 85	1.21044	0.333082	13.1327	0.000290184	0.00602793
Zm00001eb076990	GRMZM2G008792	ckx12	cytokinin oxidase12	1.20901	0.187769	15.297	9.18627e-05	0.00241667
Zm00001eb101280	GRMZM2G041127	hb54	Homeobox-transcription factor 54	1.2083	2.1318	10.9071	0.00095798	0.0151574
Zm00001eb051970	GRMZM2G149024	#N/A	#N/A	1.20808	0.572297	9.89462	0.00165763	0.0229196
Zm00001eb147390	GRMZM2G053869	#N/A	#N/A	1.2071	-0.976682	9.03654	0.00264637	0.0319953
Zm00001eb087160	GRMZM2G112210	#N/A	#N/A	1.2068	7.7929	40.146	2.35668e-10	2.72932e-08
Zm00001eb415630	GRMZM2G110145	thx43	Trihelix-transcription factor 43	1.20219	3.46623	51.8775	5.90739e-13	1.05193e-10
Zm00001eb106010	GRMZM2G470075	0	0	1.19802	4.02022	90.7356	1.64209e-21	6.65609e-19
Zm00001eb182620	GRMZM2G007306	#N/A	#N/A	1.1911	-0.598835	10.692	0.00107601	0.0164832
Zm00001eb350100	#N/A	#N/A	#N/A	1.18954	-0.25911	16.2971	5.41462e-05	0.00156329
Zm00001eb224230	GRMZM2G048549	0	0	1.18706	0.832216	11.7284	0.000615541	0.0109057
Zm00001eb282040	GRMZM2G064096	glp1	germin-like protein1	1.18467	3.4221	50.3158	1.30892e-12	2.15629e-10
Zm00001eb054430	GRMZM2G469224	#N/A	#N/A	1.18375	4.51445	84.1563	4.5716e-20	1.60037e-17
Zm00001eb254390	GRMZM2G074267	pin2	PIN-formed protein2	1.18374	4.33416	58.7654	1.77635e-14	3.93686e-12
Zm00001eb430920	GRMZM2G354867	ago2b	argonaute2b	1.18357	4.43742	51.156	8.53076e-13	1.48474e-10
Zm00001eb331990	GRMZM2G029720	#N/A	#N/A	1.1829	3.69028	76.7519	1.93837e-18	5.91223e-16
Zm00001eb111520	GRMZM2G316136	cipk35	calcineurin B-like-interacting protein kinase35	1.18232	-0.412798	10.694	0.00107484	0.0164734
Zm00001eb212800	GRMZM2G123063	ms28	male sterile28	1.18218	-0.723169	11.0761	0.000874479	0.0141191
Zm00001eb069330	GRMZM2G106445	#N/A	#N/A	1.17584	3.87358	22.0291	2.68548e-06	0.000128461
Zm00001eb284350	GRMZM2G103945	tip4a	tonoplast intrinsic protein4	1.17295	0.992102	22.4705	2.13392e-06	0.000105125
Zm00001eb155660	GRMZM6G056015	sweet2a	sugars will eventually be exported transporter2a	1.17218	2.49082	53.8488	2.16522e-13	4.22163e-11
Zm00001eb081610	GRMZM2G104843	ts1	tassel seed1	1.17007	2.18433	16.6392	4.52064e-05	0.00134684
Zm00001eb316860	GRMZM2G043254	0	0	1.16751	0.715169	17.3895	3.04496e-05	0.000969038
Zm00001eb308670	GRMZM2G032807	#N/A	#N/A	1.16495	-0.403682	9.41772	0.00214899	0.0275153
Zm00001eb002790	GRMZM2G096269	gst12	glutathione S-transferase12	1.16027	2.74425	11.3364	0.000760033	0.0126972
Zm00001eb164860	GRMZM6G617209	bx6	benzoxazinone synthesis6	1.1568	6.23816	10.8276	0.000999996	0.0156296
Zm00001eb397730	GRMZM2G151992	#N/A	#N/A	1.15677	3.22996	26.1063	3.23121e-07	2.05239e-05
Zm00001eb197370	GRMZM2G328742	abi40	ABI3-VP1-transcription factor 40	1.15594	1.46795	24.9441	5.90181e-07	3.52347e-05
Zm00001eb168550	GRMZM2G098346	adh2	alcohol dehydrogenase2	1.1554	4.38759	164.977	9.25535e-38	7.12801e-35
Zm00001eb417550	GRMZM2G015605	nac1	NaCl stress protein1	1.15303	1.13382	17.9046	2.32256e-05	0.000771832
Zm00001eb012070	GRMZM2G061202	#N/A	#N/A	1.14951	-0.25064	9.70869	0.00183399	0.0245857
Zm00001eb239550	GRMZM2G121309	iaa23	Aux/IAA-transcription factor 23	1.14945	6.09984	59.7011	1.10413e-14	2.51954e-12
Zm00001eb429480	GRMZM2G429000	gar2	gibberellin responsive2	1.14578	1.60448	10.6589	0.00109543	0.0166728
Zm00001eb234730	GRMZM5G844562	bm1	brown midrib1	1.14408	2.98535	60.246	8.37144e-15	1.95372e-12
Zm00001eb408360	GRMZM2G433162	aaap65	amino acid/auxin permease65	1.14084	1.52314	9.47009	0.00208849	0.0270214
Zm00001eb002830	GRMZM2G173372	bhlh35	bHLH-transcription factor 35	1.14079	4.21524	32.5252	1.1766e-08	1.03858e-06
Zm00001eb260420	GRMZM2G116685	#N/A	#N/A	1.14057	1.45056	11.0537	0.000885118	0.0142535
Zm00001eb026690	AC202185.4_FG004	0	0	1.13936	1.76165	9.11802	0.00253104	0.0309582
Zm00001eb309530	GRMZM2G150011	dot5	defectively organized tributaries5	1.1355	2.88775	17.3995	3.02911e-05	0.000964993
Zm00001eb122500	GRMZM2G036340	d1	dwarf plant1	1.13115	3.55294	70.0894	5.66765e-17	1.66284e-14
Zm00001eb421890	AC217051.3_FG005	#N/A	#N/A	1.12122	1.93177	18.0716	2.12747e-05	0.000716272
Zm00001eb017350	GRMZM2G703582	fht2	flavanone 3-hydroxylase2	1.11857	2.84675	86.046	1.75796e-20	6.29718e-18
Zm00001eb432480	GRMZM2G308365	0	0	1.10959	2.57483	22.1429	2.53085e-06	0.000122395
Zm00001eb012920	GRMZM2G043291	gst49	glutathione transferase49	1.10888	3.42912	86.9363	1.12074e-20	4.15971e-18
Zm00001eb295980	GRMZM2G023190	#N/A	#N/A	1.10267	0.235617	13.6279	0.000222849	0.00488965
Zm00001eb194640	GRMZM2G149184	pin3	PIN-formed protein3	1.10168	2.21786	20.8193	5.04709e-06	0.000218372
Zm00001eb410960	GRMZM2G420407	0	0	1.09721	0.266396	13.2943	0.000266213	0.00563641
Zm00001eb309910	#N/A	#N/A	#N/A	1.08683	0.286143	9.33131	0.00225271	0.028535
Zm00001eb103010	GRMZM2G037685	#N/A	#N/A	1.08454	4.88089	96.4733	9.04553e-23	4.09789e-20
Zm00001eb196540	#N/A	#N/A	#N/A	1.07892	0.387178	20.107	7.32282e-06	0.000299187
Zm00001eb020170	GRMZM2G125241	0	0	1.07688	0.415607	10.2373	0.00137628	0.0199424
Zm00001eb304890	GRMZM2G103617	#N/A	#N/A	1.07627	1.49317	13.4821	0.000240846	0.00521033
Zm00001eb008130	GRMZM2G440543	gid4	gibberellin-insensitive dwarf protein homolog4	1.07482	2.14965	40.3211	2.15472e-10	2.56645e-08
Zm00001eb072670	#N/A	#N/A	#N/A	1.07073	-0.302947	7.93024	0.00486154	0.0497391
Zm00001eb005440	GRMZM2G139963	hb102	Homeobox-transcription factor 102	1.0694	1.54022	8.77666	0.0030511	0.0354192
Zm00001eb206750	GRMZM2G133653	#N/A	#N/A	1.06808	0.529456	15.7089	7.38756e-05	0.00201935
Zm00001eb010830	#N/A	#N/A	#N/A	1.06466	-0.281914	8.93504	0.00279751	0.03321
Zm00001eb065660	#N/A	#N/A	#N/A	1.06267	0.188976	14.7867	0.000120383	0.00301998
Zm00001eb035970	GRMZM2G386209	0	0	1.06036	1.06537	20.5118	5.92653e-06	0.000251145
Zm00001eb071650	GRMZM2G392125	0	0	1.06029	1.43557	8.69307	0.00319421	0.0365395
Zm00001eb294690	GRMZM2G170400	peamt2	phosphoethanolamine N-methyltransferase 2	1.05916	7.49899	38.2078	6.35977e-10	6.94748e-08
Zm00001eb010730	GRMZM2G102483	0	0	1.05831	0.683598	20.7958	5.10948e-06	0.000220143
Zm00001eb140620	GRMZM2G479112	plc8	phospholipase C8	1.0582	0.765531	16.4819	4.9118e-05	0.00144107
Zm00001eb260180	GRMZM2G342963	#N/A	#N/A	1.05813	1.31047	28.4316	9.70656e-08	7.01926e-06
Zm00001eb225410	AC225718.2_FG006	efcb1	EF-hand Ca2+-binding protein1	1.05371	3.789	26.0591	3.3113e-07	2.08605e-05
Zm00001eb378720	#N/A	#N/A	#N/A	1.05025	1.15125	10.1186	0.0014678	0.0209118
Zm00001eb070480	GRMZM2G165007	0	0	1.04739	1.6871	26.2801	2.95314e-07	1.89755e-05
Zm00001eb375660	GRMZM2G017349	bhlh125	bHLH-transcription factor 125	1.04735	4.95481	17.2235	3.32296e-05	0.00103506
Zm00001eb160820	GRMZM2G071021	aldh3	aldehyde dehydrogenase3	1.04269	4.78784	54.5407	1.52264e-13	3.04588e-11
Zm00001eb096390	GRMZM2G041369	#N/A	#N/A	1.03805	-0.241147	8.84991	0.00293103	0.0343975
Zm00001eb236850	GRMZM2G071089	pcap1	plasma membrane-associated cation-binding protein	1.03801	2.70188	53.0383	3.27113e-13	6.0705e-11
Zm00001eb043960	GRMZM2G438386	skus9	skewed root growth similar9	1.03714	0.809904	12.1879	0.000481013	0.00901891
Zm00001eb006660	GRMZM2G031177	0	0	1.03459	1.74218	15.1574	9.89108e-05	0.00257569
Zm00001eb100680	GRMZM2G063647	#N/A	#N/A	1.0338	1.20216	9.92296	0.00163229	0.0226507
Zm00001eb183200	GRMZM2G133568	mads39	MADS-transcription factor 39	1.0275	1.4698	23.1771	1.47748e-06	7.71444e-05
Zm00001eb338940	GRMZM2G044077	ereb96	AP2-EREBP-transcription factor 96	1.02732	0.147517	12.8018	0.000346289	0.0069047
Zm00001eb121410	GRMZM2G104176	iaa7	Aux/IAA-transcription factor 7	1.02405	5.34851	37.1775	1.07854e-09	1.1457e-07
Zm00001eb158170	GRMZM2G004183	0	0	1.02353	2.57867	36.3409	1.65652e-09	1.71244e-07
Zm00001eb387280	GRMZM2G160730	gl15	glossy15	1.02311	0.152004	8.55357	0.00344845	0.0386583
Zm00001eb180150	GRMZM2G114778	#N/A	#N/A	1.02126	2.28121	46.3489	9.89628e-12	1.47208e-09
Zm00001eb122890	GRMZM2G066413	0	0	1.01646	2.793	8.13374	0.00434491	0.045791
Zm00001eb221650	GRMZM2G100360	#N/A	#N/A	1.01594	1.57022	27.8933	1.28192e-07	8.77571e-06
Zm00001eb006860	GRMZM2G464393	#N/A	#N/A	1.01447	0.431446	9.5982	0.00194768	0.0256729
Zm00001eb197780	GRMZM2G067865	#N/A	#N/A	1.01206	0.661597	15.3156	9.09632e-05	0.00240121
Zm00001eb321790	GRMZM2G134797	ndk1	nucleotide diphosphate kinase1	1.00893	4.97001	13.453	0.000244608	0.00526583
Zm00001eb409230	GRMZM2G028307	#N/A	#N/A	1.00735	6.24	194.119	4.01116e-44	3.98606e-41
Zm00001eb125820	GRMZM2G018806	#N/A	#N/A	1.00019	0.394442	11.056	0.000884021	0.0142433
Zm00001eb366090	GRMZM2G049418	ga20ox5	gibberellin 20-oxidase5	0.995841	3.35718	26.7694	2.29238e-07	1.50574e-05
Zm00001eb350000	GRMZM2G359924	iaa37	Aux/IAA-transcription factor 37	0.993318	2.72842	24.5958	7.07053e-07	4.07893e-05
Zm00001eb338070	GRMZM2G136072	#N/A	#N/A	0.993119	0.0716395	12.0136	0.000528126	0.00972472
Zm00001eb136750	GRMZM2G139786	gl6	glossy6	0.992598	3.87369	42.3874	7.4871e-11	9.73197e-09
Zm00001eb007830	GRMZM2G015219	0	0	0.991482	5.58038	135.06	3.2031e-31	1.89759e-28
Zm00001eb023570	GRMZM2G094639	#N/A	#N/A	0.987821	5.67261	60.0934	9.04599e-15	2.09527e-12
Zm00001eb250590	GRMZM2G166976	spx1	SPX domain-containing membrane protein1	0.982608	6.42562	22.5878	2.00756e-06	9.97497e-05
Zm00001eb172590	GRMZM2G104942	0	0	0.981349	5.566	9.83984	0.00170773	0.023371
Zm00001eb040450	GRMZM2G101245	#N/A	#N/A	0.980725	-0.524239	9.08167	0.00258184	0.0313629
Zm00001eb187880	GRMZM2G070865	glk29	G2-like-transcription factor 29	0.98015	3.95907	61.5443	4.32888e-15	1.07485e-12
Zm00001eb070760	GRMZM2G007791	ago2a	argonaute2a	0.975901	5.08522	109.564	1.22108e-25	6.26941e-23
Zm00001eb062170	GRMZM2G347043	nactf49	NAC-transcription factor 49	0.969165	0.783883	10.4076	0.00125496	0.0185421
Zm00001eb058360	GRMZM2G099305	hagtf6	GNAT-transcription factor 6	0.963834	1.6482	13.7732	0.00020626	0.00459107
Zm00001eb162740	GRMZM2G368491	bzip21	bZIP-transcription factor 21	0.962716	0.635602	18.1401	2.05232e-05	0.000695532
Zm00001eb037570	GRMZM2G079956	#N/A	#N/A	0.9598	3.52083	45.6077	1.44476e-11	2.06052e-09
Zm00001eb068520	GRMZM2G174784	ereb197	AP2-EREBP-transcription factor 197	0.959452	3.64219	61.1067	5.4063e-15	1.29106e-12
Zm00001eb066540	GRMZM2G343317	#N/A	#N/A	0.95646	1.90711	21.9381	2.81589e-06	0.000134282
Zm00001eb415240	#N/A	#N/A	#N/A	0.954422	1.04676	9.63981	0.00190405	0.0252176
Zm00001eb121350	#N/A	#N/A	#N/A	0.953668	2.23871	9.43308	0.00213107	0.0273426
Zm00001eb247860	GRMZM2G153263	#N/A	#N/A	0.94923	1.06853	11.1737	0.000829657	0.013566
Zm00001eb316660	GRMZM2G085467	bhlh146	bHLH-transcription factor 146	0.949009	2.14975	24.027	9.49918e-07	5.19772e-05
Zm00001eb014210	GRMZM5G819965	#N/A	#N/A	0.948285	0.102762	8.0047	0.0046656	0.0482827
Zm00001eb408690	GRMZM2G160279	0	0	0.947108	3.65212	28.4927	9.40533e-08	6.86477e-06
Zm00001eb432920	GRMZM2G442000	saur79	small auxin up RNA79	0.946685	1.00154	11.2248	0.000807116	0.0132821
Zm00001eb161110	GRMZM2G333811	#N/A	#N/A	0.943112	2.05536	27.9947	1.21651e-07	8.44048e-06
Zm00001eb251530	GRMZM5G823157	wrky46	WRKY-transcription factor 46	0.942255	0.331857	9.46486	0.00209446	0.0270759
Zm00001eb236840	GRMZM2G103864	0	0	0.940707	3.06825	24.5228	7.34356e-07	4.1955e-05
Zm00001eb050600	#N/A	#N/A	#N/A	0.940124	-0.299253	9.53302	0.00201808	0.0263612
Zm00001eb359230	GRMZM2G063672	#N/A	#N/A	0.937014	0.591307	12.3831	0.000433231	0.00827924
Zm00001eb408940	GRMZM2G048175	#N/A	#N/A	0.93555	2.45978	28.5964	8.91495e-08	6.55451e-06
Zm00001eb219040	GRMZM2G060940	ga20ox4	gibberellin 20-oxidase4	0.934231	2.88142	10.1691	0.00142812	0.0204627
Zm00001eb328520	GRMZM2G039583	#N/A	#N/A	0.932504	-0.347781	8.0838	0.00446626	0.0466874
Zm00001eb364930	GRMZM2G471051	0	0	0.932283	0.813134	10.5599	0.00115564	0.0173662
Zm00001eb359500	GRMZM2G151542	ereb80	AP2-EREBP-transcription factor 80	0.928503	1.70773	17.4159	3.00309e-05	0.000960678
Zm00001eb109370	GRMZM2G124963	alt10	alanine aminotransferase10	0.927195	3.10366	37.6784	8.34211e-10	9.01709e-08
Zm00001eb310270	GRMZM2G025895	wrky79	WRKY-transcription factor 79	0.92691	3.82639	36.0224	1.95066e-09	1.99641e-07
Zm00001eb344850	GRMZM2G128748	#N/A	#N/A	0.926686	7.80643	32.66	1.09776e-08	9.8022e-07
Zm00001eb022630	GRMZM2G052344	#N/A	#N/A	0.925835	3.29779	12.8218	0.000342596	0.00684438
Zm00001eb032280	AC203989.4_FG001	#N/A	#N/A	0.924447	2.71704	31.3147	2.19408e-08	1.8074e-06
Zm00001eb181410	GRMZM2G156079	pebp2	phosphatidylethanolamine-binding protein2	0.924425	0.0486252	9.75263	0.00179066	0.0241625
Zm00001eb407520	GRMZM2G033680	cbl7	calcineurin B-like7	0.922516	3.9523	42.9446	5.63119e-11	7.44525e-09
Zm00001eb430130	AC208110.2_FG001	wrky112	WRKY-transcription factor 112	0.915742	1.30106	16.7161	4.34102e-05	0.00130595
Zm00001eb400300	GRMZM5G828987	0	0	0.911264	1.19032	10.419	0.00124723	0.0184804
Zm00001eb002780	GRMZM2G119499	gst11	glutathione transferase11	0.906731	3.10244	7.9851	0.00471639	0.0486255
Zm00001eb194040	GRMZM2G046353	#N/A	#N/A	0.899261	3.44637	19.9305	8.03085e-06	0.000325096
Zm00001eb366460	GRMZM2G114046	#N/A	#N/A	0.894817	1.24342	10.3066	0.00132554	0.0193804
Zm00001eb290750	AC214817.3_FG004	#N/A	#N/A	0.893806	3.25728	49.9187	1.60252e-12	2.57122e-10
Zm00001eb190120	GRMZM2G003501	gl4	glossy4	0.890496	0.885403	12.038	0.000521278	0.00963452
Zm00001eb327160	#N/A	#N/A	#N/A	0.887073	0.93628	17.9554	2.26147e-05	0.000754788
Zm00001eb007000	GRMZM2G003466	ereb101	AP2-EREBP-transcription factor 101	0.886179	1.61237	16.0311	6.2309e-05	0.00175136
Zm00001eb247630	GRMZM2G029048	pal9	phenylalanine ammonia lyase9	0.884708	2.7181	11.8421	0.00057908	0.0104168
Zm00001eb185220	GRMZM2G135132	0	0	0.88286	5.02912	53.0242	3.29467e-13	6.07758e-11
Zm00001eb044500	GRMZM2G350225	#N/A	#N/A	0.882214	3.3587	29.0647	6.99997e-08	5.20872e-06
Zm00001eb019980	#N/A	#N/A	#N/A	0.880208	3.27221	24.5392	7.28138e-07	4.16934e-05
Zm00001eb169020	GRMZM2G041235	0	0	0.879707	4.15233	41.5615	1.14221e-10	1.454e-08
Zm00001eb052150	GRMZM2G095899	bhlh114	bHLH-transcription factor 114	0.87875	1.27195	8.7251	0.00313859	0.0361456
Zm00001eb283380	GRMZM2G131749	#N/A	#N/A	0.875449	2.90041	13.279	0.000268402	0.00567494
Zm00001eb316520	GRMZM2G181371	0	0	0.871835	8.35017	31.9228	1.60421e-08	1.36896e-06
Zm00001eb175860	GRMZM2G007953	0	0	0.870512	6.24132	14.2283	0.00016192	0.00381353
Zm00001eb433420	GRMZM2G150248	pao4	polyamine oxidase4	0.870091	5.28923	101.835	6.03596e-24	2.86067e-21
Zm00001eb176470	GRMZM2G568636	nnr1	nitrate reductase(NADH)1	0.866756	0.594726	10.5679	0.00115066	0.0173167
Zm00001eb407400	#N/A	#N/A	#N/A	0.862784	3.60925	34.9655	3.35592e-09	3.31354e-07
Zm00001eb392380	GRMZM2G035531	vq54	VQ motif-transcription factor54	0.861226	1.04321	13.8517	0.000197819	0.00445194
Zm00001eb112950	GRMZM2G009188	#N/A	#N/A	0.861053	0.701458	12.9186	0.000325333	0.00658056
Zm00001eb314580	GRMZM2G141031	idd14	indeterminate domain14	0.858432	1.02663	11.6997	0.000625089	0.011012
Zm00001eb255110	GRMZM2G036286	flz29	FCS-like zinc finger29	0.858421	1.92071	22.0029	2.72239e-06	0.000130025
Zm00001eb075520	GRMZM2G054795	yab1	C2C2-YABBY-transcription factor 1	0.857878	3.74182	28.25	1.06613e-07	7.56757e-06
Zm00001eb389500	GRMZM2G151496	#N/A	#N/A	0.854303	3.73598	20.3464	6.4614e-06	0.000268623
Zm00001eb023130	GRMZM2G114893	0	0	0.851488	0.382847	8.99767	0.00270325	0.0324665
Zm00001eb354920	GRMZM2G117007	c3h7	C3H-transcription factor 37	0.849203	2.79657	10.8356	0.000995671	0.0155857
Zm00001eb040220	GRMZM2G042407	srs1	SHI/STY (SRS)-transcription factor 1	0.848777	2.59933	8.7237	0.003141	0.0361456
Zm00001eb122660	GRMZM2G051753	rte3	rotten ear3	0.847315	4.96155	50.51	1.18557e-12	1.96358e-10
Zm00001eb194570	#N/A	#N/A	#N/A	0.847107	5.57457	22.6947	1.89889e-06	9.59193e-05
Zm00001eb078570	GRMZM2G135277	#N/A	#N/A	0.843162	3.21501	20.3477	6.45699e-06	0.000268623
Zm00001eb341220	GRMZM2G142870	mrpa6	multidrug resistance associated protein6	0.837493	5.70885	21.5831	3.38822e-06	0.000157768
Zm00001eb127970	GRMZM2G069208	pzb21	0	0.836982	4.43232	91.7336	9.91649e-22	4.12821e-19
Zm00001eb002010	GRMZM2G428184	bzip114	bZIP-transcription factor 114	0.828591	1.37927	11.4584	0.000711722	0.0121201
Zm00001eb059920	GRMZM2G115516	tcptf5	TCP-transcription factor 5	0.826577	1.60529	12.2123	0.000474751	0.00893413
Zm00001eb010130	GRMZM2G152447	pap19	purple acid phosphatase19	0.825506	5.44814	17.3317	3.13899e-05	0.000993831
Zm00001eb218730	#N/A	#N/A	#N/A	0.823532	8.21927	51.1098	8.73392e-13	1.51156e-10
Zm00001eb088500	GRMZM2G036708	0	0	0.820857	3.29633	40.2197	2.26948e-10	2.64824e-08
Zm00001eb122190	#N/A	#N/A	#N/A	0.815721	4.61815	40.3047	2.1729e-10	2.56645e-08
Zm00001eb068460	GRMZM2G055752	#N/A	#N/A	0.813659	1.79072	8.61812	0.00332835	0.0375993
Zm00001eb042240	GRMZM2G061487	dbf1	DRE-binding protein 1	0.813149	4.96086	48.5425	3.23204e-12	5.07991e-10
Zm00001eb165310	#N/A	#N/A	#N/A	0.810143	3.37283	17.2363	3.30075e-05	0.00103127
Zm00001eb154790	GRMZM2G054115	#N/A	#N/A	0.808785	3.5023	21.2437	4.04441e-06	0.000181886
Zm00001eb407610	GRMZM2G153409	0	0	0.807303	5.25288	102.577	4.14889e-24	2.06146e-21
Zm00001eb022050	GRMZM2G085198	0	0	0.806388	2.2836	10.4004	0.00125988	0.0185969
Zm00001eb431850	GRMZM2G136895	bxs1	beta-D-xylosidase1	0.806185	6.2019	80.0682	3.61716e-19	1.19818e-16
Zm00001eb339940	GRMZM2G079638	#N/A	#N/A	0.80505	3.1562	12.291	0.000455155	0.00864458
Zm00001eb340450	GRMZM2G054123	sams2	S-adenosylmethionine synthetase2	0.803698	8.11913	83.5271	6.28495e-20	2.15127e-17
Zm00001eb032920	GRMZM2G051168	epf3	epidermal patterning factor-like3	0.803179	3.35396	35.0615	3.19457e-09	3.18485e-07
Zm00001eb084560	GRMZM2G165063	#N/A	#N/A	0.80258	4.48954	27.5231	1.55232e-07	1.05053e-05
Zm00001eb093560	GRMZM2G124524	wri1	wrinkled1 transcription factor1	0.802505	2.21173	12.4637	0.000414941	0.0080092
Zm00001eb370810	GRMZM5G874163	arftf26	ARF-transcription factor 26	0.798442	6.62496	75.5348	3.59016e-18	1.0843e-15
Zm00001eb056870	GRMZM2G159285	iaa4	Aux/IAA-transcription factor4	0.796953	3.60353	63.1703	1.89588e-15	4.94954e-13
Zm00001eb050070	GRMZM2G058227	gpx5	glycerophosphodiester phosphodiesterase5	0.796517	4.2588	61.5215	4.37928e-15	1.07485e-12
Zm00001eb278400	GRMZM2G030583	tps26	terpene synthase26	0.792348	4.39423	15.0255	0.00010607	0.00272753
Zm00001eb008170	GRMZM2G042171	sfp3	sulfate transporter3	0.791629	4.07624	53.2885	2.87989e-13	5.47642e-11
Zm00001eb426650	GRMZM2G043887	0	0	0.791592	3.60138	52.5186	4.262e-13	7.76894e-11
Zm00001eb120470	GRMZM2G035131	#N/A	#N/A	0.789971	1.75525	11.5571	0.000674915	0.0116318
Zm00001eb257130	GRMZM2G098167	hsp28	heat shock protein28	0.787456	2.55927	11.3019	0.000774267	0.0128652
Zm00001eb010050	GRMZM2G465595	cchh25	Cys2His2 Zinc Finger25	0.784942	1.5944	9.59228	0.00195397	0.0257239
Zm00001eb370770	GRMZM2G148022	tcptf29	TCP-transcription factor 29	0.784768	0.895325	12.0833	0.000508741	0.00942977
Zm00001eb294200	GRMZM2G177386	prh12	protein phosphatase homolog12	0.783053	4.11115	19.864	8.31532e-06	0.00033529
Zm00001eb025460	GRMZM2G144155	erd3	early responsive to dehydration3	0.782136	2.15277	25.1005	5.44193e-07	3.28714e-05
Zm00001eb006530	GRMZM2G024099	aed3	aspartyl protease3	0.781898	6.06564	33.6184	6.70557e-09	6.24084e-07
Zm00001eb423070	GRMZM2G096365	0	0	0.781425	1.39569	10.2292	0.00138234	0.0200208
Zm00001eb287600	GRMZM2G060079	#N/A	#N/A	0.781024	4.30775	63.8457	1.34554e-15	3.60441e-13
Zm00001eb330510	#N/A	#N/A	#N/A	0.780626	1.21659	13.0821	0.00029813	0.00614977
Zm00001eb045930	GRMZM2G054152	#N/A	#N/A	0.779832	4.19404	69.615	7.20876e-17	2.09503e-14
Zm00001eb152520	GRMZM2G144960	#N/A	#N/A	0.779176	2.84282	15.9396	6.53969e-05	0.00182483
Zm00001eb029860	GRMZM2G081151	0	0	0.778775	3.57688	13.5533	0.00023188	0.0050447
Zm00001eb104210	GRMZM2G049613	#N/A	#N/A	0.776347	6.33659	25.9976	3.4185e-07	2.14482e-05
Zm00001eb038010	GRMZM2G478417	bzip49	bZIP-transcription factor 49	0.773398	2.51852	27.1725	1.86083e-07	1.23812e-05
Zm00001eb006950	AC166636.1_FG009	#N/A	#N/A	0.772876	0.658111	14.4739	0.000142118	0.00344812
Zm00001eb311440	GRMZM2G357371	#N/A	#N/A	0.771193	2.49188	16.9126	3.91415e-05	0.00119979
Zm00001eb226870	GRMZM2G099191	hma2	heavy metal ATPase2	0.770487	5.88498	40.881	1.61784e-10	1.96993e-08
Zm00001eb014490	GRMZM2G013957	0	0	0.769506	6.77144	50.6163	1.1231e-12	1.87398e-10
Zm00001eb346760	GRMZM2G145914	0	0	0.766537	3.08706	13.7131	0.000212961	0.00470622
Zm00001eb044090	#N/A	#N/A	#N/A	0.765534	4.88876	118.65	1.24934e-27	6.99764e-25
Zm00001eb178780	GRMZM2G166711	0	0	0.76466	2.13365	13.096	0.000295933	0.00611846
Zm00001eb231360	GRMZM2G444748	bzip160	bZIP-transcription factor 60	0.762654	4.37218	36.0296	1.94338e-09	1.9956e-07
Zm00001eb062640	GRMZM2G017470	dof27	C2C2-Dof-transcription factor 27	0.761902	1.80916	13.561	0.000230938	0.00502776
Zm00001eb187010	GRMZM2G373522	dhn3	dehydrin3	0.759615	6.32282	32.1684	1.41374e-08	1.22681e-06
Zm00001eb397280	GRMZM2G162486	0	0	0.75914	2.58933	11.5519	0.000676785	0.011654
Zm00001eb015400	GRMZM2G144997	0	0	0.758284	1.25134	11.234	0.000803123	0.0132376
Zm00001eb146310	GRMZM2G339699	#N/A	#N/A	0.755221	2.49003	14.7828	0.00012063	0.00302019
Zm00001eb276210	#N/A	#N/A	#N/A	0.754203	0.891705	9.68766	0.00185509	0.0247853
Zm00001eb159560	GRMZM2G053140	0	0	0.753849	6.08461	62.5621	2.58176e-15	6.6278e-13
Zm00001eb126900	GRMZM2G120304	0	0	0.75258	4.5267	13.9341	0.00018933	0.00430443
Zm00001eb154930	GRMZM5G839411	pin8	PIN-formed protein8	0.751419	2.59246	19.6746	9.18136e-06	0.000365428
Zm00001eb151470	GRMZM2G169782	#N/A	#N/A	0.748986	2.93172	31.3146	2.19427e-08	1.8074e-06
Zm00001eb150140	GRMZM2G139688	myb138	MYB-transcription factor 138	0.748475	1.69915	18.9476	1.34356e-05	0.000499875
Zm00001eb019840	GRMZM6G761998	zip2	"zinc-regulated, iron-regulated transporter-like protein2"	0.747154	1.405	15.2749	9.29445e-05	0.00244096
Zm00001eb382100	#N/A	#N/A	#N/A	0.74657	0.988674	13.17	0.000284472	0.00594131
Zm00001eb265610	GRMZM2G416701	ereb81	AP2-EREBP-transcription factor 81	0.746375	2.15619	12.4541	0.000417071	0.00804527
Zm00001eb019460	GRMZM2G416156	flz2	FCS-like zinc finger2	0.743772	3.28172	37.9337	7.31906e-10	7.96717e-08
Zm00001eb239600	GRMZM2G176206	#N/A	#N/A	0.743651	-0.0976964	8.29783	0.00396926	0.0429042
Zm00001eb412110	GRMZM2G148078	#N/A	#N/A	0.741391	1.42476	11.4428	0.000717716	0.0121967
Zm00001eb403770	GRMZM2G171464	bhlh131	bHLH-transcription factor 131	0.737851	1.55811	12.9235	0.000324475	0.00656753
Zm00001eb051910	GRMZM2G163761	kip1	knotted interacting protein1	0.737528	2.47452	16.1001	6.008e-05	0.00169645
Zm00001eb372130	GRMZM2G136831	0	0	0.736454	6.69841	50.9458	9.49524e-13	1.63414e-10
Zm00001eb149490	GRMZM2G126397	plt3	phospholipid transfer protein homolog3	0.736176	7.90738	27.9325	1.25623e-07	8.63828e-06
Zm00001eb407730	GRMZM2G472449	#N/A	#N/A	0.73552	4.07376	26.8201	2.23299e-07	1.47301e-05
Zm00001eb409740	GRMZM2G181227	#N/A	#N/A	0.732972	4.36668	54.3892	1.6446e-13	3.26862e-11
Zm00001eb030650	#N/A	#N/A	#N/A	0.730335	0.92661	8.15453	0.00429538	0.0453784
Zm00001eb165590	GRMZM2G085054	bx8	benzoxazinone synthesis8	0.727446	5.50129	15.0422	0.000105135	0.00271256
Zm00001eb129030	GRMZM2G162453	#N/A	#N/A	0.725472	3.10461	10.3451	0.00129822	0.0190534
Zm00001eb103730	GRMZM2G050305	myb31	MYB31 transcription factor31	0.724613	1.74767	11.4233	0.000725306	0.0122768
Zm00001eb428520	GRMZM2G040359	#N/A	#N/A	0.719186	4.85194	28.1177	1.14155e-07	8.02893e-06
Zm00001eb106020	GRMZM2G169539	0	0	0.718012	4.44665	64.0875	1.19016e-15	3.24459e-13
Zm00001eb289200	GRMZM2G063961	snrkII11	SnRK2 serine threonine protein kinase 11	0.717654	4.55117	49.972	1.55958e-12	2.52832e-10
Zm00001eb116960	GRMZM2G355752	elip1	early light inducible protein1	0.714184	1.91601	8.01982	0.00462682	0.0479911
Zm00001eb328530	GRMZM2G335738	0	0	0.712664	3.41982	34.672	3.9021e-09	3.82828e-07
Zm00001eb036440	GRMZM2G124417	#N/A	#N/A	0.712165	1.70554	11.7035	0.000623829	0.0110029
Zm00001eb398680	AC205419.3_FG001	0	0	0.711247	5.74241	86.6717	1.28116e-20	4.69849e-18
Zm00001eb387370	GRMZM5G803308	myb112	MYB-transcription factor 112	0.71098	3.01351	9.92766	0.00162814	0.0226133
Zm00001eb187910	#N/A	#N/A	#N/A	0.710385	1.68424	11.5619	0.000673172	0.0116178
Zm00001eb409450	GRMZM2G127386	0	0	0.708281	6.19947	102.267	4.85088e-24	2.372e-21
Zm00001eb052070	GRMZM2G018414	grftf4	GRF-transcription factor 4	0.707745	5.87602	35.1651	3.02899e-09	3.02958e-07
Zm00001eb076240	#N/A	#N/A	#N/A	0.703779	2.20574	15.4291	8.56595e-05	0.00228866
Zm00001eb150740	GRMZM2G047384	0	0	0.700031	4.08408	16.5399	4.76364e-05	0.00140295
Zm00001eb407720	GRMZM2G438176	0	0	0.698348	5.30728	63.5937	1.52918e-15	4.06104e-13
Zm00001eb226490	GRMZM2G166944	xth4	xyloglucan endo-transglycosylase/hydrolase4	0.696096	9.35869	12.4731	0.000412855	0.00798393
Zm00001eb180060	GRMZM2G089698	0	0	0.694652	5.79673	25.9562	3.49246e-07	2.18233e-05
Zm00001eb026490	GRMZM2G129413	aic1	auxin import carrier1	0.694274	6.4653	48.2381	3.7749e-12	5.87321e-10
Zm00001eb157410	GRMZM2G024448	#N/A	#N/A	0.692911	0.597564	9.69286	0.00184985	0.0247404
Zm00001eb077920	#N/A	#N/A	#N/A	0.689885	4.6041	45.6186	1.43671e-11	2.05857e-09
Zm00001eb002420	GRMZM2G092923	#N/A	#N/A	0.689566	3.92004	20.1848	7.03079e-06	0.000289947
Zm00001eb119540	GRMZM2G142179	ereb50	AP2-EREBP-transcription factor 50	0.688348	4.21162	37.2849	1.02069e-09	1.09179e-07
Zm00001eb084550	GRMZM5G842686	0	0	0.688125	5.07224	17.1936	3.37566e-05	0.00104935
Zm00001eb410680	GRMZM2G129457	#N/A	#N/A	0.687554	4.97947	65.1153	7.064e-16	1.96048e-13
Zm00001eb330340	GRMZM2G113863	#N/A	#N/A	0.687305	3.31094	22.7292	1.86515e-06	9.46585e-05
Zm00001eb413370	GRMZM2G181192	glx1	glyoxylase1	0.686419	8.45629	127.577	1.38905e-29	8.07378e-27
Zm00001eb330600	GRMZM2G166658	cipk2	calcineurin B-like-interacting protein kinase2	0.684091	5.28967	57.6246	3.17234e-14	6.73981e-12
Zm00001eb037990	GRMZM2G117250	0	0	0.684073	2.48688	14.0929	0.000173996	0.00404537
Zm00001eb369520	GRMZM2G132303	#N/A	#N/A	0.682145	3.00548	14.7171	0.000124906	0.00310562
Zm00001eb103810	GRMZM2G151122	0	0	0.680072	3.47247	26.3689	2.82048e-07	1.82537e-05
Zm00001eb157310	GRMZM2G022931	0	0	0.679066	1.43399	8.36932	0.00381609	0.0415935
Zm00001eb377540	GRMZM5G839794	#N/A	#N/A	0.678616	1.73774	14.6417	0.000130004	0.0032065
Zm00001eb376650	GRMZM2G103137	#N/A	#N/A	0.675529	2.75752	9.66908	0.00187395	0.0249216
Zm00001eb016200	GRMZM2G043493	0	0	0.673743	5.85766	45.1294	1.84431e-11	2.59433e-09
Zm00001eb086000	GRMZM2G351023	#N/A	#N/A	0.67236	2.95481	11.3721	0.000745539	0.0125025
Zm00001eb029370	GRMZM2G311233	#N/A	#N/A	0.670521	3.9043	20.0245	7.6456e-06	0.000310726
Zm00001eb038210	GRMZM2G442763	#N/A	#N/A	0.668943	3.2961	32.8938	9.73309e-09	8.79289e-07
Zm00001eb009730	GRMZM2G065635	brs1	brassinosteroid synthesis1	0.665959	0.641943	8.78265	0.0030411	0.0353391
Zm00001eb073790	GRMZM2G069525	glk37	G2-like-transcription factor 37	0.665257	3.81025	22.1553	2.51455e-06	0.000121797
Zm00001eb283390	GRMZM2G131650	#N/A	#N/A	0.66486	2.248	9.39482	0.00217599	0.0277917
Zm00001eb004340	#N/A	#N/A	#N/A	0.660607	3.83624	50.6529	1.10235e-12	1.86589e-10
Zm00001eb326420	GRMZM2G053338	aas8	auxin amido synthetase8	0.659512	4.70444	22.6943	1.89933e-06	9.59193e-05
Zm00001eb336810	#N/A	#N/A	#N/A	0.658768	4.21915	30.2007	3.89571e-08	3.0078e-06
Zm00001eb319700	GRMZM5G879570	#N/A	#N/A	0.658225	2.32425	10.7927	0.00101902	0.0158145
Zm00001eb217070	#N/A	#N/A	#N/A	0.657757	3.85728	33.4223	7.41677e-09	6.86129e-07
Zm00001eb098880	GRMZM5G869299	#N/A	#N/A	0.655749	2.84325	18.2212	1.96673e-05	0.000675443
Zm00001eb187150	GRMZM2G394528	0	0	0.652839	3.7304	33.5339	7.00323e-09	6.49824e-07
Zm00001eb399650	GRMZM2G093157	0	0	0.652713	2.66496	22.4152	2.19632e-06	0.00010791
Zm00001eb158210	GRMZM2G047298	0	0	0.652471	2.43321	15.6829	7.48976e-05	0.00204366
Zm00001eb371430	GRMZM2G310569	ork2	outward rectifying potassium channel2	0.651101	1.45523	11.4656	0.000708947	0.0120862
Zm00001eb339760	GRMZM2G111998	0	0	0.649903	2.3068	15.7799	7.11563e-05	0.00196244
Zm00001eb144240	GRMZM2G057823	ald1	aldolase1	0.64987	8.45133	62.4628	2.71526e-15	6.91292e-13
Zm00001eb388460	GRMZM2G114680	gras70	GRAS-transcription factor 70	0.649466	2.23565	17.4408	2.96389e-05	0.000950111
Zm00001eb393420	GRMZM5G897980	#N/A	#N/A	0.648895	4.63074	28.4622	9.55463e-08	6.94198e-06
Zm00001eb324900	GRMZM2G107562	0	0	0.648718	3.76168	15.9594	6.47151e-05	0.00181181
Zm00001eb236820	GRMZM2G144581	sweet4b	sugars will eventually be exported transporter4b	0.647769	5.74669	41.4512	1.20848e-10	1.51953e-08
Zm00001eb332090	GRMZM2G154460	0	0	0.64633	3.88753	21.1501	4.24674e-06	0.000189053
Zm00001eb025300	GRMZM2G394410	#N/A	#N/A	0.64615	2.98728	26.3621	2.83047e-07	1.828e-05
Zm00001eb218120	GRMZM2G079185	lbd26	LBD-transcription factor 26	0.645953	1.09209	8.19256	0.00420626	0.0446395
Zm00001eb399120	#N/A	#N/A	#N/A	0.645196	5.35875	16.808	4.13593e-05	0.00125405
Zm00001eb352580	GRMZM2G174347	ereb92	AP2-EREBP-transcription factor 92	0.64508	3.6088	22.6534	1.94013e-06	9.73414e-05
Zm00001eb142200	GRMZM2G425004	#N/A	#N/A	0.643609	1.72055	10.3773	0.00127578	0.0188136
Zm00001eb275860	GRMZM2G134306	#N/A	#N/A	0.641669	1.79419	18.1414	2.05098e-05	0.000695532
Zm00001eb328440	GRMZM2G150683	0	0	0.640872	0.933425	8.96284	0.00275526	0.0329092
Zm00001eb040190	GRMZM2G460383	#N/A	#N/A	0.640681	3.49925	8.40249	0.00374708	0.0410938
Zm00001eb019090	GRMZM2G412430	0	0	0.638406	5.17795	58.6032	1.92899e-14	4.2446e-12
Zm00001eb147930	AC209080.3_FG004	#N/A	#N/A	0.637946	0.978125	8.07984	0.00447604	0.0467669
Zm00001eb006690	GRMZM2G006676	#N/A	#N/A	0.637415	3.52821	16.718	4.33675e-05	0.00130594
Zm00001eb096980	GRMZM2G074687	crt4	calreticulin4	0.637405	4.69564	22.0894	2.60249e-06	0.000125074
Zm00001eb364940	GRMZM2G170969	0	0	0.637041	5.94618	36.9168	1.23276e-09	1.29612e-07
Zm00001eb311340	GRMZM2G155806	#N/A	#N/A	0.635117	1.43452	10.3347	0.00130552	0.0191331
Zm00001eb401080	GRMZM2G040278	gid3	gibberellin-insensitive dwarf protein homolog3	0.633209	2.13338	11.5209	0.00068819	0.0117977
Zm00001eb111360	GRMZM2G010991	0	0	0.633156	5.24448	40.3986	2.07087e-10	2.48231e-08
Zm00001eb128620	GRMZM2G144648	0	0	0.631511	4.30285	18.9081	1.37169e-05	0.000507888
Zm00001eb116650	GRMZM2G135013	#N/A	#N/A	0.630441	2.0198	8.72192	0.00314406	0.0361571
Zm00001eb313390	GRMZM2G060369	sam3	S-adenosylmethionine decarboxylase3	0.624313	4.71767	13.7684	0.000206782	0.00459936
Zm00001eb050140	GRMZM2G121293	#N/A	#N/A	0.624236	2.07483	9.96184	0.00159818	0.0223026
Zm00001eb178190	GRMZM2G076348	eng1	"endo-1,3-1,4-beta-D-glucanase1"	0.623939	2.74902	9.77339	0.00177056	0.0239963
Zm00001eb401480	AC233899.1_FG002	bhlh21	bHLH-transcription factor 21	0.623888	4.30366	20.1556	7.13907e-06	0.000293235
Zm00001eb315770	GRMZM5G843748	0	0	0.622444	5.21414	37.8432	7.6665e-10	8.31599e-08
Zm00001eb167670	#N/A	#N/A	#N/A	0.622285	2.72043	18.4368	1.75637e-05	0.000619071
Zm00001eb084040	GRMZM2G062504	0	0	0.622215	3.39663	21.2713	3.9866e-06	0.000179811
Zm00001eb120200	GRMZM2G093405	0	0	0.621213	5.30232	25.703	3.98198e-07	2.4583e-05
Zm00001eb225570	AC207656.3_FG002	arftf19	ARF-transcription factor 19	0.620384	1.94921	12.2201	0.000472774	0.00891326
Zm00001eb061280	GRMZM2G137321	#N/A	#N/A	0.620271	1.97238	16.2128	5.66114e-05	0.00161929
Zm00001eb048140	GRMZM2G064605	0	0	0.619539	1.6272	11.9639	0.000542411	0.00994614
Zm00001eb175190	AC233751.1_FG002	not1	neighbor of tga1	0.616895	2.5538	13.884	0.00019445	0.00438844
Zm00001eb066640	GRMZM2G078274	arftf3	ARF-transcription factor 3	0.616695	7.27368	23.3031	1.38379e-06	7.24984e-05
Zm00001eb108890	GRMZM2G043489	#N/A	#N/A	0.616373	5.34391	23.3999	1.31585e-06	6.92922e-05
Zm00001eb386270	GRMZM2G083655	spx6	SPX domain-containing membrane protein6	0.615969	5.1015	7.94649	0.00481808	0.0493601
Zm00001eb027790	GRMZM2G077488	#N/A	#N/A	0.615166	2.08553	10.3709	0.0012802	0.0188686
Zm00001eb278460	GRMZM2G116881	#N/A	#N/A	0.61207	2.22953	8.55586	0.00344412	0.0386361
Zm00001eb311420	GRMZM2G049364	#N/A	#N/A	0.6115	4.01137	40.5604	1.90634e-10	2.30301e-08
Zm00001eb369830	GRMZM2G090487	#N/A	#N/A	0.61097	2.70817	23.1132	1.52738e-06	7.93466e-05
Zm00001eb229460	GRMZM2G089836	ivr2	invertase2	0.610466	3.11292	9.60869	0.00193659	0.0255826
Zm00001eb229240	GRMZM2G374475	#N/A	#N/A	0.609136	3.72521	44.5388	2.49372e-11	3.46043e-09
Zm00001eb357920	GRMZM2G050548	#N/A	#N/A	0.60873	2.53573	10.0086	0.00155815	0.021878
Zm00001eb039040	GRMZM5G804575	#N/A	#N/A	0.608226	7.06893	33.7461	6.27949e-09	5.87982e-07
Zm00001eb322390	GRMZM2G134545	dof14	C2C2-Dof-transcription factor 14	0.607676	3.95135	16.6331	4.53523e-05	0.00134988
Zm00001eb215310	GRMZM2G110735	#N/A	#N/A	0.607143	2.87002	15.8984	6.68346e-05	0.00186158
Zm00001eb330760	GRMZM2G080270	0	0	0.607004	5.87682	52.3793	4.57529e-13	8.29097e-11
Zm00001eb170230	GRMZM2G030862	0	0	0.603222	2.61164	12.6599	0.000373589	0.00734447
Zm00001eb045950	GRMZM2G164787	#N/A	#N/A	0.599017	5.58104	45.6304	1.42807e-11	2.05576e-09
Zm00001eb031190	GRMZM2G079957	iaa2	Aux/IAA-transcription factor 2	0.594652	5.22678	27.8464	1.31336e-07	8.97101e-06
Zm00001eb197040	GRMZM2G030877	bzip79	bZIP-transcription factor 79	0.594352	2.025	14.8006	0.000119499	0.00300268
Zm00001eb050660	GRMZM2G023291	hb124	Homeobox-transcription factor 124	0.587564	8.73207	14.1241	0.000171138	0.003994
Zm00001eb413580	GRMZM2G146115	0	0	0.587308	7.87639	69.0245	9.72467e-17	2.7998e-14
Zm00001eb010420	GRMZM2G108032	xyl5	xylanase5	0.58586	5.49904	22.4724	2.13185e-06	0.000105125
Zm00001eb124800	GRMZM2G161154	mtl8	metallothionein8	0.585764	3.65315	9.85108	0.00169732	0.02327
Zm00001eb407700	GRMZM2G301124	#N/A	#N/A	0.585607	3.69708	34.658	3.93015e-09	3.84356e-07
Zm00001eb232970	GRMZM2G322129	0	0	0.58554	5.71787	27.643	1.45901e-07	9.92195e-06
Zm00001eb169930	AC211652.4_FG001	#N/A	#N/A	0.584892	2.29745	11.4349	0.000720789	0.0122407
Zm00001eb288340	GRMZM2G070199	#N/A	#N/A	0.582238	4.55421	10.4763	0.00120914	0.0180119
Zm00001eb120730	GRMZM2G323353	fun1	feminised upright narrow1	0.582038	4.96129	41.4759	1.19333e-10	1.50663e-08
Zm00001eb412320	GRMZM2G149943	#N/A	#N/A	0.58087	3.55149	18.6935	1.53501e-05	0.000556324
Zm00001eb146400	GRMZM2G400604	got4	glutamate-oxaloacetate transaminase4	0.579832	5.21641	47.7467	4.8501e-12	7.43344e-10
Zm00001eb367890	GRMZM2G146206	tpi5	triose phosphate isomerase5	0.578252	3.01774	8.38652	0.00378013	0.0413679
Zm00001eb146940	#N/A	#N/A	#N/A	0.577205	1.32103	8.59385	0.00337301	0.0380105
Zm00001eb074410	GRMZM2G071253	#N/A	#N/A	0.570635	4.59417	35.7362	2.25929e-09	2.28946e-07
Zm00001eb313660	GRMZM2G071272	#N/A	#N/A	0.570493	4.32592	11.0191	0.000901777	0.0144462
Zm00001eb250210	GRMZM2G074053	aaap35	amino acid/auxin permease35	0.570397	4.04061	8.15721	0.00428904	0.0453269
Zm00001eb226660	GRMZM2G162065	#N/A	#N/A	0.569733	4.55716	13.3723	0.000255361	0.00544783
Zm00001eb413160	GRMZM2G180720	gpt1	glucose 6-phosphate/phosphate translocator1	0.568267	6.89792	38.5415	5.36018e-10	5.91848e-08
Zm00001eb062750	GRMZM2G368886	expa4	alpha-expansin4	0.56509	2.9597	9.39961	0.00217031	0.0277422
Zm00001eb325840	GRMZM2G066197	0	0	0.564787	4.71484	10.5647	0.00115268	0.0173387
Zm00001eb252880	GRMZM2G085049	0	0	0.564474	5.19471	15.4362	8.53396e-05	0.00228408
Zm00001eb407660	GRMZM2G468799	#N/A	#N/A	0.563491	6.40935	77.8012	1.13952e-18	3.51041e-16
Zm00001eb287830	GRMZM2G080940	0	0	0.562872	3.022	22.6695	1.92399e-06	9.68469e-05
Zm00001eb432500	GRMZM2G006894	mha4	proton-exporting ATPase4	0.562731	5.1985	51.2538	8.11648e-13	1.42066e-10
Zm00001eb428530	GRMZM2G016477	0	0	0.562698	4.79696	11.5247	0.00068678	0.01178
Zm00001eb101770	GRMZM2G080466	0	0	0.562111	6.52334	19.3916	1.06472e-05	0.000413615
Zm00001eb369750	GRMZM2G159643	0	0	0.561895	3.74931	28.1513	1.12191e-07	7.92695e-06
Zm00001eb246230	AC205703.4_FG001	#N/A	#N/A	0.559384	2.28911	13.9584	0.000186901	0.00425864
Zm00001eb247050	GRMZM2G071846	#N/A	#N/A	0.559025	7.00787	50.6123	1.12538e-12	1.87398e-10
Zm00001eb110010	GRMZM2G703373	#N/A	#N/A	0.558023	1.28668	9.06517	0.00260525	0.0316222
Zm00001eb288250	GRMZM5G881803	mlo8	barley mlo defense gene homolog8	0.557764	5.69189	54.9093	1.26223e-13	2.55817e-11
Zm00001eb364850	GRMZM2G030762	bhlh55	bHLH-transcription factor 55	0.556662	4.54628	25.4094	4.63655e-07	2.82839e-05
Zm00001eb120090	GRMZM2G085550	0	0	0.556271	2.72419	14.1213	0.000171392	0.00399674
Zm00001eb105770	GRMZM2G064655	dof34	C2C2-Dof-transcription factor 34	0.555199	3.95475	34.3718	4.55275e-09	4.41044e-07
Zm00001eb413810	GRMZM2G029552	#N/A	#N/A	0.555178	4.71032	51.6545	6.61792e-13	1.17168e-10
Zm00001eb396950	GRMZM2G078933	0	0	0.555131	4.36855	31.4677	2.02781e-08	1.68834e-06
Zm00001eb312910	GRMZM2G412601	cipk28	calcineurin B-like-interacting protein kinase28	0.551451	5.77214	40.3033	2.17439e-10	2.56645e-08
Zm00001eb413410	GRMZM2G006083	#N/A	#N/A	0.550232	4.43874	40.0494	2.47624e-10	2.85704e-08
Zm00001eb278670	GRMZM5G850129	grftf11	GRF-transcription factor 11	0.549909	3.08312	13.1711	0.000284293	0.00594131
Zm00001eb144500	GRMZM2G176576	xat8	"xylan _-1,3-arabinofuranosyl-transferase8"	0.546279	4.63835	13.9152	0.000191243	0.00433192
Zm00001eb315750	GRMZM2G056600	hb120	Homeobox-transcription factor 120	0.545902	5.64523	23.8995	1.01498e-06	5.53409e-05
Zm00001eb253820	GRMZM5G872068	gln4	glutamine synthetase4	0.544148	7.03922	43.7158	3.79686e-11	5.13008e-09
Zm00001eb098500	GRMZM2G579432	0	0	0.544124	2.67207	17.4597	2.9347e-05	0.000944686
Zm00001eb257620	GRMZM2G318662	0	0	0.544002	4.23579	40.2551	2.2287e-10	2.62051e-08
Zm00001eb415590	GRMZM2G171187	#N/A	#N/A	0.54287	2.40886	17.4049	3.02054e-05	0.000964993
Zm00001eb377870	GRMZM2G064302	eno1	enolase1	0.541509	8.88898	24.7596	6.49459e-07	3.81817e-05
Zm00001eb058760	GRMZM2G085189	#N/A	#N/A	0.540408	5.74266	9.32851	0.00225616	0.0285551
Zm00001eb124380	GRMZM2G099340	mtl3	metallothionein3	0.538809	8.98813	45.6695	1.39984e-11	2.03413e-09
Zm00001eb158680	GRMZM2G126239	hb46	Homeobox-transcription factor 46	0.538255	5.37351	22.3687	2.25012e-06	0.000110378
Zm00001eb119100	GRMZM2G010460	#N/A	#N/A	0.538199	4.03401	10.8263	0.00100066	0.015632
Zm00001eb397050	GRMZM2G128971	fad7	fatty acid desaturase7	0.536947	4.26244	14.821	0.000118209	0.00297999
Zm00001eb055750	GRMZM2G143238	#N/A	#N/A	0.535216	4.05477	26.1873	3.09851e-07	1.98447e-05
Zm00001eb171190	GRMZM2G093900	0	0	0.533894	7.04319	53.6581	2.386e-13	4.61716e-11
Zm00001eb101040	GRMZM2G113257	bhlh169	bHLH-transcription factor 169	0.532927	2.84407	13.39	0.000252972	0.00541185
Zm00001eb093440	GRMZM2G115658	tom7	transporter of mugineic acid7	0.532884	1.8432	9.53324	0.00201783	0.0263612
Zm00001eb176670	GRMZM2G166695	#N/A	#N/A	0.531605	2.7797	19.6125	9.48446e-06	0.000375068
Zm00001eb099240	GRMZM2G114681	zim15	ZIM-transcription factor 15	0.531071	5.32886	27.0483	1.98432e-07	1.31743e-05
Zm00001eb012860	GRMZM2G428096	cap2	calcium pump2	0.530668	6.77372	14.6297	0.000130836	0.00322184
Zm00001eb394030	GRMZM2G310321	#N/A	#N/A	0.526837	1.80629	9.35341	0.00222571	0.0282511
Zm00001eb143140	GRMZM2G030038	#N/A	#N/A	0.524821	4.30226	8.59689	0.00336737	0.0379705
Zm00001eb257750	GRMZM5G879749	0	0	0.521402	4.85839	24.7827	6.41697e-07	3.78287e-05
Zm00001eb415960	#N/A	#N/A	#N/A	0.521166	2.68673	13.6576	0.000219354	0.00482327
Zm00001eb403920	GRMZM2G106263	0	0	0.520944	3.81276	15.5052	8.22778e-05	0.00222143
Zm00001eb382900	GRMZM2G003488	#N/A	#N/A	0.519978	6.25286	40.8252	1.66471e-10	2.01902e-08
Zm00001eb403080	AC149475.2_FG007	hagtf38	GNAT-transcription factor 38	0.517602	3.42928	9.54753	0.00200218	0.0262019
Zm00001eb117170	GRMZM2G028834	0	0	0.517135	5.14771	37.3386	9.93002e-10	1.06713e-07
Zm00001eb084570	GRMZM2G122239	0	0	0.516191	3.75292	18.3883	1.80159e-05	0.000629964
Zm00001eb140330	GRMZM2G171484	0	0	0.515788	6.30903	41.2328	1.35135e-10	1.67861e-08
Zm00001eb193180	GRMZM2G105335	grftf10	GRF-transcription factor 10	0.513603	5.75742	21.4621	3.60895e-06	0.000166683
Zm00001eb067980	GRMZM2G086573	ereb24	AP2-EREBP-transcription factor 24	0.510767	5.48215	53.4268	2.68411e-13	5.13582e-11
Zm00001eb013080	GRMZM2G137839	apx3	ascorbate peroxidase homolog3	0.509828	8.58174	28.4129	9.80105e-08	7.07098e-06
Zm00001eb002310	GRMZM5G887276	glk48	G2-like-transcription factor 48	0.50981	1.98863	9.75715	0.00178627	0.024135
Zm00001eb099980	GRMZM2G148333	ereb202	AP2-EREBP-transcription factor 202	0.50958	4.59988	10.4457	0.00122932	0.0182596
Zm00001eb401220	GRMZM2G004528	mips2	myo-inositol phosphate synthase2	0.507434	7.6891	18.9054	1.37364e-05	0.000507998
Zm00001eb384970	GRMZM2G141376	skus18	skewed root growth similar18	0.506469	4.19052	14.9256	0.000111833	0.00285193
Zm00001eb003830	GRMZM2G028521	citt1	citrate transporter1	0.506314	7.53864	48.2779	3.69895e-12	5.78426e-10
Zm00001eb313400	GRMZM2G461159	0	0	0.505908	5.57647	12.8655	0.000334702	0.00672593
Zm00001eb233420	GRMZM2G098904	bzip104	bZIP-transcription factor 104	0.505159	3.883	14.3409	0.000152519	0.00363942
Zm00001eb045690	GRMZM5G879665	#N/A	#N/A	0.505042	3.28573	9.9162	0.0016383	0.0227135
Zm00001eb411880	GRMZM2G360615	#N/A	#N/A	0.50471	5.91624	43.0947	5.21543e-11	6.95526e-09
Zm00001eb172230	GRMZM2G122277	thx44	Trihelix-transcription factor 44	0.504356	3.69301	9.87355	0.00167672	0.0230594
Zm00001eb084360	GRMZM2G134235	#N/A	#N/A	0.503216	2.90531	12.2614	0.000462414	0.00876623
Zm00001eb173930	GRMZM2G162020	iqd13	IQ-domain 13	0.502073	3.16825	8.78735	0.00303327	0.0352881
Zm00001eb158550	GRMZM2G025222	spi1	sparse inflorescence1	0.501896	4.31122	17.8257	2.42092e-05	0.000801063
Zm00001eb072510	GRMZM2G032218	mrpa14	multidrug resistance protein associated14	0.501685	3.10132	9.00783	0.00268825	0.0323241
Zm00001eb033390	GRMZM2G086258	dct2	dicarboxylic acid transporter2	0.501492	5.11672	47.3465	5.94853e-12	9.0718e-10
Zm00001eb352570	GRMZM2G066158	ereb93	AP2-EREBP-transcription factor 93	0.499925	3.90466	8.1316	0.00435004	0.0458145
Zm00001eb248310	GRMZM2G178497	#N/A	#N/A	0.49926	4.77468	13.2954	0.000266062	0.00563641
Zm00001eb213930	GRMZM2G052476	0	0	0.497798	3.33625	19.2443	1.15014e-05	0.000435312
Zm00001eb056390	GRMZM2G147849	#N/A	#N/A	0.497576	2.89849	9.89935	0.00165337	0.0228711
Zm00001eb165550	GRMZM2G167549	bx3	benzoxazinone synthesis3	0.49443	7.52296	9.7328	0.00181009	0.02435
Zm00001eb363770	#N/A	#N/A	#N/A	0.493284	2.03872	12.8503	0.000337422	0.00676293
Zm00001eb325270	GRMZM5G887631	impb7	importin beta7	0.493191	7.09668	45.17	1.80652e-11	2.55282e-09
Zm00001eb322280	GRMZM2G067624	sbp29	SBP-transcription factor 29	0.492466	7.07899	41.4768	1.19279e-10	1.50663e-08
Zm00001eb276170	GRMZM2G071582	mybr70	#N/A	0.492294	4.75855	24.0921	9.18366e-07	5.06104e-05
Zm00001eb144610	GRMZM2G044055	0	0	0.491839	4.53396	14.763	0.000121901	0.00304158
Zm00001eb314470	GRMZM5G832772	mrpa2	multidrug resistance associated protein2	0.49109	3.007	15.3759	8.81031e-05	0.00234176
Zm00001eb274030	GRMZM5G816289	0	0	0.488551	3.00771	12.739	0.000358115	0.00709004
Zm00001eb103080	AC199782.5_FG001	0	0	0.486337	4.33225	24.6987	6.70302e-07	3.90982e-05
Zm00001eb130130	GRMZM2G111593	#N/A	#N/A	0.486024	5.53618	21.1365	4.27703e-06	0.000189853
Zm00001eb101990	GRMZM2G365374	hsp70-5	heat shock protein70-5	0.483874	7.46339	30.7411	2.94848e-08	2.35925e-06
Zm00001eb093140	GRMZM2G162737	#N/A	#N/A	0.483838	4.20549	16.8095	4.13258e-05	0.00125405
Zm00001eb278170	GRMZM2G139029	#N/A	#N/A	0.482186	2.35485	7.97937	0.00473135	0.0487418
Zm00001eb112170	GRMZM2G169681	#N/A	#N/A	0.481762	3.04473	9.36739	0.00220879	0.0281117
Zm00001eb250240	GRMZM2G090595	iddp10	indeterminate domain p10	0.481181	4.74318	16.2915	5.43071e-05	0.001565
Zm00001eb012310	GRMZM2G110309	ibp2	initiator-binding protein2	0.479996	4.45071	22.8448	1.75624e-06	9.00212e-05
Zm00001eb274700	#N/A	#N/A	#N/A	0.479707	4.89571	20.9035	4.83002e-06	0.000210458
Zm00001eb048800	GRMZM2G083091	#N/A	#N/A	0.479004	3.90642	14.9653	0.000109507	0.00280423
Zm00001eb143410	GRMZM2G145346	#N/A	#N/A	0.476702	2.90112	9.02367	0.00266505	0.0321581
Zm00001eb037200	GRMZM2G153823	#N/A	#N/A	0.475532	5.00161	19.8984	8.16667e-06	0.000329728
Zm00001eb311740	GRMZM2G476685	cyc20	cyclin20	0.472244	3.63742	14.9324	0.000111432	0.00284406
Zm00001eb409950	GRMZM2G001500	hsp70-22	heat shock protein70-22	0.471498	5.64905	44.2553	2.88218e-11	3.96377e-09
Zm00001eb358750	#N/A	#N/A	#N/A	0.471079	1.7661	8.84068	0.0029459	0.0345325
Zm00001eb295530	#N/A	#N/A	#N/A	0.471036	2.46783	9.35714	0.00222119	0.0282052
Zm00001eb054990	GRMZM2G024104	gln2	glutamine synthetase2	0.469959	5.38889	8.186	0.0042215	0.0447514
Zm00001eb000380	GRMZM2G474194	expb3	beta expansin3	0.469672	3.24079	11.4628	0.000710019	0.0120978
Zm00001eb283560	GRMZM5G864847	bif4	barren inflorescence4	0.468489	3.89082	11.4959	0.000697488	0.0119438
Zm00001eb241370	GRMZM2G089676	#N/A	#N/A	0.46754	5.66076	42.4404	7.28675e-11	9.51168e-09
Zm00001eb281340	GRMZM5G841142	trxr1	thioredoxin reductase1	0.466432	3.99473	15.2029	9.65546e-05	0.00252715
Zm00001eb350370	GRMZM2G035465	iaa38	Aux/IAA-transcription factor 38	0.465769	6.21243	25.5901	4.22197e-07	2.58573e-05
Zm00001eb389800	GRMZM2G151734	#N/A	#N/A	0.4652	6.07121	38.7253	4.87857e-10	5.4256e-08
Zm00001eb407390	#N/A	#N/A	#N/A	0.46351	4.58603	16.9028	3.93441e-05	0.00120361
Zm00001eb224680	GRMZM2G035405	arftf18	ARF-transcription factor 18	0.463185	8.71095	16.181	5.75682e-05	0.00163753
Zm00001eb074400	GRMZM2G469313	#N/A	#N/A	0.46157	3.39261	9.88202	0.00166901	0.0229926
Zm00001eb141210	GRMZM2G037422	#N/A	#N/A	0.460905	2.73988	8.88132	0.00288104	0.033966
Zm00001eb197600	#N/A	#N/A	#N/A	0.460722	2.95171	8.44917	0.00365209	0.0403104
Zm00001eb150960	GRMZM2G113414	gos1	GOS2 homolog	0.460646	5.33077	14.9658	0.000109475	0.00280423
Zm00001eb158470	GRMZM2G023220	#N/A	#N/A	0.459118	5.97011	23.5423	1.22199e-06	6.49046e-05
Zm00001eb250950	GRMZM2G057907	prh127	protein phosphatase homolog127	0.458281	4.0418	23.0878	1.54773e-06	8.02682e-05
Zm00001eb376330	GRMZM2G020418	0	0	0.456808	3.29422	13.0814	0.000298246	0.00614977
Zm00001eb099250	#N/A	#N/A	#N/A	0.455733	2.24151	11.9482	0.00054701	0.0100046
Zm00001eb374120	GRMZM2G024530	ptf1	Pi starvation-induced transcription factor1	0.455458	3.16795	16.4167	5.08355e-05	0.00148099
Zm00001eb132140	#N/A	#N/A	#N/A	0.45519	3.34098	13.2437	0.000273491	0.00576671
Zm00001eb266050	GRMZM2G161285	0	0	0.455129	6.75732	22.4769	2.12691e-06	0.000105125
Zm00001eb291630	GRMZM2G305159	#N/A	#N/A	0.45511	3.62115	8.50232	0.00354694	0.0394829
Zm00001eb201330	GRMZM2G060800	aldh14	aldehyde dehydrogenase14	0.455096	4.5365	21.1447	4.2588e-06	0.000189317
Zm00001eb406570	GRMZM2G050730	pop3	populus tremula stable protein homolog3	0.454719	4.92319	10.6848	0.00108018	0.0165301
Zm00001eb410530	GRMZM2G121625	0	0	0.454158	3.4519	15.3355	9.00092e-05	0.00238011
Zm00001eb235980	GRMZM2G138349	#N/A	#N/A	0.453891	2.93704	9.39351	0.00217755	0.0278001
Zm00001eb346150	GRMZM2G139874	cyp47	cytochrome P450 47	0.453854	5.94045	12.8454	0.000338318	0.00677207
Zm00001eb125780	GRMZM2G061758	#N/A	#N/A	0.453572	5.79621	24.7214	6.62446e-07	3.87236e-05
Zm00001eb349110	GRMZM2G010348	#N/A	#N/A	0.453433	5.16537	17.4668	2.92365e-05	0.0009431
Zm00001eb364260	GRMZM2G461793	0	0	0.451253	6.27844	25.9718	3.46438e-07	2.16918e-05
Zm00001eb248640	GRMZM2G529859	yab15	yabby15	0.450853	5.61191	10.7621	0.001036	0.0159976
Zm00001eb410700	GRMZM2G130724	#N/A	#N/A	0.45084	5.34734	32.9748	9.33611e-09	8.48402e-07
Zm00001eb285730	GRMZM2G117357	#N/A	#N/A	0.450181	4.83852	13.2097	0.0002785	0.0058483
Zm00001eb243260	GRMZM2G037823	thx42	Trihelix-transcription factor 42	0.449961	3.24508	17.2805	3.22472e-05	0.00101679
Zm00001eb113170	GRMZM2G052507	0	0	0.44971	6.82778	20.0955	7.36704e-06	0.000300595
Zm00001eb315660	#N/A	#N/A	#N/A	0.449465	4.47027	8.47122	0.00360809	0.0399105
Zm00001eb073740	GRMZM2G125656	krn2	kernel row number2	0.449397	3.44352	15.3498	8.93317e-05	0.00236829
Zm00001eb258100	GRMZM2G083812	#N/A	#N/A	0.449223	2.30337	9.32595	0.00225931	0.0285604
Zm00001eb419110	GRMZM5G858454	aco2	aconitase2	0.448397	4.51991	13.5352	0.000234131	0.00508648
Zm00001eb414750	GRMZM2G023275	#N/A	#N/A	0.448272	4.88075	22.0719	2.62623e-06	0.000126018
Zm00001eb208430	GRMZM2G060567	0	0	0.447962	5.22172	28.1906	1.09938e-07	7.78564e-06
Zm00001eb035800	GRMZM2G074114	0	0	0.447798	5.57361	23.4392	1.28927e-06	6.81254e-05
Zm00001eb183910	GRMZM2G132682	#N/A	#N/A	0.447659	2.56953	11.9663	0.0005417	0.00993932
Zm00001eb421180	GRMZM2G122437	#N/A	#N/A	0.446757	5.93124	17.9852	2.22627e-05	0.000744651
Zm00001eb224450	#N/A	#N/A	#N/A	0.446194	7.20821	39.5481	3.2008e-10	3.63852e-08
Zm00001eb324270	GRMZM2G057535	elfa6	elongation factor alpha6	0.446096	4.10949	12.1009	0.000503985	0.00938112
Zm00001eb410920	GRMZM2G027298	#N/A	#N/A	0.445626	3.27307	12.2512	0.000464969	0.00880384
Zm00001eb048920	GRMZM5G879127	0	0	0.44317	3.08499	9.89256	0.00165948	0.022935
Zm00001eb283870	GRMZM2G051630	dtc1	dicarboxylate/tricarboxylate transporter1	0.443049	6.61047	24.2916	8.28008e-07	4.62933e-05
Zm00001eb379270	GRMZM2G084739	#N/A	#N/A	0.442958	6.64358	34.2186	4.92557e-09	4.74178e-07
Zm00001eb145520	GRMZM2G081883	0	0	0.442763	2.54513	9.1023	0.00255288	0.0311151
Zm00001eb165600	GRMZM5G856095	#N/A	#N/A	0.442709	5.82957	14.293	0.000156449	0.00371022
Zm00001eb371720	GRMZM2G000587	#N/A	#N/A	0.441273	3.3455	9.25932	0.00234301	0.0293369
Zm00001eb181430	GRMZM2G069762	mch2	maize CRY1 homolog2	0.439502	5.79323	18.2177	1.97034e-05	0.000675929
Zm00001eb421480	#N/A	#N/A	#N/A	0.439393	3.83722	14.3376	0.000152779	0.00364282
Zm00001eb375040	GRMZM2G014240	vpp6	vacuolar proton pump6	0.437968	7.73001	31.972	1.56415e-08	1.34595e-06
Zm00001eb239530	GRMZM2G091383	rps24	ribosomal protein S24	0.437615	6.37931	23.6671	1.14526e-06	6.14652e-05
Zm00001eb344690	#N/A	#N/A	#N/A	0.437331	2.42766	8.7076	0.00316887	0.0363711
Zm00001eb034220	AC187262.4_FG007	0	0	0.437281	6.3436	8.16878	0.00426176	0.0451006
Zm00001eb024180	GRMZM2G086869	0	0	0.435872	3.40858	9.43545	0.00212831	0.0273186
Zm00001eb258230	GRMZM2G030523	pcna1	proliferating cell nuclear antigen1	0.435733	6.78557	21.3988	3.73013e-06	0.000170705
Zm00001eb288720	GRMZM2G084899	#N/A	#N/A	0.435435	4.89482	14.808	0.000119032	0.00299395
Zm00001eb183760	GRMZM2G006672	#N/A	#N/A	0.434998	4.00147	29.0862	6.92285e-08	5.16381e-06
Zm00001eb001830	GRMZM2G119494	pgl106	polygalacturonase106	0.434906	2.86921	12.1987	0.000478231	0.00897769
Zm00001eb168480	GRMZM2G124593	0	0	0.434708	4.90884	18.434	1.75895e-05	0.000619272
Zm00001eb347730	GRMZM2G144504	0	0	0.434691	3.81782	15.4697	8.38371e-05	0.00225344
Zm00001eb375200	AC207265.3_FG002	#N/A	#N/A	0.434005	3.82469	21.6519	3.26888e-06	0.000153041
Zm00001eb214560	GRMZM5G862540	0	0	0.433448	6.08709	22.1182	2.56374e-06	0.000123404
Zm00001eb410890	GRMZM2G084463	0	0	0.433188	5.47773	21.0709	4.42605e-06	0.000195623
Zm00001eb118120	GRMZM2G148693	zap1	zea apetala homolog1	0.433064	7.96613	29.8365	4.7005e-08	3.61106e-06
Zm00001eb047980	GRMZM2G124434	gme1	GDP-mannose-3'5'-epimerase1	0.432371	6.33942	18.3189	1.86843e-05	0.000648915
Zm00001eb424940	GRMZM2G025366	idh3	isocitrate dehydrogenase3	0.431389	4.14417	12.977	0.000315346	0.00641648
Zm00001eb253510	GRMZM2G075260	#N/A	#N/A	0.430234	6.444	17.4689	2.92042e-05	0.000943045
Zm00001eb154420	GRMZM2G079904	0	0	0.428941	5.00784	11.6468	0.000643144	0.0112764
Zm00001eb188550	GRMZM2G060947	klc	0	0.428006	5.60668	16.3035	5.39644e-05	0.0015595
Zm00001eb217420	GRMZM2G033489	#N/A	#N/A	0.427941	3.91723	11.5939	0.000661695	0.0114807
Zm00001eb189260	GRMZM2G011253	#N/A	#N/A	0.426739	5.5016	19.1742	1.19313e-05	0.000448787
Zm00001eb260390	GRMZM2G024303	0	0	0.426717	5.99753	18.0978	2.09841e-05	0.00070881
Zm00001eb125880	GRMZM2G130800	0	0	0.426384	5.41662	10.8835	0.000970248	0.0152966
Zm00001eb185570	GRMZM2G078092	0	0	0.426377	3.66906	16.1972	5.70771e-05	0.00163109
Zm00001eb004370	GRMZM2G000749	#N/A	#N/A	0.42544	6.10579	33.7498	6.26766e-09	5.87982e-07
Zm00001eb041410	GRMZM2G108600	0	0	0.424776	4.69381	11.0462	0.000888709	0.0142913
Zm00001eb141130	GRMZM2G467184	#N/A	#N/A	0.423312	3.61651	8.56973	0.00341799	0.0383726
Zm00001eb040260	GRMZM2G122126	#N/A	#N/A	0.421773	2.17785	8.78314	0.00304028	0.0353391
Zm00001eb013520	GRMZM2G087186	pdc3	pyruvate decarboxylase3	0.421539	7.18585	18.5239	1.67786e-05	0.00059559
Zm00001eb021040	GRMZM2G148925	psei7	cystatin7	0.421335	5.69757	8.76243	0.00307498	0.0355719
Zm00001eb356410	GRMZM2G176707	0	0	0.420981	6.89291	31.7368	1.76543e-08	1.49411e-06
Zm00001eb257170	GRMZM2G110333	ereb90	AP2-EREBP-transcription factor 90	0.420776	5.28792	15.803	7.0292e-05	0.00194208
Zm00001eb413710	GRMZM2G052328	#N/A	#N/A	0.420171	4.32016	27.9755	1.2286e-07	8.50522e-06
Zm00001eb170040	GRMZM2G015295	ahh1	adenosyl homocysteine hydrolase1	0.419632	9.83132	18.1688	2.02167e-05	0.000689345
Zm00001eb083400	GRMZM2G168651	hrg1	hydroxyproline rich glycoprotein1	0.419362	10.2638	26.0712	3.29051e-07	2.08078e-05
Zm00001eb230510	GRMZM2G144282	#N/A	#N/A	0.418573	4.6152	28.0008	1.21266e-07	8.43281e-06
Zm00001eb284760	#N/A	#N/A	#N/A	0.418076	2.95877	10.2857	0.00134065	0.0195456
Zm00001eb283950	GRMZM2G126594	rpl17d	60S ribosomal protein L17d	0.41798	6.6488	19.5735	9.68016e-06	0.000382317
Zm00001eb109330	GRMZM2G159237	#N/A	#N/A	0.416986	8.18797	17.3662	3.08259e-05	0.000977984
Zm00001eb392580	GRMZM2G035809	snrkII1	SnRK2 serine threonine protein kinase1	0.416541	4.40729	18.99	1.31403e-05	0.00048948
Zm00001eb092180	GRMZM2G460472	#N/A	#N/A	0.416222	5.61799	11.1545	0.000838277	0.013649
Zm00001eb111290	GRMZM2G009876	0	0	0.415715	6.28462	22.702	1.89175e-06	9.58507e-05
Zm00001eb214730	GRMZM2G071745	#N/A	#N/A	0.415697	4.31911	13.0913	0.000296667	0.00612953
Zm00001eb397580	GRMZM2G165357	0	0	0.413773	5.87702	21.3377	3.85088e-06	0.000174971
Zm00001eb186440	GRMZM2G004180	#N/A	#N/A	0.413761	3.05102	8.4999	0.00355166	0.0394893
Zm00001eb190340	GRMZM2G036464	gln5	glutamine synthetase5	0.413704	6.17163	21.3907	3.74592e-06	0.000170705
Zm00001eb320800	GRMZM2G032003	ugp2	UDP-glucose pyrophosphorylase2	0.412295	8.06397	24.6955	6.71393e-07	3.90982e-05
Zm00001eb167750	GRMZM2G138907	gme2	GDP-mannose-3'5'-epimerase2	0.412111	4.99143	30.2917	3.71707e-08	2.89162e-06
Zm00001eb398590	GRMZM2G067303	rpS22	0	0.411262	6.30865	25.8983	3.59885e-07	2.2352e-05
Zm00001eb385490	GRMZM2G081474	hdac2	histone deacetylase2	0.411009	5.78918	21.5688	3.41362e-06	0.000158373
Zm00001eb007070	GRMZM2G155086	0	0	0.410748	3.89191	11.1803	0.00082669	0.0135319
Zm00001eb411670	GRMZM2G095323	#N/A	#N/A	0.409853	4.73584	22.2935	2.34001e-06	0.000114605
Zm00001eb369590	GRMZM2G106344	#N/A	#N/A	0.409141	5.65036	8.2196	0.00414403	0.0441275
Zm00001eb100410	GRMZM2G088242	hsftf2	HSF-transcription factor 2	0.408995	4.57566	13.1893	0.000281546	0.00589906
Zm00001eb058190	#N/A	#N/A	#N/A	0.407854	3.27516	9.63256	0.00191158	0.0252859
Zm00001eb365080	GRMZM5G898314	hdt104	histone deacetylase 104	0.407739	6.26388	14.8474	0.000116569	0.00294588
Zm00001eb243330	GRMZM2G041141	#N/A	#N/A	0.407636	4.02666	12.4329	0.000421842	0.00810685
Zm00001eb321600	GRMZM2G084757	#N/A	#N/A	0.407158	7.26958	25.1671	5.25706e-07	3.18171e-05
Zm00001eb196650	GRMZM2G119175	0	0	0.405706	7.28512	21.3919	3.74353e-06	0.000170705
Zm00001eb253970	GRMZM2G151223	hsf1	hairy sheath frayed1	0.405489	7.11004	23.5201	1.23615e-06	6.55436e-05
Zm00001eb143110	GRMZM5G878561	sbp22	SBP-transcription factor 22	0.405333	3.7879	11.077	0.000874046	0.0141191
Zm00001eb261190	GRMZM2G013152	0	0	0.405064	5.1585	21.226	4.08197e-06	0.000182775
Zm00001eb399390	GRMZM2G407119	bhlh9	bHLH-transcription factor 9	0.404413	2.57357	9.50564	0.00204841	0.0266035
Zm00001eb323180	GRMZM2G468682	0	0	0.404384	5.65191	21.6749	3.22984e-06	0.000151675
Zm00001eb390490	GRMZM2G134844	#N/A	#N/A	0.404142	4.97171	19.2874	1.12443e-05	0.000428704
Zm00001eb068400	GRMZM2G166281	mir3	maize insect resistance3	0.404012	6.40424	24.56	7.20307e-07	4.13218e-05
Zm00001eb136110	GRMZM2G164868	0	0	0.403631	6.84347	28.3124	1.03233e-07	7.37866e-06
Zm00001eb402790	GRMZM2G150058	0	0	0.403119	7.32452	24.5603	7.20188e-07	4.13218e-05
Zm00001eb432170	GRMZM2G073465	ccp3	cysteine protease3	0.402589	7.17621	26.9566	2.0808e-07	1.37852e-05
Zm00001eb350560	GRMZM2G153569	0	0	0.40244	6.25874	12.941	0.000321456	0.00651928
Zm00001eb007730	GRMZM2G055025	#N/A	#N/A	0.402217	6.49161	20.9382	4.74348e-06	0.000207273
Zm00001eb432020	GRMZM2G086030	#N/A	#N/A	0.401713	5.17341	8.38992	0.00377308	0.0413054
Zm00001eb015420	GRMZM2G174696	#N/A	#N/A	0.401695	5.88556	17.6814	2.61168e-05	0.00085591
Zm00001eb234500	GRMZM2G119921	mterf15	mTERF domain protein27c	0.401305	4.54563	20.7926	5.11804e-06	0.000220205
Zm00001eb029300	GRMZM2G403620	rs2	rough sheath2	0.401072	7.29195	18.5533	1.65219e-05	0.000589089
Zm00001eb414730	GRMZM2G008209	#N/A	#N/A	0.40094	3.26177	10.316	0.00131881	0.0193003
Zm00001eb072330	GRMZM2G359331	#N/A	#N/A	0.400686	4.14618	16.1589	5.82453e-05	0.00165374
Zm00001eb254590	GRMZM2G380184	0	0	0.400322	5.34142	11.9717	0.00054016	0.00992258
Zm00001eb219270	GRMZM2G087326	0	0	0.400161	7.4952	30.9973	2.58394e-08	2.09476e-06
Zm00001eb392290	GRMZM5G832108	0	0	0.40012	7.18886	18.3958	1.79451e-05	0.000628202
Zm00001eb410660	GRMZM2G014376	sad1	shikimate dehydrogenase1	0.398859	6.05388	32.5657	1.15231e-08	1.023e-06
Zm00001eb274880	#N/A	#N/A	#N/A	0.39864	3.08551	7.93555	0.0048473	0.0496099
Zm00001eb108120	GRMZM2G090274	0	0	0.398271	8.05458	22.6455	1.94814e-06	9.75843e-05
Zm00001eb288150	GRMZM2G121514	exo3	exochitinase3	0.397217	3.8849	22.2107	2.44315e-06	0.000118525
Zm00001eb351630	GRMZM2G163561	#N/A	#N/A	0.396539	7.05476	24.3335	8.10185e-07	4.54618e-05
Zm00001eb145810	GRMZM2G135743	0	0	0.395274	6.26699	40.2371	2.2494e-10	2.63479e-08
Zm00001eb370520	GRMZM2G437859	nbcs23	nucleobase:cation symporter23	0.39429	6.10552	13.8201	0.000201175	0.00450669
Zm00001eb281840	GRMZM2G148200	vpp1	vacuolar proton pump homolog1	0.391643	7.11437	26.2778	2.95664e-07	1.89755e-05
Zm00001eb422480	GRMZM2G046583	0	0	0.391258	4.1236	15.4499	8.47224e-05	0.00227151
Zm00001eb049100	GRMZM2G010831	#N/A	#N/A	0.390782	4.10816	9.1443	0.00249494	0.0307013
Zm00001eb321580	GRMZM2G180724	rpl15b	60S ribosomal protein L15	0.390712	6.6613	28.3043	1.03663e-07	7.39221e-06
Zm00001eb145950	GRMZM2G019266	0	0	0.389743	6.50855	19.3184	1.10633e-05	0.000424891
Zm00001eb086320	GRMZM2G064168	#N/A	#N/A	0.388845	4.50403	14.7878	0.00012031	0.00301998
Zm00001eb158270	GRMZM2G466833	mdh3	malate dehydrogenase3	0.388344	5.88854	19.1798	1.18964e-05	0.000448021
Zm00001eb064450	GRMZM2G134054	pap2	purple acid phosphatase2	0.388295	4.49135	11.4937	0.000698316	0.0119447
Zm00001eb146500	GRMZM2G110922	snrkII4	SnRK2 serine threonine protein kinase 4	0.387398	5.08701	19.0894	1.24738e-05	0.000468048
Zm00001eb043800	GRMZM2G082484	#N/A	#N/A	0.387323	4.44283	14.7628	0.000121917	0.00304158
Zm00001eb261840	GRMZM2G066460	arpp0	60S acidic ribosomal protein P0	0.387173	9.72468	22.9482	1.66426e-06	8.54487e-05
Zm00001eb055120	GRMZM2G127521	0	0	0.386346	5.14245	15.7094	7.38575e-05	0.00201935
Zm00001eb037310	GRMZM2G069594	0	0	0.385379	6.89033	8.3413	0.00387539	0.042126
Zm00001eb067270	GRMZM2G034840	arftf4	ARF-transcription factor 4	0.385196	7.58443	11.2982	0.000775814	0.012877
Zm00001eb091870	GRMZM2G324314	#N/A	#N/A	0.384772	7.55806	21.3138	3.89921e-06	0.000176204
Zm00001eb344340	#N/A	#N/A	#N/A	0.383578	6.76037	14.8651	0.000115481	0.00292559
Zm00001eb088460	GRMZM2G023028	#N/A	#N/A	0.383518	2.76998	8.22894	0.00412276	0.0440533
Zm00001eb013710	GRMZM2G058138	#N/A	#N/A	0.383179	6.62648	26.4486	2.70646e-07	1.75897e-05
Zm00001eb371560	GRMZM2G362470	#N/A	#N/A	0.383157	3.6438	8.99553	0.00270641	0.0324916
Zm00001eb406750	GRMZM2G465444	#N/A	#N/A	0.382672	4.13584	11.3861	0.000739948	0.0124455
Zm00001eb177440	GRMZM2G002440	#N/A	#N/A	0.382666	5.62142	13.8412	0.000198923	0.00446648
Zm00001eb160640	GRMZM2G108144	#N/A	#N/A	0.382384	3.60741	12.9171	0.0003256	0.00658166
Zm00001eb214650	GRMZM2G072315	mta2	mouse transplantation antigen homolog2	0.382045	7.9617	28.8128	7.97245e-08	5.90383e-06
Zm00001eb306020	GRMZM2G153683	0	0	0.380937	3.95708	13.6137	0.000224539	0.00491623
Zm00001eb246250	AC205703.4_FG005	#N/A	#N/A	0.380159	4.67538	10.706	0.00106789	0.0163995
Zm00001eb071120	GRMZM2G098214	#N/A	#N/A	0.379566	4.05843	13.3145	0.000263363	0.00559143
Zm00001eb293550	GRMZM2G005308	#N/A	#N/A	0.379377	6.30227	18.8047	1.44811e-05	0.000529814
Zm00001eb192960	GRMZM2G018398	ereb14	AP2-EREBP-transcription factor 14	0.379251	6.41268	15.3596	8.88703e-05	0.00235809
Zm00001eb344910	#N/A	#N/A	#N/A	0.37873	3.0566	9.68266	0.00186015	0.0247853
Zm00001eb372210	GRMZM2G048243	#N/A	#N/A	0.377625	6.13822	14.129	0.000170694	0.00398665
Zm00001eb214750	GRMZM2G553379	zmm15	Zea mays MADS-box 15	0.377247	7.06247	14.0372	0.000179227	0.00413888
Zm00001eb128890	GRMZM2G003883	0	0	0.37698	6.84368	19.21	1.17097e-05	0.000442068
Zm00001eb371200	AC203173.3_FG004	0	0	0.376787	9.47196	18.6267	1.58979e-05	0.000572029
Zm00001eb224940	GRMZM2G180086	jmj16	JUMONJI-transcription factor 16	0.37567	6.90946	20.9521	4.70921e-06	0.000206068
Zm00001eb243180	GRMZM2G451314	0	0	0.375552	6.93854	17.5167	2.84788e-05	0.000922522
Zm00001eb328740	GRMZM2G000718	0	0	0.374599	5.49501	19.3474	1.08967e-05	0.000419605
Zm00001eb085820	GRMZM2G026793	sacd5	stearoyl-acyl-carrier-protein desaturase5	0.374575	5.40213	8.16642	0.0042673	0.0451179
Zm00001eb306370	GRMZM2G160351	#N/A	#N/A	0.373848	6.00551	9.3642	0.00221265	0.0281316
Zm00001eb024020	GRMZM2G042538	#N/A	#N/A	0.373581	3.43387	9.52456	0.0020274	0.0264421
Zm00001eb238670	GRMZM2G069542	pep2	phosphoenolpyruvate carboxylase2	0.372705	8.42787	22.744	1.85085e-06	9.41755e-05
Zm00001eb334210	GRMZM2G051842	0	0	0.372465	7.03256	10.7428	0.00104687	0.016133
Zm00001eb306380	GRMZM2G014914	pip2e	plasma membrane intrinsic protein2	0.372459	8.41022	11.8291	0.000583126	0.0104771
Zm00001eb341390	GRMZM2G083836	#N/A	#N/A	0.371921	7.33011	25.6299	4.13583e-07	2.53802e-05
Zm00001eb367100	GRMZM2G363408	#N/A	#N/A	0.371554	4.52783	15.9583	6.47538e-05	0.00181181
Zm00001eb057230	GRMZM2G147687	exg1	exoglucanase1	0.371179	7.08289	14.9164	0.000112379	0.00286348
Zm00001eb324850	GRMZM2G081155	0	0	0.369455	7.12552	23.615	1.17665e-06	6.28215e-05
Zm00001eb146130	GRMZM2G060255	0	0	0.368681	5.85876	10.6667	0.00109081	0.0166355
Zm00001eb258180	GRMZM2G096815	0	0	0.36827	5.13939	15.3188	9.08105e-05	0.00239923
Zm00001eb362000	GRMZM2G017193	yuc8	yucca8	0.367963	4.14406	17.3726	3.07226e-05	0.000975711
Zm00001eb238050	GRMZM2G060167	0	0	0.367949	7.43621	16.4182	5.07951e-05	0.00148099
Zm00001eb433750	GRMZM2G008714	0	0	0.367861	5.90075	18.6083	1.60519e-05	0.000574994
Zm00001eb136060	GRMZM2G178102	hb25	Homeobox-transcription factor 25	0.367662	8.21858	8.4265	0.00369791	0.040685
Zm00001eb194670	GRMZM2G144501	#N/A	#N/A	0.367601	5.67154	22.6646	1.92885e-06	9.69333e-05
Zm00001eb413880	GRMZM2G073077	0	0	0.367271	6.43509	26.7359	2.33246e-07	1.5288e-05
Zm00001eb408710	GRMZM2G110381	0	0	0.367181	4.28493	12.2261	0.000471257	0.00889011
Zm00001eb212960	GRMZM2G007695	0	0	0.366796	5.75013	21.3981	3.73148e-06	0.000170705
Zm00001eb406350	GRMZM2G022318	0	0	0.366761	6.95123	22.1307	2.5471e-06	0.000122987
Zm00001eb383330	GRMZM2G469898	#N/A	#N/A	0.366671	4.39131	13.7602	0.000207692	0.00461294
Zm00001eb173180	GRMZM2G179976	0	0	0.366406	8.11669	25.6466	4.10021e-07	2.52118e-05
Zm00001eb241690	GRMZM2G360589	0	0	0.366369	5.19758	13.7934	0.000204048	0.00455378
Zm00001eb219490	GRMZM2G087233	qm1	QM1 homolog1	0.365839	8.52815	20.2668	6.7358e-06	0.000279277
Zm00001eb425520	GRMZM2G018689	0	0	0.365333	4.93888	14.5824	0.000134163	0.00328078
Zm00001eb180350	GRMZM2G070649	0	0	0.364952	5.18015	20.9923	4.61137e-06	0.000202404
Zm00001eb160260	GRMZM2G095534	0	0	0.364132	5.78087	12.1742	0.000484544	0.00906857
Zm00001eb095510	GRMZM2G060872	#N/A	#N/A	0.362975	4.70244	9.45419	0.00210667	0.0271882
Zm00001eb012410	GRMZM5G801409	0	0	0.362425	5.61719	21.7809	3.05635e-06	0.000144629
Zm00001eb198420	AC190609.3_FG002	#N/A	#N/A	0.362288	7.99469	18.2353	1.95227e-05	0.000671972
Zm00001eb378340	GRMZM2G082855	er3	erecta-like3	0.362263	7.07747	14.9536	0.00011019	0.00281936
Zm00001eb187760	GRMZM2G004748	0	0	0.361684	6.73348	8.95248	0.00277093	0.0330218
Zm00001eb043770	GRMZM2G114570	#N/A	#N/A	0.361597	6.30508	9.60359	0.00194198	0.0256208
Zm00001eb109620	GRMZM2G365160	0	0	0.361319	7.42203	24.6548	6.85725e-07	3.98574e-05
Zm00001eb057810	GRMZM2G328500	0	0	0.361232	6.87657	19.7947	8.62212e-06	0.0003454
Zm00001eb285390	GRMZM6G427659	#N/A	#N/A	0.360846	4.44762	14.349	0.000151856	0.0036319
Zm00001eb279240	GRMZM2G329306	#N/A	#N/A	0.360493	6.12916	13.8469	0.000198322	0.00445624
Zm00001eb016460	GRMZM2G018229	#N/A	#N/A	0.360467	5.95639	19.3732	1.07507e-05	0.000415019
Zm00001eb209880	GRMZM2G037128	thx21	Trihelix-transcription factor 21	0.360278	4.67741	10.294	0.00133461	0.0194846
Zm00001eb307130	GRMZM2G067460	0	0	0.360255	4.04906	11.7249	0.000616697	0.0109058
Zm00001eb405030	GRMZM2G129954	0	0	0.359871	4.08955	8.48519	0.00358049	0.039697
Zm00001eb299790	GRMZM2G167892	#N/A	#N/A	0.35984	3.89436	11.3236	0.000765299	0.0127575
Zm00001eb122860	GRMZM2G054559	pld1	phospholipase D1	0.359736	5.59802	33.99	5.53957e-09	5.23472e-07
Zm00001eb135960	GRMZM2G565140	0	0	0.359516	6.56294	11.3193	0.000767053	0.012766
Zm00001eb045790	GRMZM2G415359	mdh4	malate dehydrogenase4	0.359421	7.74449	14.426	0.000145773	0.00351802
Zm00001eb082850	GRMZM2G050925	0	0	0.359349	7.71821	20.1821	7.04105e-06	0.000289982
Zm00001eb426610	GRMZM2G028883	rpl14b	60S ribosomal protein L14	0.359109	6.29216	10.9584	0.000931807	0.0148348
Zm00001eb094050	GRMZM2G452717	0	0	0.358988	5.25165	20.8428	4.98573e-06	0.000216325
Zm00001eb407020	GRMZM2G148411	#N/A	#N/A	0.358321	5.37656	22.4685	2.13622e-06	0.000105125
Zm00001eb253420	#N/A	#N/A	#N/A	0.357595	5.28623	16.8493	4.04676e-05	0.00123186
Zm00001eb407530	GRMZM2G136266	bzip10	bZIP-transcription factor 10	0.356297	4.08778	13.1884	0.000281683	0.00589906
Zm00001eb242260	GRMZM2G136296	#N/A	#N/A	0.355974	8.09445	18.8357	1.42476e-05	0.000522851
Zm00001eb084760	GRMZM2G171664	0	0	0.35566	4.84641	18.1214	2.07256e-05	0.00070162
Zm00001eb240130	GRMZM2G015132	dla1	dihydrolipoamide S-acetyltransferase1	0.35565	6.49237	16.9105	3.9184e-05	0.0011999
Zm00001eb395250	GRMZM2G006178	#N/A	#N/A	0.355225	6.8926	16.3323	5.31489e-05	0.00154027
Zm00001eb349250	#N/A	#N/A	#N/A	0.355114	5.75428	14.0415	0.000178823	0.00413575
Zm00001eb207850	#N/A	#N/A	#N/A	0.354815	7.05405	26.3509	2.84692e-07	1.83477e-05
Zm00001eb047560	GRMZM2G164018	ppr60	pentatricopeptide repeat protein60	0.354629	5.69007	22.6365	1.95726e-06	9.7882e-05
Zm00001eb328460	GRMZM2G060511	#N/A	#N/A	0.353114	4.40746	14.3918	0.000148445	0.00357266
Zm00001eb211900	#N/A	#N/A	#N/A	0.352856	6.45084	11.3657	0.000748137	0.0125242
Zm00001eb040040	GRMZM2G175818	acpt1	acyl carrier protein1	0.352107	7.00226	9.7554	0.00178797	0.0241474
Zm00001eb369740	GRMZM2G139141	ppr456	pentatricopeptide repeat protein456	0.352034	5.13519	27.5571	1.52526e-07	1.03496e-05
Zm00001eb147170	GRMZM2G023748	#N/A	#N/A	0.351568	7.94406	12.0548	0.00051658	0.00955782
Zm00001eb095960	GRMZM2G047727	0	0	0.351449	8.34013	28.3486	1.01321e-07	7.27572e-06
Zm00001eb327800	GRMZM2G117707	#N/A	#N/A	0.351029	6.9891	8.00459	0.00466589	0.0482827
Zm00001eb343780	GRMZM2G124758	#N/A	#N/A	0.350164	4.87975	12.7084	0.000364017	0.00719301
Zm00001eb202130	GRMZM2G158281	#N/A	#N/A	0.349925	6.73557	18.8481	1.41554e-05	0.000520373
Zm00001eb082930	#N/A	#N/A	#N/A	0.349784	4.15969	11.8272	0.000583702	0.0104788
Zm00001eb347340	GRMZM2G119169	rpl17a	ribosomal protein L17a	0.349772	7.06648	19.446	1.03487e-05	0.000405083
Zm00001eb234690	GRMZM2G145444	myb50	MYB-transcription factor 50	0.349241	4.779	7.97896	0.00473241	0.0487418
Zm00001eb409880	GRMZM2G454594	#N/A	#N/A	0.348864	6.51137	15.1821	9.7622e-05	0.0025486
Zm00001eb432790	#N/A	#N/A	#N/A	0.348864	6.26564	16.308	5.38357e-05	0.00155847
Zm00001eb291810	GRMZM2G073535	0	0	0.348843	7.43163	8.71487	0.00315624	0.0362668
Zm00001eb347380	GRMZM5G813584	0	0	0.347564	7.85248	14.6853	0.000127031	0.00315337
Zm00001eb324300	GRMZM2G008356	abi22	ABI3-VP1-transcription factor 22	0.347076	7.87579	9.95219	0.00160658	0.0223947
Zm00001eb403750	GRMZM2G171365	mads1	MADS1	0.346694	5.66969	15.0522	0.000104581	0.00270052
Zm00001eb317480	GRMZM2G115757	0	0	0.345964	5.82105	16.5941	4.62938e-05	0.00136864
Zm00001eb163260	GRMZM2G467086	rpl10	ribosomal protein L10 homolog	0.345384	6.38192	16.0766	6.08302e-05	0.00171449
Zm00001eb323830	GRMZM2G051090	0	0	0.345262	3.57711	15.2704	9.31642e-05	0.00244465
Zm00001eb012580	GRMZM2G044027	tgd1	dTDP-glucose dehydratase homolog csu219	0.344376	7.03389	18.042	2.16083e-05	0.000726709
Zm00001eb340580	GRMZM2G047732	star1	0	0.344249	8.18066	17.4003	3.02786e-05	0.000964993
Zm00001eb068270	GRMZM2G081886	#N/A	#N/A	0.344051	6.12608	17.1128	3.52246e-05	0.00108949
Zm00001eb145660	GRMZM2G110153	zmm16	Zea mays MADS16	0.343906	5.35909	15.3071	9.13743e-05	0.00240794
Zm00001eb329680	#N/A	#N/A	#N/A	0.343501	6.18832	26.4114	2.75914e-07	1.78943e-05
Zm00001eb016780	GRMZM2G124576	0	0	0.34123	8.1937	16.6178	4.57194e-05	0.00135602
Zm00001eb101920	GRMZM2G126018	sbp23	SBP-transcription factor 23	0.341179	4.974	11.4028	0.000733343	0.012372
Zm00001eb103890	#N/A	#N/A	#N/A	0.341109	6.2119	20.7095	5.34493e-06	0.000229418
Zm00001eb366470	GRMZM2G171116	0	0	0.341105	5.2575	10.7853	0.00102309	0.0158698
Zm00001eb006680	GRMZM2G006631	bhlh160	bHLH-transcription factor 160	0.340486	4.52108	9.86517	0.00168437	0.0231439
Zm00001eb394750	GRMZM2G125148	#N/A	#N/A	0.34043	8.16066	12.4293	0.000422652	0.00811735
Zm00001eb086680	GRMZM2G084863	0	0	0.34026	4.75557	15.5848	7.88874e-05	0.00213927
Zm00001eb351100	#N/A	#N/A	#N/A	0.339699	7.11176	20.3269	6.52781e-06	0.000271018
Zm00001eb222300	GRMZM2G458208	cpn1	chaperonin 1	0.339685	8.09227	16.117	5.95467e-05	0.00168603
Zm00001eb181760	GRMZM2G469873	thx40	Trihelix-transcription factor 40	0.339201	3.78158	9.99615	0.00156868	0.0219958
Zm00001eb137720	GRMZM5G839812	#N/A	#N/A	0.339003	5.73203	11.8179	0.000586648	0.0105255
Zm00001eb420570	GRMZM2G010599	0	0	0.338704	5.48373	24.3567	8.00465e-07	4.50807e-05
Zm00001eb157140	GRMZM2G346639	#N/A	#N/A	0.338508	4.97802	19.2672	1.13644e-05	0.00043168
Zm00001eb200180	GRMZM2G078198	jmj13	JUMONJI-transcription factor 13	0.338507	5.27332	8.22973	0.00412098	0.0440495
Zm00001eb070200	GRMZM2G302712	0	0	0.338504	5.81756	19.2369	1.1546e-05	0.000436425
Zm00001eb381630	GRMZM2G074085	0	0	0.338407	7.2778	19.4534	1.03082e-05	0.000404013
Zm00001eb041150	GRMZM2G078569	fad6	fatty acid desaturase6	0.338322	5.15582	20.5512	5.80561e-06	0.000247369
Zm00001eb238900	GRMZM2G146677	got3	glutamate-oxaloacetic transaminase3	0.33816	4.91978	11.4659	0.00070884	0.0120862
Zm00001eb325570	GRMZM2G055216	0	0	0.337716	5.13152	24.5654	7.18312e-07	4.13218e-05
Zm00001eb205160	GRMZM2G134582	elfg4	elongation factor gamma4	0.337582	7.05166	19.8552	8.3533e-06	0.000336382
Zm00001eb282650	GRMZM2G085970	tubg2	gamma-tubulin2	0.337504	5.62917	11.7668	0.00060295	0.0107388
Zm00001eb364190	GRMZM2G145280	bbc1	breast basic conserved homolog1	0.336513	8.37652	18.6651	1.55805e-05	0.00056401
Zm00001eb034060	GRMZM2G080746	0	0	0.33597	6.9473	16.6523	4.48953e-05	0.00134407
Zm00001eb331520	GRMZM2G134480	0	0	0.335858	7.21222	13.9136	0.000191408	0.00433249
Zm00001eb000540	GRMZM2G458423	prd4	putative recombination initiation defect4	0.335552	3.16138	8.49465	0.00356193	0.0395704
Zm00001eb231180	GRMZM2G009365	0	0	0.335534	5.22629	13.0478	0.000303648	0.00623197
Zm00001eb127690	GRMZM2G372077	#N/A	#N/A	0.335098	5.10833	10.5863	0.00113927	0.0171923
Zm00001eb371740	#N/A	#N/A	#N/A	0.334977	6.69119	22.1201	2.56111e-06	0.000123404
Zm00001eb227850	GRMZM2G099758	#N/A	#N/A	0.33456	6.02049	13.0999	0.000295312	0.00610972
Zm00001eb343030	GRMZM2G021331	atpb	0	0.334421	7.68416	16.1952	5.7138e-05	0.00163132
Zm00001eb029080	GRMZM2G104070	#N/A	#N/A	0.33433	3.89737	13.1191	0.000292302	0.00606375
Zm00001eb064570	GRMZM2G023242	0	0	0.333744	7.4508	16.8451	4.05584e-05	0.00123341
Zm00001eb296070	GRMZM2G102779	0	0	0.333432	6.4079	8.20885	0.00416865	0.0443285
Zm00001eb179730	GRMZM2G068455	mdh7	malate dehydrogenase7	0.332869	5.6608	16.8724	3.99777e-05	0.00121815
Zm00001eb369690	GRMZM2G139198	#N/A	#N/A	0.332401	3.78526	13.0034	0.000310929	0.00634756
Zm00001eb245840	#N/A	#N/A	#N/A	0.332335	4.31503	12.0146	0.000527855	0.00972472
Zm00001eb013760	GRMZM2G029543	0	0	0.331905	5.26993	11.0278	0.000897553	0.0144011
Zm00001eb252870	GRMZM5G837108	ant1	adenine nucleotide translocator1	0.331783	8.9027	23.2198	1.44502e-06	7.55775e-05
Zm00001eb134390	GRMZM2G046065	0	0	0.331693	5.06585	16.4585	4.97266e-05	0.00145754
Zm00001eb071540	GRMZM5G868433	0	0	0.331626	8.11034	17.4272	2.98527e-05	0.000955969
Zm00001eb171320	GRMZM2G131943	#N/A	#N/A	0.331444	9.34455	15.4168	8.62192e-05	0.00230162
Zm00001eb203860	GRMZM2G003663	tbn1	tassel branch number1	0.331403	6.34121	8.09935	0.00442811	0.0464462
Zm00001eb353650	GRMZM2G082707	0	0	0.330476	4.75919	13.9991	0.000182896	0.00418907
Zm00001eb036790	GRMZM2G135654	rpL7	0	0.330416	6.90612	21.2392	4.05387e-06	0.000182046
Zm00001eb102250	GRMZM2G047971	0	0	0.33014	6.01397	19.3808	1.07076e-05	0.00041411
Zm00001eb041840	GRMZM2G092595	0	0	0.329649	6.0419	12.5022	0.000406473	0.00788527
Zm00001eb181710	GRMZM2G165483	#N/A	#N/A	0.329521	3.85999	8.50915	0.00353366	0.0393842
Zm00001eb124560	AC233872.1_FG003	#N/A	#N/A	0.328101	6.80151	14.4253	0.000145832	0.00351802
Zm00001eb067180	GRMZM2G071333	#N/A	#N/A	0.328055	6.1582	8.55528	0.00344521	0.0386361
Zm00001eb289870	#N/A	#N/A	#N/A	0.327163	6.69859	10.7968	0.00101673	0.015795
Zm00001eb306030	GRMZM2G025231	cesa7	cellulose synthase7	0.326611	5.12282	9.98159	0.00158113	0.0221502
Zm00001eb206100	GRMZM2G064023	cts2	citrate synthase2	0.326272	5.3504	17.2478	3.28081e-05	0.00102958
Zm00001eb016600	GRMZM2G134109	rps21b	40S ribosomal protein S21b	0.326244	6.75741	14.6452	0.000129762	0.00320309
Zm00001eb270370	GRMZM2G080542	prmt7	protein arginine methyltransferase7	0.32623	7.02105	15.7421	7.25891e-05	0.00198948
Zm00001eb232200	GRMZM6G711429	0	0	0.325627	7.46319	19.9744	7.8485e-06	0.000318552
Zm00001eb030930	GRMZM2G039094	#N/A	#N/A	0.325476	4.07017	8.80266	0.00300792	0.0350594
Zm00001eb183420	GRMZM2G024647	#N/A	#N/A	0.32536	7.71496	10.3695	0.00128113	0.0188686
Zm00001eb002640	GRMZM2G092719	0	0	0.325064	7.21493	19.4217	1.04811e-05	0.000408711
Zm00001eb326080	GRMZM2G057023	#N/A	#N/A	0.325046	6.22037	17.191	3.38033e-05	0.00104974
Zm00001eb333590	GRMZM2G416836	trps14	trehalose-6-phosphate synthase14	0.324972	4.85041	18.245	1.94236e-05	0.000669309
Zm00001eb252410	GRMZM2G020040	hsp70-9	heat shock protein70-9	0.324717	6.00792	13.9923	0.000183564	0.00419813
Zm00001eb212470	AC210013.4_FG019	#N/A	#N/A	0.324567	7.5299	13.9735	0.000185409	0.00422776
Zm00001eb248020	GRMZM2G165290	ppr315	pentatricopeptide repeat protein315	0.323983	5.54326	20.0651	7.48508e-06	0.000305007
Zm00001eb145750	GRMZM2G039365	sweet1a	sugars will eventually be exported transporter1a	0.3235	6.80396	14.8779	0.000114702	0.00290823
Zm00001eb226230	GRMZM2G168920	0	0	0.323472	6.47723	18.1676	2.02288e-05	0.000689345
Zm00001eb246070	GRMZM2G026085	0	0	0.323035	5.05636	15.7917	7.07113e-05	0.00195191
Zm00001eb046430	GRMZM2G445905	eif4F	0	0.322859	4.96901	15.3453	8.95419e-05	0.00236978
Zm00001eb097670	GRMZM2G047095	0	0	0.322501	4.40519	10.0917	0.00148939	0.0211244
Zm00001eb420800	GRMZM2G028945	#N/A	#N/A	0.322147	6.39406	17.6261	2.68868e-05	0.000876482
Zm00001eb215870	GRMZM2G104342	gras55	GRAS-transcription factor 55	0.322071	3.93275	9.11283	0.00253822	0.0309673
Zm00001eb337010	GRMZM2G336815	0	0	0.321656	7.79946	20.8017	5.09374e-06	0.000219773
Zm00001eb285220	GRMZM2G149768	elfa2	elongation factor alpha2	0.321427	8.59426	18.3585	1.83001e-05	0.000637731
Zm00001eb164780	GRMZM2G107082	#N/A	#N/A	0.321294	6.62214	17.2287	3.31385e-05	0.00103431
Zm00001eb104290	GRMZM2G117870	0	0	0.321262	8.03062	14.329	0.000153481	0.0036542
Zm00001eb024200	GRMZM2G174757	#N/A	#N/A	0.321036	8.29404	14.4539	0.000143635	0.0034759
Zm00001eb104900	GRMZM2G146761	#N/A	#N/A	0.320661	5.13313	12.1862	0.000481453	0.00902169
Zm00001eb139860	GRMZM6G639283	cyb5	0	0.320653	6.31307	24.8865	6.08062e-07	3.61621e-05
Zm00001eb284260	GRMZM2G160925	#N/A	#N/A	0.320382	6.48233	19.8424	8.40964e-06	0.000338208
Zm00001eb125140	GRMZM2G013176	#N/A	#N/A	0.320211	4.73066	11.3031	0.000773778	0.012864
Zm00001eb357050	GRMZM2G116083	0	0	0.320196	4.25204	14.0136	0.000181493	0.00416933
Zm00001eb209340	GRMZM2G025356	0	0	0.319995	5.57355	16.1434	5.87235e-05	0.00166425
Zm00001eb298370	#N/A	#N/A	#N/A	0.319963	5.64039	14.4668	0.000142655	0.0034549
Zm00001eb116280	GRMZM2G036034	#N/A	#N/A	0.319735	7.36493	17.2363	3.30065e-05	0.00103127
Zm00001eb374110	GRMZM2G171179	ereb160	AP2-EREBP-transcription factor 160	0.318446	6.28517	16.6495	4.49614e-05	0.00134417
Zm00001eb127900	GRMZM2G132944	#N/A	#N/A	0.318365	4.96158	10.1695	0.00142782	0.0204627
Zm00001eb108410	GRMZM2G113696	eif5a	elongation initiation factor5A	0.318206	9.19224	20.4549	6.10518e-06	0.000256584
Zm00001eb160030	GRMZM2G061990	#N/A	#N/A	0.318149	5.30994	8.094	0.00444121	0.046536
Zm00001eb320980	GRMZM2G168330	#N/A	#N/A	0.318004	8.31003	21.531	3.48154e-06	0.00016104
Zm00001eb128730	GRMZM2G029219	tom4	transporter of mugineic acid4	0.317967	5.87324	8.17127	0.00425591	0.0450542
Zm00001eb151110	GRMZM2G085005	0	0	0.317556	4.56883	12.1588	0.000488578	0.00913298
Zm00001eb434370	GRMZM2G136283	0	0	0.316729	5.88745	19.3608	1.08206e-05	0.000417195
Zm00001eb157740	GRMZM2G173989	#N/A	#N/A	0.316532	4.78977	11.0907	0.000867627	0.0140352
Zm00001eb068290	GRMZM2G082097	0	0	0.316201	5.3141	22.2416	2.40406e-06	0.000116998
Zm00001eb273170	GRMZM5G876960	pao8	polyamine oxidase8	0.316103	3.02539	8.68871	0.00320187	0.0365863
Zm00001eb057560	GRMZM2G087095	zmm24	Zea mays MADS24	0.316066	5.93967	9.97243	0.00158901	0.0222303
Zm00001eb111600	GRMZM2G030646	#N/A	#N/A	0.316039	5.66517	14.3289	0.000153494	0.0036542
Zm00001eb409570	GRMZM2G068382	0	0	0.315541	5.12613	9.7824	0.00176191	0.0239212
Zm00001eb253530	#N/A	#N/A	#N/A	0.315474	4.76273	7.9271	0.00486998	0.0498089
Zm00001eb273670	GRMZM2G016250	#N/A	#N/A	0.315349	6.96252	9.1436	0.00249589	0.0307013
Zm00001eb012770	GRMZM2G096424	0	0	0.315291	5.09817	17.2452	3.28534e-05	0.00102958
Zm00001eb351120	GRMZM2G111411	#N/A	#N/A	0.315211	6.47853	22.2871	2.34784e-06	0.000114806
Zm00001eb055330	GRMZM2G047055	act9	actin9	0.315023	8.37272	10.8959	0.000963797	0.0152104
Zm00001eb294990	GRMZM2G038032	rack1	receptor for activated C kinase1	0.314803	8.51072	18.1695	2.0209e-05	0.000689345
Zm00001eb192280	GRMZM2G450055	0	0	0.314745	5.02269	10.0908	0.00149013	0.0211251
Zm00001eb286210	AC233895.1_FG001	#N/A	#N/A	0.314693	8.21452	14.6151	0.00013185	0.00323906
Zm00001eb085130	GRMZM5G807639	#N/A	#N/A	0.314644	6.15054	15.978	6.40812e-05	0.00179626
Zm00001eb215890	GRMZM2G096596	#N/A	#N/A	0.314636	4.89888	12.319	0.000448371	0.00853152
Zm00001eb209550	GRMZM2G415007	bip2	Binding protein homolog2	0.314594	6.43879	19.7229	8.95211e-06	0.000357689
Zm00001eb434210	GRMZM2G106647	0	0	0.314562	7.51514	14.7268	0.000124269	0.00309227
Zm00001eb109030	#N/A	#N/A	#N/A	0.314252	8.03465	10.5542	0.00115925	0.0174119
Zm00001eb409770	GRMZM2G005947	0	0	0.313759	5.54131	12.4149	0.000425924	0.00816999
Zm00001eb086880	GRMZM2G028313	0	0	0.313374	6.52511	14.2086	0.000163617	0.00384468
Zm00001eb146180	GRMZM2G343218	#N/A	#N/A	0.313246	5.88768	13.4299	0.000247646	0.00530896
Zm00001eb176210	GRMZM2G032367	#N/A	#N/A	0.312944	5.98718	12.9879	0.000313504	0.00638322
Zm00001eb121370	GRMZM2G166646	0	0	0.312897	6.69108	13.6591	0.000219179	0.00482288
Zm00001eb034180	GRMZM6G907181	0	0	0.31258	4.80591	10.5007	0.00119329	0.0178103
Zm00001eb329410	GRMZM2G412296	0	0	0.312529	4.92983	14.0541	0.000177625	0.00411113
Zm00001eb167780	GRMZM2G113373	0	0	0.312516	5.4729	17.3764	3.06606e-05	0.000974746
Zm00001eb107530	GRMZM2G113420	#N/A	#N/A	0.31233	4.89827	14.7625	0.000121936	0.00304158
Zm00001eb332000	GRMZM2G111737	0	0	0.312238	3.88413	8.5013	0.00354893	0.0394829
Zm00001eb408460	GRMZM2G036534	0	0	0.312162	5.26512	17.283	3.22062e-05	0.00101679
Zm00001eb373980	GRMZM2G012863	0	0	0.311966	6.05875	18.6057	1.6074e-05	0.000575118
Zm00001eb256020	GRMZM2G152801	fls1	flavonol synthase1	0.311964	8.00937	14.1313	0.000170485	0.0039848
Zm00001eb061480	GRMZM2G062289	0	0	0.31194	4.65215	12.4127	0.000426425	0.00817453
Zm00001eb343350	GRMZM2G083738	0	0	0.31191	5.23763	16.1641	5.80831e-05	0.00165065
Zm00001eb397700	GRMZM2G063151	ibp1	initiator binding protein1	0.311447	3.9864	8.47821	0.00359426	0.0398147
Zm00001eb190990	#N/A	#N/A	#N/A	0.31127	5.15392	13.1795	0.000283032	0.00592329
Zm00001eb176070	GRMZM2G181194	#N/A	#N/A	0.310252	7.12337	10.0524	0.0015215	0.0214809
Zm00001eb001700	GRMZM2G070259	0	0	0.309959	4.77815	11.4438	0.000717314	0.0121967
Zm00001eb298680	GRMZM2G072582	mads3	MADS3	0.309795	8.15186	22.6157	1.97858e-06	9.86278e-05
Zm00001eb214660	GRMZM2G072231	#N/A	#N/A	0.309742	5.77158	18.2898	1.89717e-05	0.000657416
Zm00001eb397570	GRMZM2G166767	#N/A	#N/A	0.309723	5.16672	14.3521	0.000151607	0.00363112
Zm00001eb317470	GRMZM2G115901	0	0	0.309554	5.62936	11.9295	0.000552516	0.0100653
Zm00001eb136620	GRMZM2G067456	#N/A	#N/A	0.309382	8.28873	17.7302	2.5455e-05	0.000836891
Zm00001eb039620	GRMZM2G158479	0	0	0.309328	6.13586	11.6336	0.000647716	0.0113308
Zm00001eb127780	GRMZM2G172956	trub2	tRNA pseudouridine synthase B2	0.308898	6.61385	12.945	0.000320769	0.00650962
Zm00001eb430770	GRMZM2G019325	rps11	ribosomal protein S11	0.308319	7.70478	15.7652	7.17093e-05	0.00197415
Zm00001eb359330	GRMZM2G157334	#N/A	#N/A	0.308269	6.57151	9.32588	0.0022594	0.0285604
Zm00001eb177690	GRMZM2G352132	#N/A	#N/A	0.307914	4.19931	9.6579	0.00188539	0.0250243
Zm00001eb170390	#N/A	#N/A	#N/A	0.307155	8.53856	9.01874	0.00267225	0.0322071
Zm00001eb161980	GRMZM2G022279	#N/A	#N/A	0.306994	5.11078	17.4641	2.92781e-05	0.000943453
Zm00001eb296550	GRMZM2G154595	mdh2	malate dehydrogenase2	0.306934	7.56678	12.9625	0.000317796	0.0064578
Zm00001eb409500	GRMZM2G082271	#N/A	#N/A	0.306795	8.88847	13.7575	0.000207993	0.0046163
Zm00001eb015200	GRMZM2G152891	cal3	calmodulin3	0.306649	7.92209	14.5131	0.00013919	0.003395
Zm00001eb170540	GRMZM2G378580	arftf13	ARF-transcription factor 13	0.306395	9.23434	12.3734	0.000435487	0.00831718
Zm00001eb049610	#N/A	#N/A	#N/A	0.306213	6.36154	18.5421	1.66191e-05	0.00059187
Zm00001eb020130	GRMZM2G104983	#N/A	#N/A	0.306165	6.63493	9.34935	0.00223065	0.028302
Zm00001eb116850	GRMZM2G080222	0	0	0.306018	9.08426	11.9022	0.00056068	0.0101662
Zm00001eb305760	GRMZM2G072729	#N/A	#N/A	0.305678	6.07041	18.0074	2.20043e-05	0.000738415
Zm00001eb232120	GRMZM2G102845	arftf20	ARF-transcription factor 20	0.305586	7.23113	20.4785	6.03061e-06	0.000254491
Zm00001eb348450	GRMZM2G126010	act1	actin1	0.305553	4.06855	9.97019	0.00159095	0.0222389
Zm00001eb035730	GRMZM2G084149	0	0	0.305471	4.73273	10.9103	0.000956326	0.0151546
Zm00001eb407840	GRMZM2G028432	vpp4	vacuolar proton pump4	0.305346	4.75405	9.58849	0.00195801	0.0257441
Zm00001eb211450	GRMZM2G121743	0	0	0.305225	5.18273	9.01076	0.00268395	0.0323102
Zm00001eb220970	GRMZM2G374385	#N/A	#N/A	0.305107	6.71404	12.8612	0.000335459	0.00672795
Zm00001eb209740	GRMZM6G578655	#N/A	#N/A	0.304921	6.69413	12.2189	0.000473079	0.00891357
Zm00001eb237120	GRMZM2G021015	#N/A	#N/A	0.304743	5.50022	10.2999	0.00133035	0.0194324
Zm00001eb266400	GRMZM2G336583	#N/A	#N/A	0.30445	4.56952	8.69772	0.00318608	0.0364736
Zm00001eb400000	GRMZM2G051689	#N/A	#N/A	0.304414	5.23205	9.37089	0.00220458	0.0280754
Zm00001eb005820	GRMZM5G855347	hma8	heavy metal ATPase8	0.304138	6.83634	16.3065	5.38782e-05	0.00155847
Zm00001eb103800	GRMZM2G573867	#N/A	#N/A	0.304023	5.12915	9.76511	0.00177855	0.0240518
Zm00001eb002960	GRMZM2G176397	aco12	aconitase12	0.303521	7.12904	10.684	0.00108069	0.0165301
Zm00001eb167080	GRMZM2G145213	#N/A	#N/A	0.303457	8.2686	18.6115	1.60253e-05	0.000574708
Zm00001eb348990	#N/A	#N/A	#N/A	0.302757	5.20881	11.7987	0.000592733	0.01061
Zm00001eb060730	GRMZM2G068952	#N/A	#N/A	0.302619	6.0675	18.2658	1.92122e-05	0.00066351
Zm00001eb187580	GRMZM2G081037	0	0	0.302129	7.13023	15.2285	9.52569e-05	0.00249743
Zm00001eb285230	GRMZM2G001327	elfa12	elongation factor 1-alpha-like 12	0.302004	9.27492	17.8326	2.41211e-05	0.000799006
Zm00001eb109830	GRMZM2G064640	#N/A	#N/A	0.301794	7.25163	11.6214	0.000651962	0.0113792
Zm00001eb143000	GRMZM2G081102	0	0	0.301735	8.91621	16.7406	4.28536e-05	0.00129173
Zm00001eb385410	GRMZM2G009335	#N/A	#N/A	0.30148	5.3814	8.23097	0.00411814	0.0440495
Zm00001eb358050	GRMZM2G134738	#N/A	#N/A	0.301297	5.92078	9.67585	0.00186706	0.0248559
Zm00001eb074650	GRMZM2G084062	0	0	0.300952	6.03591	8.19698	0.00419602	0.044558
Zm00001eb331540	GRMZM2G134396	0	0	0.300673	7.05117	17.2777	3.22963e-05	0.0010173
Zm00001eb157830	GRMZM2G382632	0	0	0.300332	5.05625	11.7119	0.00062101	0.0109695
Zm00001eb381960	GRMZM2G085932	0	0	0.30009	6.33195	9.77392	0.00177005	0.0239963
Zm00001eb119330	GRMZM2G153181	0	0	0.299855	7.53819	18.486	1.71161e-05	0.00060537
Zm00001eb231460	GRMZM2G171354	#N/A	#N/A	0.299853	6.0767	18.7832	1.46451e-05	0.000533915
Zm00001eb188040	GRMZM2G121075	#N/A	#N/A	0.299174	7.93711	11.8415	0.000579237	0.0104168
Zm00001eb015940	GRMZM2G056462	cdo938a	0	0.299116	6.47329	14.3633	0.000150712	0.00362155
Zm00001eb232530	GRMZM2G088880	#N/A	#N/A	0.298999	7.48272	7.96919	0.00475802	0.0489308
Zm00001eb074530	GRMZM2G162333	pme36	pectin methylesterase36	0.298338	7.68035	10.4294	0.00124026	0.0183956
Zm00001eb295830	GRMZM2G030710	arftf24	ARF-transcription factor 24	0.298314	8.38338	9.56596	0.00198218	0.0259954
Zm00001eb430450	GRMZM2G094051	#N/A	#N/A	0.298212	8.41587	17.568	2.77214e-05	0.000899881
Zm00001eb085730	GRMZM2G016928	#N/A	#N/A	0.297869	6.94092	9.66862	0.00187442	0.0249216
Zm00001eb014900	GRMZM2G135968	#N/A	#N/A	0.297548	5.85281	13.0513	0.000303079	0.00622444
Zm00001eb105120	GRMZM2G034794	rpl15a	60S ribosomal protein L15	0.297426	7.68535	16.6448	4.50733e-05	0.00134438
Zm00001eb260360	GRMZM5G834205	#N/A	#N/A	0.29735	6.5867	18.6407	1.57818e-05	0.00056996
Zm00001eb401400	GRMZM2G061280	0	0	0.296695	5.36567	10.898	0.000962663	0.0152003
Zm00001eb229930	GRMZM2G114793	bip1	Binding protein homolog1	0.296657	7.84247	16.059	6.13999e-05	0.00172896
Zm00001eb205670	GRMZM2G030228	#N/A	#N/A	0.29655	6.80543	9.04657	0.00263188	0.0318326
Zm00001eb026680	AC210517.3_FG003	#N/A	#N/A	0.296407	4.60002	9.11788	0.00253123	0.0309582
Zm00001eb212990	#N/A	#N/A	#N/A	0.296347	3.79319	8.68996	0.00319967	0.0365748
Zm00001eb260370	GRMZM5G871143	0	0	0.296187	6.52568	17.8772	2.35627e-05	0.00078219
Zm00001eb310620	GRMZM2G003038	prmt8	protein arginine methyltransferase8	0.295404	7.34282	13.3683	0.000255909	0.00545574
Zm00001eb267790	GRMZM2G017671	0	0	0.295398	6.64595	16.4841	4.90596e-05	0.00144073
Zm00001eb126310	GRMZM2G180605	#N/A	#N/A	0.295147	3.89136	10.033	0.00153757	0.0216681
Zm00001eb041340	GRMZM2G152552	0	0	0.295001	6.85739	13.9395	0.000188786	0.00429777
Zm00001eb368030	GRMZM2G112865	0	0	0.294902	4.89034	9.13407	0.00250893	0.0308017
Zm00001eb346210	GRMZM2G151193	elfa1	elongation factor alpha1	0.294259	8.99518	14.5357	0.000137526	0.00335973
Zm00001eb056350	GRMZM2G164085	#N/A	#N/A	0.294149	6.28702	13.6869	0.00021595	0.00475863
Zm00001eb114320	GRMZM2G083095	0	0	0.294031	7.48323	13.259	0.000271271	0.00573166
Zm00001eb214360	GRMZM2G076885	asd1	aspartate-semialdehyde dehydrogenase1	0.293907	5.83084	16.371	5.20767e-05	0.0015149
Zm00001eb378300	GRMZM2G018006	acs3	1-aminocyclopropane-1-carboxylate synthase3	0.293288	5.35111	11.9493	0.000546672	0.0100046
Zm00001eb241600	GRMZM2G011627	#N/A	#N/A	0.293146	6.06119	14.0187	0.000181006	0.00416436
Zm00001eb009900	#N/A	#N/A	#N/A	0.293105	7.04613	16.6244	4.5561e-05	0.00135347
Zm00001eb309480	GRMZM2G391795	#N/A	#N/A	0.292792	5.61529	8.6682	0.00323811	0.0368501
Zm00001eb423880	GRMZM2G381267	0	0	0.292319	6.9567	18.5236	1.67815e-05	0.00059559
Zm00001eb117080	GRMZM2G340130	0	0	0.29223	7.62669	14.8586	0.000115881	0.00293198
Zm00001eb340410	AC191069.3_FG004	#N/A	#N/A	0.292133	3.60783	8.73133	0.00312788	0.0360859
Zm00001eb300940	GRMZM2G144645	cchh7	Cys2His2 Zinc Finger7	0.292115	6.30328	12.7457	0.000356821	0.00707315
Zm00001eb172570	GRMZM2G152573	#N/A	#N/A	0.292008	7.62717	14.0383	0.000179127	0.00413888
Zm00001eb192690	GRMZM2G070138	#N/A	#N/A	0.291944	4.07964	11.394	0.000736827	0.0124104
Zm00001eb233640	GRMZM2G136599	0	0	0.291911	5.65191	16.2721	5.48655e-05	0.00157961
Zm00001eb342400	GRMZM2G088060	#N/A	#N/A	0.291884	8.08938	13.0563	0.000302267	0.00621605
Zm00001eb160340	GRMZM2G116135	rpL19	0	0.291728	8.61618	10.6941	0.00107481	0.0164734
Zm00001eb049150	GRMZM2G011559	0	0	0.291681	3.62197	8.23944	0.00409899	0.0439166
Zm00001eb319990	GRMZM2G095806	hppk1	hydroxymethyldihydropterin pyrophosphokinase1	0.291097	5.43069	8.93952	0.00279066	0.0331415
Zm00001eb390180	GRMZM6G778611	0	0	0.290888	7.38964	9.50298	0.00205138	0.0266308
Zm00001eb386940	GRMZM5G805627	mch1	maize CRY1 homolog1	0.290773	7.55616	15.8367	6.90484e-05	0.00191712
Zm00001eb015960	GRMZM2G056355	0	0	0.29036	6.05049	11.4007	0.000734174	0.0123793
Zm00001eb278610	GRMZM2G073150	#N/A	#N/A	0.290066	7.30126	12.3389	0.000443613	0.00845143
Zm00001eb237200	GRMZM2G111022	#N/A	#N/A	0.289987	4.72928	9.15623	0.00247873	0.0305561
Zm00001eb143930	GRMZM2G151285	#N/A	#N/A	0.289838	5.9008	12.4329	0.00042183	0.00810685
Zm00001eb294420	GRMZM2G394827	0	0	0.289565	8.29446	12.0922	0.000506336	0.00940217
Zm00001eb431690	GRMZM5G818977	hagtf43	GNAT-transcription factor 43	0.289044	6.00933	21.707	3.17631e-06	0.000149846
Zm00001eb013490	GRMZM2G094388	#N/A	#N/A	0.288561	7.07162	8.02385	0.00461653	0.0479006
Zm00001eb184510	GRMZM2G044684	0	0	0.288506	4.63961	12.2425	0.000467135	0.00882856
Zm00001eb253850	GRMZM5G832989	0	0	0.288499	7.11014	19.9554	7.92712e-06	0.000321319
Zm00001eb398970	GRMZM2G175642	0	0	0.288471	6.08411	9.43907	0.00212411	0.0273103
Zm00001eb240090	GRMZM2G029559	elfg2	elongation factor gamma2	0.288461	8.03955	12.2804	0.000457752	0.00868855
Zm00001eb150730	GRMZM2G047274	mca9	metacaspase9	0.28819	5.04928	9.19434	0.00242765	0.0300829
Zm00001eb071290	GRMZM2G102069	0	0	0.287961	5.21798	8.70337	0.00317622	0.0364148
Zm00001eb218720	#N/A	#N/A	#N/A	0.287944	5.43473	9.25882	0.00234364	0.0293369
Zm00001eb190830	GRMZM2G123831	0	0	0.287775	4.87389	9.28593	0.00230921	0.0290475
Zm00001eb267190	GRMZM2G017966	#N/A	#N/A	0.287575	4.13771	8.75954	0.00307987	0.0356151
Zm00001eb057690	GRMZM2G090422	mta1	mouse transplantation antigen homolog1	0.287364	9.03707	11.2137	0.000811975	0.0133335
Zm00001eb264940	#N/A	#N/A	#N/A	0.286847	5.69384	13.3771	0.000254717	0.00543784
Zm00001eb131070	GRMZM2G462140	dia	0	0.286792	6.35362	14.8227	0.000118106	0.00297983
Zm00001eb050410	GRMZM2G127546	0	0	0.286138	4.70378	11.6265	0.000650189	0.0113547
Zm00001eb037640	GRMZM2G021816	0	0	0.286044	5.65667	13.5702	0.0002298	0.00501005
Zm00001eb266490	GRMZM2G137930	0	0	0.285423	8.19654	14.5044	0.000139834	0.00340263
Zm00001eb400330	GRMZM2G100511	0	0	0.285369	6.92624	18.1788	2.01108e-05	0.000687607
Zm00001eb065940	GRMZM2G052178	0	0	0.285283	6.6241	17.483	2.89891e-05	0.000937081
Zm00001eb151280	GRMZM2G138800	0	0	0.285216	4.3784	9.441	0.00212188	0.0272932
Zm00001eb013900	GRMZM2G455828	#N/A	#N/A	0.285166	6.77445	17.2126	3.34204e-05	0.00103995
Zm00001eb362030	GRMZM2G341404	#N/A	#N/A	0.285001	5.5357	11.1707	0.000831012	0.0135724
Zm00001eb253180	GRMZM5G834354	0	0	0.284963	7.27651	10.7499	0.00104284	0.016087
Zm00001eb283110	GRMZM2G027723	cesa2	cellulose synthase2	0.284815	5.956	14.1543	0.000168411	0.00394531
Zm00001eb326820	GRMZM2G050501	0	0	0.284405	5.5612	17.7905	2.46607e-05	0.000815126
Zm00001eb317910	GRMZM2G128121	pdh4	pyruvate dehydrogenase4	0.284054	5.00696	10.8154	0.00100658	0.0156927
Zm00001eb021170	GRMZM2G396640	#N/A	#N/A	0.283645	5.32959	9.70751	0.00183517	0.0245907
Zm00001eb267770	GRMZM2G008202	#N/A	#N/A	0.283597	5.25846	10.3131	0.00132093	0.0193221
Zm00001eb347680	GRMZM2G375504	pro1	proline responding1	0.283091	7.13014	13.0532	0.000302761	0.00622205
Zm00001eb434000	GRMZM2G093623	0	0	0.28296	7.57689	20.4758	6.03886e-06	0.000254491
Zm00001eb032750	GRMZM2G131245	0	0	0.282946	4.89551	9.32939	0.00225508	0.0285532
Zm00001eb343110	GRMZM2G101042	0	0	0.282824	4.64708	11.1233	0.000852516	0.0138392
Zm00001eb294250	GRMZM2G121186	nfa102a	Nucleosome assembly protein 102a	0.282777	7.55566	15.0734	0.00010341	0.00267477
Zm00001eb278100	GRMZM2G325679	#N/A	#N/A	0.282745	4.69682	10.3167	0.00131833	0.0193003
Zm00001eb295950	#N/A	#N/A	#N/A	0.282718	7.44311	11.7741	0.000600597	0.010732
Zm00001eb019230	GRMZM2G077991	0	0	0.282702	7.29938	9.19955	0.00242074	0.0300308
Zm00001eb018320	GRMZM2G042683	#N/A	#N/A	0.282468	4.63731	8.35996	0.0038358	0.0417694
Zm00001eb205630	GRMZM2G336875	rps8	ribosomal protein S8 homolog	0.281921	5.90638	15.4926	8.28278e-05	0.00223236
Zm00001eb365710	GRMZM2G163081	rpl5b	60S ribosomal protein L5-1 homolog b	0.281326	10.099	14.6714	0.000127974	0.00316909
Zm00001eb176170	GRMZM2G090241	dapB2	dihydrodipicolinate reductase2	0.281083	5.94085	16.0116	6.29552e-05	0.0017663
Zm00001eb283430	GRMZM2G141776	#N/A	#N/A	0.28101	4.04568	10.2489	0.00136767	0.0198644
Zm00001eb248730	GRMZM2G162688	0	0	0.281002	6.64832	12.8059	0.000345524	0.00689393
Zm00001eb366360	#N/A	#N/A	#N/A	0.280976	6.39921	15.0841	0.000102824	0.00266409
Zm00001eb091900	GRMZM2G132968	#N/A	#N/A	0.280655	8.62103	12.0966	0.000505137	0.0093969
Zm00001eb102500	GRMZM2G178968	0	0	0.280491	8.51472	15.192	9.71125e-05	0.00253744
Zm00001eb140500	#N/A	#N/A	#N/A	0.280091	6.46043	11.5934	0.000661874	0.0114807
Zm00001eb202580	GRMZM2G094123	#N/A	#N/A	0.280053	7.82586	14.6108	0.000132156	0.00324254
Zm00001eb294130	GRMZM2G115049	vdac2	voltage-dependent anion channel protein2	0.279594	7.04004	10.59	0.00113701	0.0171784
Zm00001eb184480	GRMZM2G067019	0	0	0.279357	5.21393	14.8858	0.00011422	0.00289841
Zm00001eb330680	GRMZM2G149040	bzip58	bZIP-transcription factor 58	0.278908	3.69081	8.78571	0.00303599	0.0353065
Zm00001eb374300	GRMZM2G146358	#N/A	#N/A	0.278618	8.02467	11.4294	0.000722893	0.0122562
Zm00001eb131360	GRMZM2G128171	pdi6	protein disulfide isomerase6	0.278289	6.27209	15.0344	0.000105571	0.00272152
Zm00001eb282310	GRMZM2G148709	#N/A	#N/A	0.27806	7.50352	12.1339	0.000495135	0.00923313
Zm00001eb205190	GRMZM2G161969	0	0	0.277974	5.94126	11.8958	0.000562614	0.0101879
Zm00001eb173710	GRMZM2G158034	rps13	ribosomal protein13	0.27767	7.74645	9.90734	0.00164621	0.0227924
Zm00001eb280120	GRMZM2G059151	pfk1	phosphofructose kinase1	0.277112	7.23968	11.8149	0.00058759	0.0105363
Zm00001eb412050	GRMZM2G074818	#N/A	#N/A	0.276898	6.51443	8.886	0.00287365	0.0339073
Zm00001eb142980	GRMZM2G081013	shrek1	shrunken and embryo defective kernel1	0.276769	6.12934	13.5761	0.000229085	0.00499801
Zm00001eb310330	GRMZM2G129453	fad12	fatty acid desaturase12	0.276768	5.58363	10.6948	0.00107438	0.0164734
Zm00001eb200400	GRMZM2G381744	0	0	0.276708	7.51356	15.7537	7.21457e-05	0.00198262
Zm00001eb282450	#N/A	#N/A	#N/A	0.276498	8.71633	13.2153	0.000277671	0.00583487
Zm00001eb293320	GRMZM5G820401	#N/A	#N/A	0.276409	5.74195	14.6624	0.000128589	0.00318179
Zm00001eb334050	GRMZM2G156673	rps5	ribosomal protein S5	0.276327	8.86061	13.7225	0.000211904	0.00469514
Zm00001eb281810	GRMZM2G166659	rpl23a	60S ribosomal protein L23a	0.276153	7.82902	15.0783	0.000103144	0.00267014
Zm00001eb378390	GRMZM2G370155	#N/A	#N/A	0.276109	5.22245	10.9087	0.000957125	0.0151574
Zm00001eb218320	GRMZM2G112149	mets2	methionine synthase2	0.27595	6.68416	11.8965	0.000562394	0.0101879
Zm00001eb289680	GRMZM5G850966	0	0	0.275681	8.89564	8.22458	0.00413267	0.044098
Zm00001eb353680	GRMZM2G052200	#N/A	#N/A	0.275306	3.6483	7.96289	0.0047746	0.0490451
Zm00001eb094240	GRMZM2G155437	#N/A	#N/A	0.275272	5.63267	12.7059	0.000364496	0.00719457
Zm00001eb189070	GRMZM2G005256	#N/A	#N/A	0.274605	6.2713	10.5522	0.00116049	0.0174135
Zm00001eb361080	GRMZM2G436835	#N/A	#N/A	0.273937	6.42405	15.7717	7.14644e-05	0.00196917
Zm00001eb064830	GRMZM2G590033	0	0	0.273726	6.42953	9.1632	0.00246931	0.0304643
Zm00001eb327330	GRMZM2G030731	0	0	0.273679	8.23956	12.5138	0.00040395	0.00785611
Zm00001eb385570	GRMZM2G140179	#N/A	#N/A	0.273408	4.40178	12.6102	0.000383646	0.00751252
Zm00001eb188400	GRMZM2G069422	#N/A	#N/A	0.271677	5.15311	11.4331	0.000721487	0.0122446
Zm00001eb298660	GRMZM2G019879	0	0	0.271562	5.66895	9.11858	0.00253026	0.0309582
Zm00001eb339230	GRMZM2G062826	#N/A	#N/A	0.27138	5.82379	11.3204	0.000766604	0.0127654
Zm00001eb010300	GRMZM5G868062	0	0	0.271378	7.23836	11.2515	0.000795606	0.0131347
Zm00001eb322940	GRMZM2G009412	rpl44	ribosomal protein L44	0.271356	7.7739	8.39301	0.00376667	0.0412646
Zm00001eb382910	GRMZM2G061283	#N/A	#N/A	0.271221	5.07342	16.9849	3.76785e-05	0.00115841
Zm00001eb331350	GRMZM2G113056	lon2	LON protease2	0.27115	6.40927	12.0924	0.000506265	0.00940217
Zm00001eb407650	GRMZM2G167999	0	0	0.270899	6.66786	16.0192	6.27043e-05	0.00176086
Zm00001eb046580	GRMZM2G416120	cpn2	chaperonin2	0.270874	8.72003	11.1812	0.000826321	0.0135319
Zm00001eb120030	GRMZM2G386608	#N/A	#N/A	0.270784	5.78995	8.33642	0.00388582	0.0421733
Zm00001eb041730	#N/A	#N/A	#N/A	0.270535	4.95817	11.5403	0.000681028	0.011714
Zm00001eb363090	#N/A	#N/A	#N/A	0.270532	5.84142	9.53251	0.00201864	0.0263612
Zm00001eb028980	#N/A	#N/A	#N/A	0.270232	8.65674	11.9522	0.000545844	0.0100031
Zm00001eb402570	GRMZM2G126821	arpp40	acidic ribosomal protein P40	0.270069	8.73327	14.0645	0.000176651	0.00409783
Zm00001eb343250	GRMZM6G791392	#N/A	#N/A	0.269131	6.48863	9.2952	0.00229756	0.0289246
Zm00001eb070950	GRMZM2G044800	0	0	0.268753	8.34619	13.6385	0.000221592	0.00486554
Zm00001eb011450	GRMZM2G408305	impb9	importin beta9	0.268614	6.48979	14.4903	0.000140887	0.00342554
Zm00001eb295520	AC195860.3_FG006	#N/A	#N/A	0.268367	5.71108	10.5178	0.00118227	0.0176801
Zm00001eb419910	GRMZM2G120740	0	0	0.268242	6.93042	9.67623	0.00186667	0.0248559
Zm00001eb215790	GRMZM2G160619	#N/A	#N/A	0.268105	3.98002	9.10915	0.00254334	0.0310175
Zm00001eb228070	GRMZM2G075027	#N/A	#N/A	0.267936	5.86092	15.7479	7.23697e-05	0.00198541
Zm00001eb049910	GRMZM2G083437	0	0	0.26783	7.18216	9.86235	0.00168696	0.0231674
Zm00001eb158850	GRMZM2G125193	#N/A	#N/A	0.267161	5.53226	10.1649	0.00143141	0.0204907
Zm00001eb073810	GRMZM2G039455	ago1c	argonaute1c	0.267028	9.49545	11.6672	0.00063612	0.0111724
Zm00001eb011010	GRMZM2G030422	tpl2	topless-related2	0.266641	8.37878	9.37601	0.00219843	0.0280087
Zm00001eb362490	GRMZM2G446960	#N/A	#N/A	0.266509	7.08583	18.1129	2.08191e-05	0.000704009
Zm00001eb197860	GRMZM2G446426	mads52	MADS-transcription factor 52	0.266134	5.29504	9.90144	0.00165149	0.0228553
Zm00001eb104070	GRMZM2G158629	0	0	0.266089	5.084	13.3001	0.000265389	0.00562669
Zm00001eb013840	GRMZM2G104373	#N/A	#N/A	0.266003	7.03058	18.1571	2.0341e-05	0.000691638
Zm00001eb414310	GRMZM2G178807	#N/A	#N/A	0.265904	6.86817	12.5776	0.000390401	0.00762147
Zm00001eb219320	GRMZM2G074898	#N/A	#N/A	0.2659	7.57072	10.9879	0.000917111	0.0146386
Zm00001eb066860	GRMZM2G064967	#N/A	#N/A	0.265574	5.06974	9.88367	0.00166752	0.0229926
Zm00001eb369150	GRMZM5G836182	#N/A	#N/A	0.265452	5.72241	8.33584	0.00388705	0.0421733
Zm00001eb248040	GRMZM2G141411	#N/A	#N/A	0.26445	5.66789	12.7562	0.000354831	0.00704312
Zm00001eb111660	GRMZM2G003331	0	0	0.264446	4.49523	11.9719	0.000540076	0.00992258
Zm00001eb143680	GRMZM2G164475	0	0	0.264291	3.94838	8.00553	0.00466347	0.0482827
Zm00001eb393140	GRMZM2G138987	#N/A	#N/A	0.263746	8.00136	11.8578	0.000574212	0.0103688
Zm00001eb045860	GRMZM2G107629	0	0	0.263642	5.86346	11.5596	0.000674017	0.0116258
Zm00001eb408280	GRMZM2G014397	apx11	ascorbate peroxidase11	0.263308	6.17866	10.9529	0.000934591	0.0148714
Zm00001eb302810	GRMZM2G178618	#N/A	#N/A	0.262927	7.03856	9.77258	0.00177133	0.0239963
Zm00001eb246700	GRMZM2G314656	0	0	0.262597	6.13933	8.12064	0.00437642	0.0460137
Zm00001eb212700	GRMZM5G897976	0	0	0.26251	7.41341	8.00031	0.00467693	0.0483806
Zm00001eb114140	GRMZM2G007028	#N/A	#N/A	0.262509	7.24373	13.9189	0.000190872	0.00432991
Zm00001eb185540	#N/A	#N/A	#N/A	0.262483	5.61135	13.7183	0.000212375	0.00470001
Zm00001eb202830	GRMZM2G091715	#N/A	#N/A	0.262066	7.55833	7.99724	0.00468488	0.0484466
Zm00001eb154710	GRMZM2G055276	0	0	0.261905	8.45213	12.4412	0.000419957	0.00808574
Zm00001eb272310	GRMZM2G065950	#N/A	#N/A	0.261652	6.53454	11.5678	0.000671048	0.0116006
Zm00001eb317160	GRMZM2G080243	#N/A	#N/A	0.261541	5.36335	8.77645	0.00305144	0.0354192
Zm00001eb013190	GRMZM2G443655	pdi9	protein disulfide isomerase9	0.261411	5.04958	10.3508	0.00129417	0.0190216
Zm00001eb050650	GRMZM2G015005	0	0	0.261407	4.37443	8.77316	0.00305696	0.0354699
Zm00001eb344570	GRMZM2G097768	stp1	sugar transport1	0.260994	4.67956	8.94534	0.00278178	0.0330871
Zm00001eb407100	GRMZM2G044317	0	0	0.260584	6.1988	11.2197	0.000809323	0.0133042
Zm00001eb398550	GRMZM2G101001	0	0	0.260356	6.42289	9.92605	0.00162956	0.0226229
Zm00001eb093290	GRMZM2G131793	#N/A	#N/A	0.260289	6.44212	9.74667	0.00179648	0.0242092
Zm00001eb267260	GRMZM2G104017	act3	actin3	0.260273	7.8209	15.5094	8.20963e-05	0.00221847
Zm00001eb331180	GRMZM6G810942	#N/A	#N/A	0.260097	4.15797	8.85196	0.00292774	0.0343719
Zm00001eb288200	GRMZM2G117507	#N/A	#N/A	0.259974	7.2289	12.3678	0.000436804	0.00833717
Zm00001eb345740	GRMZM2G112336	cesa1	cellulose synthase1	0.259809	5.89293	9.51793	0.00203474	0.0264929
Zm00001eb282710	GRMZM2G159369	pdi7	protein disulfide isomerase7	0.259801	7.0475	11.6863	0.000629631	0.011071
Zm00001eb368020	GRMZM2G112912	0	0	0.259702	8.38392	8.69029	0.0031991	0.0365748
Zm00001eb311450	GRMZM2G009030	#N/A	#N/A	0.259654	5.30183	8.32848	0.00390284	0.0422901
Zm00001eb285450	AC233866.1_FG006	elfa11	elongation factor alpha11	0.25934	9.29965	8.97765	0.00273302	0.0327218
Zm00001eb205130	GRMZM2G139643	0	0	0.259186	7.15539	12.8314	0.000340843	0.0068182
Zm00001eb372070	GRMZM2G102946	rop5	Rho-related protein from plants 5	0.259171	6.0913	15.6388	7.66642e-05	0.00209001
Zm00001eb104220	GRMZM2G140116	rpl14a	60S ribosomal protein L14	0.258806	8.36041	11.0296	0.000896667	0.0144011
Zm00001eb149730	GRMZM2G003385	#N/A	#N/A	0.258763	7.67491	10.029	0.00154091	0.0217052
Zm00001eb356330	GRMZM2G035997	#N/A	#N/A	0.258474	5.9388	13.5966	0.0002266	0.00495081
Zm00001eb385900	GRMZM2G153541	elfa9	elongation factor 1-alpha9	0.258454	10.6707	10.1418	0.00144947	0.0207204
Zm00001eb220110	GRMZM2G074169	#N/A	#N/A	0.258337	4.67026	10.1848	0.00141605	0.0203276
Zm00001eb169610	GRMZM2G139894	mcm7	minichromosome maintenance7	0.258048	8.88599	9.09766	0.00255936	0.0311759
Zm00001eb003420	GRMZM2G149257	0	0	0.257445	6.58963	12.1567	0.000489131	0.00913777
Zm00001eb055900	GRMZM2G401331	0	0	0.25714	4.25417	8.21025	0.00416545	0.0443234
Zm00001eb002520	GRMZM2G090738	0	0	0.25698	6.70959	10.4801	0.00120666	0.0179837
Zm00001eb296700	GRMZM2G132929	rps12a	ribosomal proteinS12 (homolog)	0.256202	7.33508	10.8634	0.000980833	0.0154161
Zm00001eb332580	GRMZM2G005980	#N/A	#N/A	0.256069	7.45895	10.7214	0.00105903	0.0162797
Zm00001eb211010	GRMZM2G125271	rps4	ribosomal protein S4	0.256069	9.28831	14.3526	0.000151567	0.00363112
Zm00001eb356370	GRMZM2G456835	0	0	0.256051	5.0487	12.0731	0.000511556	0.00947055
Zm00001eb342960	GRMZM2G040477	rack2	receptor for activated C kinase2	0.256049	8.76041	13.3866	0.000253426	0.00541404
Zm00001eb400580	GRMZM2G049398	#N/A	#N/A	0.255823	4.46338	8.27735	0.00401426	0.0432458
Zm00001eb053960	GRMZM2G068471	0	0	0.25563	7.46858	8.90267	0.00284754	0.0336871
Zm00001eb370100	GRMZM2G079257	#N/A	#N/A	0.25533	6.58483	10.3692	0.00128135	0.0188686
Zm00001eb082690	GRMZM2G013283	0	0	0.254123	5.24537	9.87506	0.00167535	0.0230508
Zm00001eb289240	GRMZM2G110141	0	0	0.254048	6.17457	13.5326	0.000234461	0.00509006
Zm00001eb107110	GRMZM2G117900	#N/A	#N/A	0.253597	7.3717	10.0478	0.00152531	0.0215248
Zm00001eb330740	GRMZM2G080001	rps6k1	ribosomal protein S6 kinase1	0.25336	5.19958	12.1679	0.000486178	0.00909362
Zm00001eb181100	GRMZM2G091995	#N/A	#N/A	0.253319	5.56488	13.2176	0.000277329	0.00583167
Zm00001eb061570	GRMZM2G432560	0	0	0.252639	6.23605	11.2316	0.000804177	0.0132478
Zm00001eb351410	GRMZM5G883149	0	0	0.252598	4.75296	9.30607	0.00228396	0.0287769
Zm00001eb083720	GRMZM2G113513	#N/A	#N/A	0.252452	4.87327	8.50604	0.0035397	0.0394372
Zm00001eb245740	GRMZM2G003384	#N/A	#N/A	0.252418	8.58971	11.2773	0.000784612	0.013002
Zm00001eb303580	AC212570.3_FG006	#N/A	#N/A	0.252204	5.48007	10.6798	0.00108309	0.0165512
Zm00001eb230070	GRMZM2G098370	0	0	0.252193	4.13553	8.63139	0.0033042	0.0374993
Zm00001eb149690	GRMZM5G846140	0	0	0.251979	5.66433	8.96059	0.00275866	0.0329138
Zm00001eb000700	GRMZM2G041881	btf3	basic transcription factor 3 homolog	0.251702	6.59369	11.9099	0.00055836	0.010136
Zm00001eb108830	GRMZM2G021567	ppr130	pentatricopeptide repeat protein130	0.25158	5.51132	13.2522	0.000272256	0.00574459
Zm00001eb133450	GRMZM2G086882	0	0	0.251535	6.09387	8.22993	0.00412051	0.0440495
Zm00001eb420600	GRMZM2G139407	#N/A	#N/A	0.251342	6.8741	13.625	0.000223194	0.00489375
Zm00001eb187440	GRMZM2G170289	0	0	0.25123	5.22073	13.0832	0.000297963	0.00614977
Zm00001eb163310	GRMZM2G467147	#N/A	#N/A	0.251216	5.61886	10.6383	0.00110768	0.016817
Zm00001eb213080	GRMZM2G130544	0	0	0.251133	8.37562	14.7415	0.000123305	0.00307325
Zm00001eb305590	GRMZM2G076484	0	0	0.250823	6.73412	10.8608	0.000982204	0.0154186
Zm00001eb304560	GRMZM2G177631	cesa8	cellulose synthase8	0.250229	6.59598	9.69237	0.00185035	0.0247404
Zm00001eb015040	GRMZM5G895991	#N/A	#N/A	0.2502	5.79911	11.1994	0.000818253	0.0134152
Zm00001eb332910	GRMZM2G095657	#N/A	#N/A	0.250105	5.6171	8.40561	0.00374066	0.0410673
Zm00001eb086160	GRMZM2G069174	0	0	0.250095	6.25619	16.5489	4.74106e-05	0.00139764
Zm00001eb181160	GRMZM2G090904	#N/A	#N/A	0.250019	7.33758	11.6178	0.000653253	0.0113889
Zm00001eb317720	GRMZM2G074386	0	0	0.249819	7.14236	10.8008	0.00101454	0.0157848
Zm00001eb400640	GRMZM2G154149	#N/A	#N/A	0.249571	5.45072	8.36781	0.00381925	0.0416039
Zm00001eb208030	GRMZM2G165917	eif5	eucaryotic translation initiation factor5	0.249153	8.61372	12.3866	0.000432425	0.00827728
Zm00001eb009920	#N/A	#N/A	#N/A	0.249139	7.71154	12.8138	0.000344081	0.00686958
Zm00001eb118030	GRMZM2G070542	0	0	0.248969	8.3673	11.9663	0.000541717	0.00993932
Zm00001eb369030	GRMZM2G130764	0	0	0.248867	4.21226	7.99495	0.00469079	0.0484672
Zm00001eb200810	GRMZM2G012416	0	0	0.248857	7.79102	13.0784	0.000298726	0.00615555
Zm00001eb039380	GRMZM2G057608	0	0	0.248474	7.68186	13.7843	0.000205042	0.00457056
Zm00001eb274400	GRMZM2G058900	#N/A	#N/A	0.247964	4.59521	10.9477	0.000937188	0.014905
Zm00001eb209610	GRMZM2G079143	0	0	0.247957	6.47033	14.2702	0.000158351	0.00374289
Zm00001eb415410	GRMZM2G099352	rps3	ribosomal protein S3	0.247611	8.9547	12.2149	0.000474092	0.00892719
Zm00001eb340890	GRMZM2G086636	#N/A	#N/A	0.247454	5.93511	8.45479	0.00364084	0.040215
Zm00001eb128830	GRMZM2G018566	#N/A	#N/A	0.247312	5.19591	12.2024	0.000477286	0.0089654
Zm00001eb309300	GRMZM2G078754	0	0	0.247173	5.43182	11.3275	0.000763683	0.0127374
Zm00001eb253250	GRMZM2G312944	#N/A	#N/A	0.247078	5.13073	9.11443	0.002536	0.0309582
Zm00001eb254060	GRMZM2G140150	#N/A	#N/A	0.247071	6.15573	8.93191	0.00280232	0.0332543
Zm00001eb346120	GRMZM2G088088	imp1	importin1	0.247028	7.65383	14.589	0.000133692	0.00327386
Zm00001eb051110	#N/A	#N/A	#N/A	0.247009	5.437	9.01729	0.00267437	0.0322201
Zm00001eb013750	GRMZM2G030016	#N/A	#N/A	0.246936	9.33457	11.5735	0.000668981	0.0115714
Zm00001eb004660	GRMZM2G165998	0	0	0.246725	7.29479	8.6228	0.00331982	0.0375718
Zm00001eb303990	GRMZM2G180172	#N/A	#N/A	0.245744	5.24762	13.102	0.000294984	0.00610704
Zm00001eb159790	GRMZM2G047093	0	0	0.244422	8.03877	9.42721	0.00213789	0.0274074
Zm00001eb340370	#N/A	#N/A	#N/A	0.243996	7.1454	7.99543	0.00468955	0.0484672
Zm00001eb176000	GRMZM2G084868	rps25	ribosomal protein S25	0.243668	7.76822	9.66238	0.00188079	0.024974
Zm00001eb144640	GRMZM2G118362	ppr182	pentatricopeptide repeat protein182	0.243288	5.88664	15.5327	8.10891e-05	0.00219511
Zm00001eb285610	GRMZM2G078985	0	0	0.243202	8.92844	11.4322	0.000721811	0.0122446
Zm00001eb173790	GRMZM2G157443	#N/A	#N/A	0.243089	8.5199	8.793	0.00302389	0.0352189
Zm00001eb013120	GRMZM2G443265	0	0	0.243058	4.73399	11.6187	0.000652936	0.0113889
Zm00001eb333990	GRMZM2G044553	#N/A	#N/A	0.242915	5.01535	9.05386	0.0026214	0.0317308
Zm00001eb313310	GRMZM2G142873	o5	opaque endosperm5	0.242522	5.68982	9.25319	0.00235086	0.0293783
Zm00001eb332780	GRMZM2G120857	imd4	isopropylmalate dehydrogenase4	0.242332	5.45711	9.77548	0.00176855	0.0239963
Zm00001eb276860	GRMZM2G343543	elfa10	elongation factor 1-alpha10	0.242203	9.91337	12.2694	0.000460444	0.00873426
Zm00001eb229020	GRMZM2G112805	0	0	0.242192	6.23549	8.83028	0.00296273	0.0346902
Zm00001eb310700	GRMZM2G172342	0	0	0.241998	8.63679	12.9094	0.000326937	0.00660433
Zm00001eb282790	GRMZM5G803952	#N/A	#N/A	0.241556	8.95816	12.2048	0.000476677	0.00895943
Zm00001eb148820	GRMZM2G032258	0	0	0.241548	6.19468	11.6101	0.000655932	0.0114097
Zm00001eb347000	GRMZM2G002130	0	0	0.241007	4.2592	8.98849	0.00271686	0.0325794
Zm00001eb222570	AC233949.1_FG004	#N/A	#N/A	0.240824	8.25654	9.37885	0.00219503	0.0279769
Zm00001eb421290	GRMZM2G079538	kgdh1	alpha-ketoglutarate dehydrogenase	0.240781	6.60093	8.57074	0.00341609	0.0383724
Zm00001eb154690	GRMZM2G116282	0	0	0.240759	8.43653	11.178	0.000827734	0.0135418
Zm00001eb223320	GRMZM2G017805	0	0	0.240444	4.80881	9.36625	0.00221017	0.0281117
Zm00001eb396440	GRMZM5G889372	phd36	PHD-transcription factor 36	0.240298	5.41907	8.5171	0.00351824	0.0392265
Zm00001eb183410	GRMZM2G008748	#N/A	#N/A	0.239935	7.39832	8.76822	0.00306524	0.0355065
Zm00001eb008400	GRMZM2G069765	0	0	0.239885	7.79104	9.01304	0.00268061	0.0322826
Zm00001eb185030	#N/A	#N/A	#N/A	0.239848	7.46524	7.97195	0.00475076	0.0488818
Zm00001eb085500	GRMZM2G112176	0	0	0.239558	7.50319	8.13315	0.00434633	0.045791
Zm00001eb073350	GRMZM2G114192	#N/A	#N/A	0.239366	4.91878	11.3724	0.000745423	0.0125025
Zm00001eb198180	GRMZM5G821551	0	0	0.239043	6.14241	10.9656	0.00092819	0.0147848
Zm00001eb002540	GRMZM2G040887	0	0	0.238289	6.1298	8.22253	0.00413735	0.0441175
Zm00001eb226560	GRMZM2G066555	0	0	0.237806	6.27074	10.1371	0.00145312	0.0207628
Zm00001eb219500	GRMZM2G386714	#N/A	#N/A	0.237221	6.7072	8.72454	0.00313955	0.0361456
Zm00001eb231430	GRMZM2G019121	dts1	aspartyl-tRNA synthetase1	0.237197	7.69144	13.7327	0.000210748	0.00467408
Zm00001eb415950	GRMZM2G032564	#N/A	#N/A	0.237176	6.79071	9.16994	0.00246023	0.0303888
Zm00001eb220480	GRMZM2G030169	act10	actin10	0.237013	5.78707	8.8054	0.0030034	0.0350465
Zm00001eb121480	GRMZM2G093050	eif3	eukaryotic initiation factor3	0.236254	8.81841	8.80561	0.00300306	0.0350465
Zm00001eb323110	GRMZM5G835323	tif1	translation initiation factor1	0.236057	5.82766	10.4609	0.00121925	0.018145
Zm00001eb153790	GRMZM5G836674	#N/A	#N/A	0.236038	5.13652	9.31943	0.00226737	0.0286242
Zm00001eb015910	GRMZM2G109121	0	0	0.235683	7.45194	10.0433	0.001529	0.021567
Zm00001eb129360	GRMZM2G133802	tub5	beta tubulin5	0.235357	9.13824	9.12346	0.00252352	0.0309227
Zm00001eb061890	GRMZM2G077079	#N/A	#N/A	0.235151	4.85839	8.24554	0.00408522	0.0438617
Zm00001eb098580	GRMZM2G150616	vdac1a	voltage-dependent anion channel protein1a	0.234935	7.72797	8.40625	0.00373932	0.0410672
Zm00001eb346940	#N/A	#N/A	#N/A	0.234737	7.83236	10.793	0.00101887	0.0158145
Zm00001eb259450	GRMZM2G133919	prl1	protease PrlC candidate1	0.234419	7.48132	9.18869	0.00243515	0.0301516
Zm00001eb042130	GRMZM2G090542	#N/A	#N/A	0.234289	7.03911	9.21097	0.00240569	0.029875
Zm00001eb197580	#N/A	#N/A	#N/A	0.233975	6.39635	8.6305	0.00330581	0.0374993
Zm00001eb168910	GRMZM2G091481	pdi1	protein disulfide isomerase1	0.233509	8.11006	10.4223	0.001245	0.0184569
Zm00001eb189380	GRMZM2G135186	ant2	adenine nucleotide translocator2	0.233499	8.47688	14.4416	0.000144574	0.00349587
Zm00001eb395810	GRMZM2G359070	0	0	0.233275	5.70947	9.76704	0.00177669	0.0240372
Zm00001eb043470	#N/A	#N/A	#N/A	0.232895	7.60163	9.78567	0.00175877	0.0238892
Zm00001eb308000	#N/A	#N/A	#N/A	0.232713	8.02238	10.8683	0.000978228	0.015389
Zm00001eb245690	GRMZM2G172900	0	0	0.232253	4.83953	9.31354	0.00227467	0.0286951
Zm00001eb012280	GRMZM2G049159	gras67	GRAS-transcription factor 67	0.231759	5.63588	9.21072	0.00240602	0.029875
Zm00001eb247210	#N/A	#N/A	#N/A	0.231683	5.3034	8.77706	0.00305042	0.0354192
Zm00001eb301420	GRMZM2G100403	#N/A	#N/A	0.230903	8.51688	9.4942	0.00206123	0.0267248
Zm00001eb202420	GRMZM2G046816	tubtf3	TUB-transcription factor 3	0.230849	6.71696	13.1901	0.000281428	0.00589906
Zm00001eb230050	GRMZM2G044348	0	0	0.230698	6.35861	11.131	0.000848953	0.013801
Zm00001eb105840	GRMZM2G036619	#N/A	#N/A	0.230673	5.84335	10.2565	0.00136207	0.0198012
Zm00001eb045320	GRMZM2G014676	#N/A	#N/A	0.23052	5.57039	8.61557	0.00333302	0.0376382
Zm00001eb248350	GRMZM2G139837	#N/A	#N/A	0.22996	4.21969	8.4106	0.0037304	0.0410131
Zm00001eb267280	GRMZM2G110378	#N/A	#N/A	0.229852	7.64334	11.3994	0.000734682	0.0123811
Zm00001eb324510	GRMZM2G107654	eif2	elongation initiation factor2	0.229788	8.46299	9.52555	0.00202631	0.026439
Zm00001eb180670	AC207890.3_FG002	0	0	0.229787	7.31686	8.62088	0.00332331	0.0375974
Zm00001eb327120	GRMZM2G082131	#N/A	#N/A	0.229777	5.93407	9.2356	0.00237354	0.0295902
Zm00001eb189030	GRMZM2G020438	tola1	tola protein homolog1	0.229761	6.85005	11.7031	0.000623973	0.0110029
Zm00001eb024570	GRMZM2G072117	#N/A	#N/A	0.229453	5.54095	8.63926	0.00328995	0.0373848
Zm00001eb271680	GRMZM2G340527	rnrl2	ribonucleotide reductase large subunit2	0.229404	6.87781	9.44354	0.00211894	0.0272901
Zm00001eb431310	GRMZM2G058098	0	0	0.229012	6.01107	9.25381	0.00235006	0.0293783
Zm00001eb333520	GRMZM2G044128	trub1	tRNA pseudouridine synthase B1	0.228911	7.49531	9.03419	0.00264977	0.032008
Zm00001eb060550	GRMZM2G178341	#N/A	#N/A	0.228558	8.45212	12.1518	0.000490403	0.00915597
Zm00001eb191020	GRMZM2G113950	nactf26	NAC-transcription factor 26	0.228529	5.94067	8.97685	0.00273422	0.0327236
Zm00001eb428570	GRMZM2G414915	0	0	0.228231	7.01412	8.23899	0.00409999	0.0439166
Zm00001eb336170	GRMZM2G305901	#N/A	#N/A	0.227559	6.97311	10.5219	0.00117969	0.0176586
Zm00001eb188600	GRMZM2G156068	0	0	0.227312	7.43812	8.14792	0.00431107	0.0455129
Zm00001eb102150	GRMZM2G007885	#N/A	#N/A	0.226171	6.31765	11.6305	0.000648808	0.011338
Zm00001eb031310	GRMZM2G322090	cpp5	CPP-transcription factor 5	0.226148	7.166	8.77142	0.00305986	0.0354769
Zm00001eb236450	GRMZM2G063851	cts1	citrate synthase1	0.226085	6.17397	9.64811	0.00189547	0.0251256
Zm00001eb348660	GRMZM2G033799	got5	glutamate-oxaloacetate transaminase5	0.226014	5.91234	8.94318	0.00278507	0.0331006
Zm00001eb318770	GRMZM2G149520	0	0	0.225535	7.49439	13.1345	0.000289901	0.0060261
Zm00001eb317630	#N/A	#N/A	#N/A	0.225522	4.5908	8.66996	0.00323499	0.0368282
Zm00001eb351190	GRMZM2G010452	impb4	importin beta4	0.225253	6.92309	8.4225	0.00370605	0.0407599
Zm00001eb394670	GRMZM2G465333	#N/A	#N/A	0.225196	7.86015	8.71324	0.00315908	0.0362858
Zm00001eb111720	GRMZM2G109425	#N/A	#N/A	0.225168	8.64339	8.88588	0.00287385	0.0339073
Zm00001eb061440	GRMZM2G029396	sqsh1	squalene synthase homolog1	0.22513	6.37306	12.1749	0.000484358	0.00906857
Zm00001eb119450	GRMZM2G159388	#N/A	#N/A	0.225008	7.46596	9.97247	0.00158898	0.0222303
Zm00001eb079270	GRMZM2G093557	0	0	0.225004	7.11068	8.67278	0.00322997	0.0368119
Zm00001eb063690	GRMZM2G053803	acb7	Acyl-CoA-binding protein7	0.224498	5.67816	9.94285	0.00161476	0.0224729
Zm00001eb076490	GRMZM2G376731	impb5	importin beta5	0.224278	6.80514	8.3066	0.00395013	0.0427274
Zm00001eb064390	GRMZM2G016892	#N/A	#N/A	0.224207	4.84194	8.54037	0.00347354	0.0388689
Zm00001eb018980	GRMZM2G152925	0	0	0.22412	6.08517	11.5747	0.000668559	0.0115706
Zm00001eb317450	GRMZM2G065868	#N/A	#N/A	0.224114	7.23429	8.96226	0.00275614	0.0329092
Zm00001eb330440	GRMZM2G174204	#N/A	#N/A	0.223952	6.01314	9.53768	0.00201296	0.0263205
Zm00001eb409530	GRMZM2G015238	0	0	0.223528	6.32993	10.1746	0.00142387	0.0204231
Zm00001eb014640	#N/A	#N/A	#N/A	0.223112	6.12324	9.7726	0.00177132	0.0239963
Zm00001eb279760	GRMZM2G168119	#N/A	#N/A	0.223079	5.70326	8.86016	0.00291462	0.0342571
Zm00001eb103030	GRMZM2G164956	#N/A	#N/A	0.222239	7.64218	9.44349	0.002119	0.0272901
Zm00001eb062450	AC225147.4_FG002	#N/A	#N/A	0.222134	7.16782	9.92098	0.00163405	0.0226648
Zm00001eb132260	GRMZM2G168959	0	0	0.221598	6.46028	12.7773	0.00035085	0.00696859
Zm00001eb095190	GRMZM2G163769	0	0	0.221184	6.28899	10.9914	0.00091536	0.0146182
Zm00001eb082960	GRMZM2G135727	0	0	0.221149	8.62399	8.9847	0.00272249	0.0326339
Zm00001eb424290	GRMZM2G078641	grf2	general regulatory factor2	0.221075	8.50009	8.67458	0.0032268	0.0367893
Zm00001eb280020	GRMZM2G053767	#N/A	#N/A	0.221001	5.77093	10.8314	0.000997939	0.0156053
Zm00001eb412020	GRMZM2G122330	#N/A	#N/A	0.220146	6.30931	10.8773	0.000973482	0.0153318
Zm00001eb377530	GRMZM2G374881	#N/A	#N/A	0.219736	5.31298	9.42636	0.00213889	0.0274087
Zm00001eb124410	GRMZM2G030784	tpi4	triose phosphate isomerase4	0.219277	7.33037	9.96144	0.00159853	0.0223026
Zm00001eb361700	GRMZM2G151252	0	0	0.219099	8.65544	9.08435	0.00257805	0.0313412
Zm00001eb045530	GRMZM2G131577	0	0	0.218998	6.97857	8.12566	0.0043643	0.0459205
Zm00001eb219170	GRMZM2G066996	0	0	0.218872	4.39034	8.32135	0.00391819	0.0424117
Zm00001eb422490	GRMZM2G043737	0	0	0.218374	8.51581	8.96537	0.00275145	0.0328914
Zm00001eb213170	GRMZM5G897818	0	0	0.218282	5.23443	8.91567	0.00282734	0.0334996
Zm00001eb296150	GRMZM2G128477	#N/A	#N/A	0.218222	5.68679	8.97401	0.00273847	0.0327617
Zm00001eb117140	GRMZM2G022206	#N/A	#N/A	0.218158	7.27116	11.4786	0.000704011	0.012022
Zm00001eb224520	GRMZM6G772588	#N/A	#N/A	0.218017	8.07208	9.28235	0.00231373	0.0290832
Zm00001eb297740	GRMZM2G157034	0	0	0.217952	6.20933	9.06207	0.00260967	0.0316389
Zm00001eb318800	GRMZM2G323912	#N/A	#N/A	0.217378	4.7227	8.20968	0.00416674	0.0443234
Zm00001eb097180	GRMZM2G134955	phb1	prohibitin1	0.217046	7.44269	10.4182	0.00124778	0.0184804
Zm00001eb036020	AC197246.3_FG003	0	0	0.21655	6.77689	9.64585	0.0018978	0.0251456
Zm00001eb127430	EF517601.1_FG012	#N/A	#N/A	0.216222	8.94586	8.89555	0.00285867	0.033754
Zm00001eb013980	GRMZM2G095043	#N/A	#N/A	0.216072	6.00312	8.83694	0.00295193	0.0345769
Zm00001eb237390	GRMZM2G459755	0	0	0.215849	5.89757	12.3624	0.000438065	0.00835606
Zm00001eb386560	GRMZM2G074037	#N/A	#N/A	0.215842	6.94458	9.60189	0.00194377	0.0256335
Zm00001eb246850	GRMZM2G035477	#N/A	#N/A	0.215292	6.39206	9.32578	0.00225952	0.0285604
Zm00001eb351330	GRMZM2G009936	#N/A	#N/A	0.215267	7.76579	9.15302	0.00248308	0.0305852
Zm00001eb278540	GRMZM2G156986	#N/A	#N/A	0.214927	7.16673	9.84642	0.00170163	0.0233187
Zm00001eb205710	GRMZM2G051848	#N/A	#N/A	0.214922	7.56394	9.25021	0.00235469	0.0293916
Zm00001eb297640	GRMZM2G067877	cdo202a(mcf)	0	0.214356	6.38034	10.5062	0.00118975	0.017766
Zm00001eb385150	GRMZM2G059580	elfg3	elongation factor gamma3	0.21426	7.09662	7.94431	0.00482387	0.0493865
Zm00001eb130820	GRMZM2G034855	bak5	brassinosteroid insensitive1-associated receptor kinase like5	0.213717	5.32448	11.6146	0.000654372	0.0113955
Zm00001eb220420	GRMZM2G082502	0	0	0.213201	4.81052	9.68478	0.00185801	0.0247853
Zm00001eb206030	GRMZM2G417658	0	0	0.213113	5.60886	9.49981	0.00205493	0.0266623
Zm00001eb036480	GRMZM2G142383	#N/A	#N/A	0.213098	4.77214	9.26224	0.00233927	0.029306
Zm00001eb345550	GRMZM2G125893	0	0	0.212896	5.85106	7.99404	0.00469316	0.0484672
Zm00001eb055030	GRMZM2G126019	0	0	0.212894	6.6292	10.1059	0.00147795	0.0209814
Zm00001eb214920	GRMZM2G171987	#N/A	#N/A	0.212751	5.11122	9.02113	0.00266876	0.0321776
Zm00001eb221850	GRMZM2G067764	#N/A	#N/A	0.212368	5.35791	9.97867	0.00158364	0.0221753
Zm00001eb415710	GRMZM2G023073	stm1	stomatin1	0.21233	6.25761	8.0251	0.00461334	0.0478836
Zm00001eb257410	GRMZM2G128214	dgk6	diacylglycerol kinase6	0.212028	5.02051	9.44653	0.00211548	0.027279
Zm00001eb002610	GRMZM2G099598	#N/A	#N/A	0.211931	6.18047	8.37061	0.00381339	0.0415935
Zm00001eb046370	GRMZM2G037698	#N/A	#N/A	0.211885	7.69857	8.3359	0.00388693	0.0421733
Zm00001eb036530	GRMZM2G148744	rpl17c	ribosomal protein L17c	0.210929	9.0907	9.32457	0.00226101	0.0285604
Zm00001eb364580	GRMZM2G180399	sacd2	stearoyl-acyl-carrier-protein desaturase2	0.210925	5.19671	8.27887	0.0040109	0.0432329
Zm00001eb325900	GRMZM5G898305	0	0	0.210887	5.07231	9.7514	0.00179186	0.0241682
Zm00001eb217950	GRMZM2G553314	0	0	0.210656	7.72653	9.54133	0.00200896	0.0262794
Zm00001eb063980	GRMZM2G035017	0	0	0.210393	9.53336	8.51937	0.00351385	0.0392234
Zm00001eb118140	GRMZM2G048494	0	0	0.210332	7.0233	8.11623	0.00438707	0.0460627
Zm00001eb283640	GRMZM2G023232	hsp70-14	heat shock protein70-14	0.210151	8.58167	8.4849	0.00358105	0.039697
Zm00001eb056360	GRMZM2G164088	0	0	0.209795	6.37881	8.7717	0.0030594	0.0354769
Zm00001eb196230	GRMZM2G171660	#N/A	#N/A	0.209794	5.5092	9.22024	0.00239354	0.029756
Zm00001eb038700	GRMZM2G309269	#N/A	#N/A	0.20973	6.15276	9.74239	0.00180067	0.0242451
Zm00001eb049570	GRMZM2G027451	0	0	0.209562	9.73968	9.79133	0.00175336	0.0238789
Zm00001eb386290	GRMZM2G102858	prh21	protein phosphatase homolog21	0.209332	6.971	8.28111	0.00400597	0.04321
Zm00001eb198300	AC215244.3_FG002	#N/A	#N/A	0.208718	7.2017	11.2561	0.000793621	0.013116
Zm00001eb078210	GRMZM2G083253	0	0	0.208417	9.15675	10.8517	0.000987029	0.0154661
Zm00001eb356200	GRMZM2G098212	#N/A	#N/A	0.207982	6.18467	10.6795	0.00108332	0.0165512
Zm00001eb236650	GRMZM2G038126	#N/A	#N/A	0.207922	7.17598	11.539	0.000681509	0.0117157
Zm00001eb015060	GRMZM2G385931	0	0	0.207264	7.19287	9.2562	0.002347	0.029367
Zm00001eb291240	GRMZM2G044137	0	0	0.207157	8.96113	8.76573	0.00306942	0.0355248
Zm00001eb144760	GRMZM5G815894	rpl5a	60S ribosomal protein L5-1 homolog a	0.206691	10.2261	10.6625	0.00109331	0.0166627
Zm00001eb229550	GRMZM2G075624	tct1	translationally controlled tumor1	0.205882	9.37829	10.9223	0.000950117	0.015064
Zm00001eb146330	GRMZM2G097821	pdk3	phosphoinositide dependent protein kinase3	0.205513	5.85659	10.1668	0.0014299	0.0204786
Zm00001eb349300	GRMZM6G591706	#N/A	#N/A	0.205208	6.09409	9.71752	0.00182519	0.0245104
Zm00001eb167520	GRMZM2G403636	0	0	0.205043	6.12455	8.40328	0.00374545	0.0410906
Zm00001eb392570	GRMZM2G386440	cox6b	cytochrome-c oxidase subunit VIb	0.204469	5.06984	9.66591	0.00187719	0.0249477
Zm00001eb018300	GRMZM2G075153	#N/A	#N/A	0.204172	6.49548	8.86852	0.0029013	0.0341266
Zm00001eb212170	GRMZM2G395844	arf1	ADP-ribosylation factor homolog1	0.203868	7.77587	9.05263	0.00262318	0.0317398
Zm00001eb106040	GRMZM2G169615	0	0	0.203662	7.01775	9.86039	0.00168875	0.0231711
Zm00001eb421460	GRMZM2G023194	isp1	iron-sulfur protein1	0.202874	6.33333	9.35976	0.00221801	0.0281765
Zm00001eb431730	GRMZM2G143071	0	0	0.20272	5.83779	8.49581	0.00355966	0.0395595
Zm00001eb049290	#N/A	#N/A	#N/A	0.202281	7.48906	8.70551	0.0031725	0.0363993
Zm00001eb205430	GRMZM2G141587	#N/A	#N/A	0.202259	7.04379	8.70883	0.00316673	0.0363602
Zm00001eb205820	GRMZM2G165817	#N/A	#N/A	0.201974	7.43664	8.71622	0.00315391	0.0362534
Zm00001eb152450	GRMZM2G094712	got1	glutamate-oxaloacetate transaminase1	0.20139	7.59755	8.75844	0.00308173	0.0356232
Zm00001eb251610	GRMZM2G054201	0	0	0.201108	6.13754	8.61896	0.00332682	0.0375993
Zm00001eb080070	GRMZM2G027571	#N/A	#N/A	0.200965	5.31459	9.0876	0.00257349	0.0313002
Zm00001eb031810	GRMZM2G381822	orc3	origin recognition complex3	0.200519	5.93962	8.04733	0.00455707	0.0474114
Zm00001eb129320	GRMZM2G011101	#N/A	#N/A	0.200167	6.74748	9.17804	0.00244936	0.0302787
Zm00001eb199800	GRMZM2G177720	0	0	0.19988	8.58293	8.2409	0.00409568	0.0439166
Zm00001eb216230	GRMZM2G145827	0	0	0.199852	6.26441	9.19927	0.00242111	0.0300308
Zm00001eb342080	GRMZM2G327032	#N/A	#N/A	0.199835	6.3267	8.52651	0.00350009	0.039095
Zm00001eb173730	GRMZM2G112050	0	0	0.199675	7.80403	8.85405	0.00292439	0.0343457
Zm00001eb009360	GRMZM2G469304	#N/A	#N/A	0.199423	5.56065	9.05408	0.0026211	0.0317308
Zm00001eb260380	GRMZM2G552322	0	0	0.199397	6.44951	8.08884	0.00445387	0.0465895
Zm00001eb397290	GRMZM2G162467	#N/A	#N/A	0.198861	6.33961	8.54073	0.00347287	0.0388689
Zm00001eb403460	GRMZM2G075505	0	0	0.198286	5.52704	8.76785	0.00306587	0.0355065
Zm00001eb064810	GRMZM2G123527	0	0	0.198273	6.05356	10.1959	0.00140749	0.020233
Zm00001eb127090	GRMZM2G401267	0	0	0.197701	5.00531	8.82134	0.00297728	0.0348209
Zm00001eb175100	GRMZM2G702426	rpl17b	ribosomal protein L17b	0.196037	8.01735	7.91616	0.00489951	0.0499783
Zm00001eb172130	GRMZM2G074300	#N/A	#N/A	0.194973	8.44279	7.96854	0.00475974	0.0489308
Zm00001eb019510	GRMZM2G149224	ufg43	0	0.194972	6.01034	10.2259	0.00138485	0.0200233
Zm00001eb285190	GRMZM2G177001	0	0	0.194438	5.41878	8.11728	0.00438454	0.0460518
Zm00001eb210590	GRMZM2G083410	#N/A	#N/A	0.193976	5.85863	8.90535	0.00284336	0.0336507
Zm00001eb138230	GRMZM2G108348	#N/A	#N/A	0.193575	9.58753	8.95701	0.00276406	0.0329654
Zm00001eb109610	GRMZM5G851698	rps6b	ribosomal proteinS6b	0.193355	8.73474	8.62631	0.00331343	0.037527
Zm00001eb322620	GRMZM2G154489	cdpk8	calcium dependent protein kinase8	0.19251	6.02265	9.58059	0.00196645	0.0258221
Zm00001eb104750	GRMZM2G081812	0	0	0.191152	7.28173	9.4616	0.00209818	0.0271058
Zm00001eb275230	GRMZM2G169184	#N/A	#N/A	0.190502	5.96477	8.84587	0.00293753	0.0344606
Zm00001eb392890	GRMZM2G152105	0	0	0.190032	6.9796	8.87144	0.00289667	0.034088
Zm00001eb006540	GRMZM2G025078	#N/A	#N/A	0.189775	5.38221	9.47637	0.00208136	0.0269404
Zm00001eb103720	GRMZM2G042604	0	0	0.189034	6.97695	8.35208	0.00385247	0.0418917
Zm00001eb289020	GRMZM2G131733	0	0	0.188544	5.83199	9.27615	0.00232157	0.0291428
Zm00001eb215710	GRMZM2G152466	tua4	alpha tubulin4	0.186213	10.8127	8.09265	0.00444452	0.0465549
Zm00001eb175220	GRMZM6G435471	0	0	0.186197	8.20116	8.70264	0.0031775	0.036416
Zm00001eb095240	GRMZM2G151549	#N/A	#N/A	0.18522	7.41552	8.70406	0.00317503	0.0364147
Zm00001eb128200	GRMZM2G132465	#N/A	#N/A	0.183873	7.15332	9.43064	0.00213389	0.0273675
Zm00001eb390590	GRMZM2G144730	pyk3	pyruvate kinase3	0.182932	7.12286	8.16621	0.00426779	0.0451179
Zm00001eb260960	GRMZM5G852185	#N/A	#N/A	0.182114	8.26584	8.05425	0.0045397	0.0473105
Zm00001eb210140	GRMZM2G134889	pdi3	protein disulfide isomerase3	0.181184	6.18442	8.90173	0.00284901	0.0336892
Zm00001eb045450	GRMZM2G380665	ppr56	pentatricopeptide repeat protein56	0.180203	5.69445	8.33765	0.00388318	0.0421733
Zm00001eb349010	GRMZM2G104400	nactf38	NAC-transcription factor 38	0.179444	7.72504	8.11975	0.00437856	0.0460204
Zm00001eb295050	GRMZM2G113408	atp2	ATP synthase2	0.177623	8.56475	8.383	0.00378746	0.0413893
Zm00001eb310450	GRMZM2G083058	0	0	0.176046	7.80621	8.64072	0.00328731	0.0373685
Zm00001eb272920	GRMZM2G027995	eif4a	eukaryotic initiation factor4a	0.174849	8.86828	8.35838	0.00383912	0.0417908
Zm00001eb426210	GRMZM2G360873	#N/A	#N/A	-0.175523	5.85583	7.92279	0.00488161	0.0498947
Zm00001eb287150	GRMZM2G135909	#N/A	#N/A	-0.17712	6.52277	8.87626	0.00288903	0.0340342
Zm00001eb162300	GRMZM2G015289	#N/A	#N/A	-0.177834	5.52369	8.35673	0.00384262	0.0418141
Zm00001eb100180	GRMZM2G130440	aldh20	aldehyde dehydrogenase20	-0.180714	7.68309	8.22516	0.00413135	0.044098
Zm00001eb306550	GRMZM2G161587	#N/A	#N/A	-0.184379	5.12867	7.95256	0.00480195	0.0492767
Zm00001eb173360	GRMZM2G050118	0	0	-0.185401	5.71608	8.93978	0.00279026	0.0331415
Zm00001eb278350	GRMZM2G142443	#N/A	#N/A	-0.185863	5.88857	8.51804	0.00351643	0.0392265
Zm00001eb396460	GRMZM2G006429	prh106	protein phosphatase homolog106	-0.187732	6.73674	9.02692	0.00266032	0.0321135
Zm00001eb031650	GRMZM2G003635	#N/A	#N/A	-0.188349	5.96304	8.90045	0.002851	0.0336892
Zm00001eb260920	GRMZM2G144873	0	0	-0.189031	6.5523	7.95928	0.00478413	0.0491103
Zm00001eb152500	GRMZM2G014833	pk4	protein kinase4	-0.192204	6.15148	8.63854	0.00329126	0.0373859
Zm00001eb429350	GRMZM5G803874	isr1	inhibitor of striate1	-0.193554	4.96193	8.10997	0.00440224	0.0462063
Zm00001eb326620	GRMZM2G432796	#N/A	#N/A	-0.194704	5.66659	8.96561	0.00275109	0.0328914
Zm00001eb125850	GRMZM2G340342	#N/A	#N/A	-0.196677	6.06607	8.80309	0.0030072	0.0350594
Zm00001eb005010	GRMZM2G470438	#N/A	#N/A	-0.202774	5.77638	10.0546	0.00151971	0.0214694
Zm00001eb370140	GRMZM2G039982	0	0	-0.203305	5.03258	8.99766	0.00270326	0.0324665
Zm00001eb408620	GRMZM2G063394	0	0	-0.203718	5.48169	8.8093	0.00299698	0.0349981
Zm00001eb157130	GRMZM2G034526	#N/A	#N/A	-0.204877	5.39215	10.5793	0.0011436	0.0172441
Zm00001eb272670	GRMZM2G060868	0	0	-0.206361	4.98513	8.94904	0.00277616	0.0330329
Zm00001eb176270	GRMZM2G423027	#N/A	#N/A	-0.207241	5.58508	9.23146	0.00237892	0.0296051
Zm00001eb146880	GRMZM2G164141	0	0	-0.207348	5.30078	10.5319	0.00117328	0.0175713
Zm00001eb388770	GRMZM2G054093	#N/A	#N/A	-0.208013	5.20854	10.7307	0.0010537	0.0162139
Zm00001eb384860	GRMZM2G018619	ras11D1	ras-related protein11D1	-0.208862	5.72592	8.08926	0.00445284	0.0465895
Zm00001eb141650	#N/A	#N/A	#N/A	-0.209455	6.46427	9.91043	0.00164344	0.0227643
Zm00001eb071070	GRMZM2G093603	ks3	kaurene synthase3	-0.209529	7.17331	11.4126	0.00072949	0.0123205
Zm00001eb319520	GRMZM2G132032	0	0	-0.209719	5.56464	10.5526	0.00116026	0.0174135
Zm00001eb424820	GRMZM2G133016	#N/A	#N/A	-0.210148	5.69608	9.18397	0.00244145	0.0301988
Zm00001eb004500	#N/A	#N/A	#N/A	-0.210356	4.84509	8.00468	0.00466567	0.0482827
Zm00001eb138580	#N/A	#N/A	#N/A	-0.211071	5.68785	8.05087	0.00454818	0.0473606
Zm00001eb251920	GRMZM2G092749	0	0	-0.213938	7.40511	10.779	0.00102659	0.015916
Zm00001eb310870	GRMZM2G006943	#N/A	#N/A	-0.214385	5.54929	10.2114	0.00139572	0.02012
Zm00001eb173170	GRMZM2G131329	#N/A	#N/A	-0.216245	5.54036	9.03463	0.00264913	0.032008
Zm00001eb336470	GRMZM2G143211	atg18d	autophagy18d	-0.216342	5.80327	10.1163	0.00146965	0.0209118
Zm00001eb000620	GRMZM2G052546	ptp1	protein tyrosine phosphatase1	-0.216391	5.36517	9.95419	0.00160483	0.0223805
Zm00001eb069070	#N/A	#N/A	#N/A	-0.217018	5.43691	8.97971	0.00272994	0.0327104
Zm00001eb405640	GRMZM2G037064	#N/A	#N/A	-0.217132	5.63365	9.42005	0.00214626	0.0274918
Zm00001eb171810	GRMZM2G086789	#N/A	#N/A	-0.217435	5.53853	8.81857	0.00298179	0.034834
Zm00001eb340170	GRMZM2G001024	#N/A	#N/A	-0.219284	4.90971	9.47835	0.00207911	0.0269226
Zm00001eb199160	GRMZM2G016296	SC30	0	-0.219803	6.39921	9.94268	0.0016149	0.0224729
Zm00001eb320100	GRMZM2G162167	#N/A	#N/A	-0.220244	5.42998	12.9027	0.000328112	0.0066194
Zm00001eb207090	GRMZM2G010152	hma11	heavy metal ATPase11	-0.220574	4.68818	8.28315	0.00400146	0.0431916
Zm00001eb301580	GRMZM5G864001	#N/A	#N/A	-0.221125	5.16246	8.28199	0.00400402	0.0432042
Zm00001eb126640	GRMZM2G013471	#N/A	#N/A	-0.221475	5.04118	8.61846	0.00332773	0.0375993
Zm00001eb068670	GRMZM2G070881	0	0	-0.221528	5.06134	9.94088	0.00161649	0.0224729
Zm00001eb004250	GRMZM2G445783	#N/A	#N/A	-0.222312	5.15188	8.47229	0.00360597	0.0399014
Zm00001eb009580	GRMZM2G088843	#N/A	#N/A	-0.222442	6.19659	11.2114	0.000812958	0.0133426
Zm00001eb298490	GRMZM2G022120	0	0	-0.22365	6.20805	9.8654	0.00168416	0.0231439
Zm00001eb184320	GRMZM2G030125	0	0	-0.223727	5.88442	12.8829	0.000331596	0.00666784
Zm00001eb210200	#N/A	#N/A	#N/A	-0.225144	4.64567	7.95138	0.00480506	0.0492923
Zm00001eb004900	#N/A	#N/A	#N/A	-0.226425	4.71038	10.0928	0.00148849	0.0211213
Zm00001eb212250	GRMZM2G043453	chld1	Mg chelataseD1	-0.226582	4.79053	8.23992	0.0040979	0.0439166
Zm00001eb034890	GRMZM5G839014	0	0	-0.226655	4.85527	8.54058	0.00347315	0.0388689
Zm00001eb310060	GRMZM5G825192	0	0	-0.227136	5.64224	11.563	0.000672764	0.0116173
Zm00001eb080440	GRMZM5G869350	#N/A	#N/A	-0.227693	5.41515	10.8754	0.000974483	0.0153398
Zm00001eb413320	GRMZM2G134613	atg8d	autophagy8d	-0.228582	4.89518	8.07508	0.00448781	0.0468364
Zm00001eb311870	GRMZM2G372961	jmj5	JUMONJI-transcription factor 5	-0.228741	5.09275	8.4332	0.00368432	0.0405644
Zm00001eb092230	GRMZM2G135446	cct11	CO CO-LIKE TIMING OF CAB1 protein domain11	-0.229338	5.56392	8.18836	0.004216	0.0447238
Zm00001eb293030	AC205982.3_FG014	#N/A	#N/A	-0.230355	5.47054	9.78992	0.00175471	0.0238794
Zm00001eb015670	GRMZM2G473036	#N/A	#N/A	-0.231026	6.36781	13.8469	0.000198319	0.00445624
Zm00001eb411150	GRMZM2G115424	chr109a	chromatin complex subunit A	-0.231243	6.88077	13.1535	0.000286987	0.00597359
Zm00001eb400340	GRMZM2G100473	#N/A	#N/A	-0.232027	5.07373	8.58442	0.00339051	0.0381615
Zm00001eb397860	GRMZM2G164160	atg1c	autophagy1c	-0.232265	6.06449	9.63412	0.00190995	0.0252849
Zm00001eb413000	GRMZM2G094452	dgk2	diacylglycerol kinase2	-0.23242	5.3871	9.72478	0.001818	0.0244351
Zm00001eb041760	AC217050.4_FG001	0	0	-0.233524	6.91468	11.283	0.000782191	0.0129689
Zm00001eb153280	GRMZM2G123277	trps7	trehalose-6-phosphate synthase7	-0.233998	5.56735	8.17287	0.00425215	0.0450453
Zm00001eb369650	GRMZM2G139374	0	0	-0.234345	5.14816	10.0232	0.00154584	0.0217448
Zm00001eb418020	GRMZM2G063492	nhx2	Na+/H+ antiporter 2	-0.234578	5.09763	11.5565	0.000675118	0.0116318
Zm00001eb146700	GRMZM5G893764	#N/A	#N/A	-0.235427	5.40481	12.898	0.000328926	0.00662713
Zm00001eb365570	GRMZM2G091419	ptac10	plastid transcriptionally active chromosome 10 homolog	-0.235631	5.03934	8.13442	0.00434326	0.0457901
Zm00001eb323880	GRMZM2G153454	bhlh90	bHLH-transcription factor 90	-0.235761	4.93213	10.3527	0.00129283	0.0190216
Zm00001eb232150	GRMZM2G410357	#N/A	#N/A	-0.237958	6.07335	9.92845	0.00162744	0.0226133
Zm00001eb379490	GRMZM2G052389	0	0	-0.238002	5.46244	8.38108	0.00379147	0.0414184
Zm00001eb008040	AC205725.3_FG010	0	0	-0.238146	6.26177	11.998	0.00053259	0.00980106
Zm00001eb416790	GRMZM2G093858	0	0	-0.238227	4.83755	10.1852	0.00141575	0.0203276
Zm00001eb251660	GRMZM5G861093	#N/A	#N/A	-0.238885	4.43414	9.66269	0.00188048	0.024974
Zm00001eb301040	GRMZM2G027603	#N/A	#N/A	-0.241187	4.46004	10.4823	0.00120525	0.0179714
Zm00001eb393400	#N/A	#N/A	#N/A	-0.241187	5.29904	9.84352	0.00170431	0.0233353
Zm00001eb349390	GRMZM2G087451	#N/A	#N/A	-0.241236	5.21932	8.67524	0.00322563	0.0367893
Zm00001eb329840	GRMZM2G009265	sina6	seven in absentia6	-0.242328	6.62744	9.94198	0.00161552	0.0224729
Zm00001eb363730	GRMZM2G010202	#N/A	#N/A	-0.242463	4.59532	9.00863	0.00268708	0.0323226
Zm00001eb223950	GRMZM2G071087	0	0	-0.243179	4.70406	10.0372	0.0015341	0.021629
Zm00001eb146720	GRMZM5G866954	tubtf2	TUB-transcription factor 2	-0.244559	6.53945	13.071	0.000299908	0.00617577
Zm00001eb309020	GRMZM2G173756	#N/A	#N/A	-0.244624	4.77188	9.55337	0.00199582	0.0261489
Zm00001eb367000	GRMZM2G095611	nbcs22	nucleobase:cation symporter22	-0.244628	5.53806	15.1622	9.86572e-05	0.00257344
Zm00001eb110550	#N/A	#N/A	#N/A	-0.245301	4.21814	8.20035	0.00418823	0.0444905
Zm00001eb148160	#N/A	#N/A	#N/A	-0.246061	6.32693	13.431	0.000247504	0.00530896
Zm00001eb175550	GRMZM2G117329	dsc1	discolored kernel1	-0.246546	5.24092	9.1141	0.00253647	0.0309582
Zm00001eb008890	GRMZM2G157580	0	0	-0.247756	4.89492	7.9945	0.00469196	0.0484672
Zm00001eb129510	GRMZM2G115875	0	0	-0.247934	4.43113	10.2424	0.00137252	0.0199068
Zm00001eb200080	GRMZM2G104449	0	0	-0.248294	4.76236	12.5073	0.00040537	0.00787307
Zm00001eb385790	GRMZM2G114672	acb10	Acyl-CoA-binding protein10	-0.248775	5.48414	9.76855	0.00177522	0.0240372
Zm00001eb299860	GRMZM2G103066	0	0	-0.248811	4.69354	10.4311	0.00123913	0.0183877
Zm00001eb365610	GRMZM5G821267	0	0	-0.248856	4.78963	9.14317	0.00249648	0.0307013
Zm00001eb429740	GRMZM2G124965	0	0	-0.248865	5.91783	11.0694	0.000877618	0.0141549
Zm00001eb331700	GRMZM2G140811	pld11	phospholipase D11	-0.250623	4.56467	11.2519	0.00079542	0.0131347
Zm00001eb005550	GRMZM2G124353	0	0	-0.251062	7.61559	12.6092	0.000383844	0.00751252
Zm00001eb357620	GRMZM2G028190	0	0	-0.251108	5.31261	8.01484	0.00463956	0.0480747
Zm00001eb187060	GRMZM2G138407	#N/A	#N/A	-0.251753	4.15402	9.65101	0.00189247	0.0250967
Zm00001eb021390	GRMZM2G087063	pet2	photosynthetic electron transport2	-0.252872	4.85752	8.38502	0.00378326	0.0413875
Zm00001eb307440	#N/A	#N/A	#N/A	-0.252939	4.41962	8.32489	0.00391055	0.0423439
Zm00001eb217740	GRMZM2G016184	tlc10	TRAM/LAG/CRN8 10	-0.25368	5.69554	12.7825	0.00034988	0.0069583
Zm00001eb111050	GRMZM2G077632	0	0	-0.253747	5.71889	8.91955	0.00282134	0.0334414
Zm00001eb257840	GRMZM2G070351	#N/A	#N/A	-0.253837	5.59699	16.1855	5.74306e-05	0.00163513
Zm00001eb259080	#N/A	#N/A	#N/A	-0.25394	4.72344	9.43713	0.00212636	0.0273125
Zm00001eb348320	GRMZM2G141735	#N/A	#N/A	-0.254796	5.72458	8.36891	0.00381694	0.0415935
Zm00001eb270930	GRMZM2G070446	dbb8	double B-box zinc finger protein8	-0.255327	4.57525	11.9902	0.00053481	0.00983604
Zm00001eb109570	GRMZM2G314955	#N/A	#N/A	-0.255502	4.71363	10.227	0.00138398	0.0200233
Zm00001eb158750	GRMZM2G088436	#N/A	#N/A	-0.255876	5.13104	13.2305	0.000275423	0.00579555
Zm00001eb043270	GRMZM2G123884	bass1	bile acid sodium symporter1	-0.256211	4.16082	9.68329	0.00185951	0.0247853
Zm00001eb406890	GRMZM2G065804	#N/A	#N/A	-0.256486	6.24909	11.9284	0.000552832	0.0100653
Zm00001eb019720	GRMZM2G149383	#N/A	#N/A	-0.257209	4.1075	8.5348	0.0034842	0.0389457
Zm00001eb327230	GRMZM2G038303	ca2p15	CCAAT-HAP2-transcription factor 215	-0.257614	4.55148	9.09481	0.00256336	0.0311999
Zm00001eb233270	GRMZM2G085926	0	0	-0.257915	5.97756	8.53866	0.00347681	0.0388913
Zm00001eb299420	GRMZM2G028041	rs1	rough sheath1	-0.258088	7.74125	12.6521	0.000375136	0.00736548
Zm00001eb062440	AC225147.4_FG003	alf15	Alfin-like-transcription factor 15	-0.258501	5.5125	12.483	0.000410674	0.00795174
Zm00001eb176120	GRMZM2G451604	hp3	histidine-containing phosphotransfer protein3	-0.258672	4.91941	9.88516	0.00166617	0.0229926
Zm00001eb223890	GRMZM2G005260	#N/A	#N/A	-0.258767	4.23949	9.3092	0.00228006	0.0287513
Zm00001eb108310	#N/A	#N/A	#N/A	-0.258823	4.82405	11.3793	0.000742666	0.0124747
Zm00001eb093750	GRMZM2G007283	#N/A	#N/A	-0.260039	6.40079	8.43466	0.00368136	0.0405463
Zm00001eb210110	#N/A	#N/A	#N/A	-0.26034	4.3431	10.6788	0.00108368	0.0165512
Zm00001eb237680	GRMZM2G130425	cdc202	cell division cycle202	-0.260433	8.59078	12.7446	0.000357033	0.00707315
Zm00001eb104670	#N/A	#N/A	#N/A	-0.260547	4.81365	9.91197	0.00164207	0.0227556
Zm00001eb108950	#N/A	#N/A	#N/A	-0.261726	5.80192	11.1699	0.000831366	0.0135724
Zm00001eb431350	GRMZM2G122897	hb91	Homeobox-transcription factor 91	-0.261843	7.11832	10.2169	0.00139158	0.0200886
Zm00001eb016020	#N/A	#N/A	#N/A	-0.262816	5.08242	11.6899	0.000628413	0.0110559
Zm00001eb420520	GRMZM2G037335	#N/A	#N/A	-0.262828	5.9566	11.4677	0.000708158	0.0120862
Zm00001eb005690	GRMZM2G000686	nfya1	nuclear transcription factor y subunit a1	-0.263982	6.29025	9.94774	0.00161047	0.0224388
Zm00001eb373070	#N/A	#N/A	#N/A	-0.265103	5.00393	9.74979	0.00179343	0.0241788
Zm00001eb409630	GRMZM2G115579	0	0	-0.265402	5.63496	14.0246	0.000180436	0.00415435
Zm00001eb377910	GRMZM2G107609	#N/A	#N/A	-0.265821	6.18039	14.1126	0.000172183	0.00400927
Zm00001eb315910	GRMZM2G089501	bhlh106	bHLH-transcription factor 106	-0.266565	6.7248	8.12493	0.00436607	0.0459205
Zm00001eb283770	GRMZM2G066341	#N/A	#N/A	-0.267503	5.32742	12.0942	0.000505789	0.00940217
Zm00001eb106720	GRMZM2G142932	bhlh80	bHLH-transcription factor 80	-0.267532	4.38969	13.4658	0.000242955	0.00524123
Zm00001eb390630	GRMZM2G144841	#N/A	#N/A	-0.268264	3.8647	10.3525	0.001293	0.0190216
Zm00001eb143020	GRMZM2G119650	#N/A	#N/A	-0.268991	5.33809	8.90677	0.00284116	0.0336504
Zm00001eb190960	GRMZM2G096343	#N/A	#N/A	-0.269465	6.03132	9.48277	0.0020741	0.0268692
Zm00001eb113610	#N/A	#N/A	#N/A	-0.26985	7.05043	18.0904	2.10657e-05	0.00071079
Zm00001eb211400	GRMZM2G415491	rh3	RNA helicase3	-0.270861	4.26642	8.86191	0.00291183	0.0342373
Zm00001eb403330	GRMZM2G700146	#N/A	#N/A	-0.271296	5.47615	11.9342	0.000551123	0.0100461
Zm00001eb075200	GRMZM2G051179	ysl1	yellow stripe-like transporter1	-0.27152	5.00455	13.022	0.000307849	0.00629722
Zm00001eb261690	GRMZM2G136680	0	0	-0.271706	4.41489	9.06325	0.00260798	0.0316389
Zm00001eb248650	GRMZM2G068340	#N/A	#N/A	-0.271827	5.67375	15.0577	0.000104275	0.00269488
Zm00001eb418330	GRMZM2G424651	#N/A	#N/A	-0.271843	4.07675	9.0967	0.00256071	0.03118
Zm00001eb001040	GRMZM2G426802	0	0	-0.272484	5.49923	9.0547	0.00262021	0.0317308
Zm00001eb174590	GRMZM2G138060	su1	sugary1	-0.273785	5.45127	12.6992	0.000365804	0.00721444
Zm00001eb317080	GRMZM2G168397	0	0	-0.274004	5.38822	10.9962	0.000912983	0.0145878
Zm00001eb062810	GRMZM2G459811	0	0	-0.274024	3.68424	8.26817	0.00403462	0.0434278
Zm00001eb352820	GRMZM2G157631	#N/A	#N/A	-0.274534	6.21009	9.75446	0.00178889	0.0241492
Zm00001eb009070	#N/A	#N/A	#N/A	-0.274564	3.95987	8.90596	0.00284242	0.0336507
Zm00001eb229650	GRMZM2G063897	0	0	-0.274672	4.93237	10.8779	0.000973204	0.0153318
Zm00001eb289000	GRMZM2G000816	0	0	-0.275012	3.95215	8.68592	0.00320677	0.0366152
Zm00001eb289250	GRMZM2G110166	0	0	-0.275056	3.85739	8.32559	0.00390905	0.0423425
Zm00001eb043590	GRMZM2G032222	drg1	dark response gene1	-0.27511	4.89532	8.62966	0.00330733	0.0374993
Zm00001eb097580	GRMZM2G104546	akh2	aspartate kinase homoserine dehydrogenase2	-0.275842	6.43859	11.0081	0.000907159	0.0145174
Zm00001eb243380	GRMZM2G118737	invan2	invertase alkaline neutral2	-0.27616	5.55132	14.6556	0.000129053	0.0031907
Zm00001eb214330	GRMZM2G077088	0	0	-0.276818	5.73404	8.09019	0.00445054	0.0465862
Zm00001eb098280	#N/A	#N/A	#N/A	-0.278282	5.06129	18.2498	1.93747e-05	0.000668372
Zm00001eb073300	GRMZM2G164413	0	0	-0.278595	4.39646	8.90074	0.00285055	0.0336892
Zm00001eb345890	GRMZM6G929553	#N/A	#N/A	-0.278753	5.17928	15.1973	9.68411e-05	0.0025325
Zm00001eb304780	GRMZM2G317051	#N/A	#N/A	-0.278775	3.84024	9.12725	0.0025183	0.0308955
Zm00001eb170720	GRMZM2G080387	nbcs12	nucleobase:cation symporter12	-0.278876	5.13757	11.6994	0.000625205	0.011012
Zm00001eb327550	GRMZM2G060194	gpx12	glycerophosphodiester phosphodiesterase12	-0.278959	6.52158	13.2042	0.000279322	0.00586157
Zm00001eb288040	GRMZM2G167243	0	0	-0.278969	4.05432	7.96833	0.00476029	0.0489308
Zm00001eb179130	GRMZM5G871463	phd33	PHD-transcription factor 33	-0.279912	6.21021	14.2696	0.000158401	0.00374289
Zm00001eb086090	#N/A	#N/A	#N/A	-0.280355	5.14303	10.2255	0.00138511	0.0200233
Zm00001eb004780	GRMZM2G172410	0	0	-0.281599	6.45325	11.5185	0.000689052	0.0118059
Zm00001eb317460	GRMZM2G144275	bhlh136	bHLH-transcription factor 136	-0.28166	4.33176	9.28082	0.00231566	0.029093
Zm00001eb207530	GRMZM2G132866	#N/A	#N/A	-0.282441	4.82369	8.40988	0.00373187	0.0410146
Zm00001eb218810	GRMZM5G826465	#N/A	#N/A	-0.2829	5.1964	8.96389	0.00275368	0.0329053
Zm00001eb366020	GRMZM2G050693	0	0	-0.282906	5.02305	18.772	1.47315e-05	0.000536429
Zm00001eb231840	GRMZM2G484344	#N/A	#N/A	-0.283318	4.26023	8.07496	0.00448812	0.0468364
Zm00001eb091640	GRMZM2G115451	invan5	invertase alkaline neutral5	-0.283876	4.45069	12.7056	0.000364563	0.00719457
Zm00001eb280410	GRMZM2G020943	0	0	-0.284508	4.03908	11.9224	0.000554622	0.010086
Zm00001eb381450	#N/A	#N/A	#N/A	-0.285059	4.51971	9.39618	0.00217438	0.0277827
Zm00001eb365690	AC155376.2_FG005	glu4	beta-glucosidase4	-0.285112	4.08126	12.3071	0.000451247	0.00857565
Zm00001eb328710	GRMZM2G114575	cipk34	calcineurin B-like-interacting protein kinase34	-0.285129	5.06758	16.3342	5.30967e-05	0.0015402
Zm00001eb426920	GRMZM5G893444	ysl12	yellow stripe-like transporter12	-0.28588	4.94018	8.51756	0.00351735	0.0392265
Zm00001eb024680	GRMZM2G123140	ocl4	outer cell layer4	-0.28596	7.44997	12.6301	0.000379584	0.00744332
Zm00001eb232700	GRMZM2G111201	0	0	-0.286256	4.54105	12.4908	0.000408958	0.00792848
Zm00001eb288120	GRMZM2G133021	0	0	-0.286771	5.10179	11.9164	0.000556411	0.0101066
Zm00001eb214220	GRMZM2G034877	#N/A	#N/A	-0.287102	4.37559	11.4828	0.00070244	0.0120019
Zm00001eb232360	GRMZM5G829894	prh94	protein phosphatase homolog94	-0.287155	8.03485	11.0673	0.000878651	0.0141642
Zm00001eb424620	#N/A	#N/A	#N/A	-0.287198	4.51544	13.0004	0.00031142	0.00635102
Zm00001eb141920	GRMZM2G145814	0	0	-0.287228	4.28335	8.54424	0.00346617	0.0388428
Zm00001eb186540	GRMZM2G026922	#N/A	#N/A	-0.287296	3.74244	8.29625	0.0039727	0.0429263
Zm00001eb029250	GRMZM2G092652	0	0	-0.287306	6.17305	14.582	0.000134188	0.00328078
Zm00001eb042280	GRMZM2G093666	#N/A	#N/A	-0.287697	4.87536	12.9973	0.000311936	0.00635549
Zm00001eb109810	GRMZM2G044198	#N/A	#N/A	-0.288186	3.87879	8.40489	0.00374213	0.0410688
Zm00001eb213320	GRMZM2G028813	iqd14	IQ-domain 14	-0.288602	5.26608	19.5045	1.00363e-05	0.000394864
Zm00001eb342110	GRMZM2G133070	0	0	-0.288691	4.45674	10.1212	0.00146577	0.0208952
Zm00001eb431320	GRMZM2G150901	0	0	-0.28985	4.60476	13.2401	0.000274018	0.00577388
Zm00001eb266560	GRMZM2G035741	#N/A	#N/A	-0.290002	6.67995	8.62663	0.00331285	0.037527
Zm00001eb227420	GRMZM2G439198	mtopvib1	meiotic TopoVI B subunit1	-0.290614	3.79391	9.23488	0.00237448	0.0295902
Zm00001eb333720	#N/A	#N/A	#N/A	-0.291481	7.97687	9.36099	0.00221653	0.0281693
Zm00001eb137730	GRMZM5G804881	0	0	-0.291526	4.92246	11.3397	0.000758666	0.0126812
Zm00001eb002740	GRMZM2G048740	sat4	serine acetyltransferase4	-0.292149	4.40361	10.8608	0.000982235	0.0154186
Zm00001eb329660	#N/A	#N/A	#N/A	-0.292986	3.83258	9.58346	0.00196338	0.0257982
Zm00001eb423440	GRMZM2G075676	scp1	serine carboxypeptidase1	-0.293075	5.4028	14.7819	0.000120686	0.00302019
Zm00001eb146460	#N/A	#N/A	#N/A	-0.293996	6.24987	11.172	0.000830414	0.0135712
Zm00001eb287240	GRMZM2G308707	0	0	-0.294072	6.53366	19.276	1.13121e-05	0.000430382
Zm00001eb255580	GRMZM2G072300	0	0	-0.294567	3.52718	7.98837	0.00470787	0.048554
Zm00001eb240740	GRMZM2G024976	arid6	ARID-transcription factor 6	-0.294681	4.39329	13.2539	0.000272011	0.00574337
Zm00001eb261660	GRMZM2G334584	rxo1	reaction to X. oryzae1	-0.294815	4.8012	10.2206	0.00138883	0.0200582
Zm00001eb048230	GRMZM2G168222	#N/A	#N/A	-0.294925	4.54799	15.1076	0.000101556	0.00263567
Zm00001eb190700	GRMZM2G152278	0	0	-0.29516	4.8379	8.37392	0.00380644	0.0415525
Zm00001eb318430	#N/A	#N/A	#N/A	-0.295196	4.86296	9.33617	0.00224675	0.0284829
Zm00001eb297990	GRMZM5G894233	aaap51	amino acid/auxin permease51	-0.295965	4.38499	9.25382	0.00235004	0.0293783
Zm00001eb412690	GRMZM5G809546	csy1	chloroplast SecY-1	-0.295988	4.76284	14.6161	0.000131783	0.00323906
Zm00001eb412500	GRMZM2G102156	bio1	biotin1	-0.296356	6.02962	22.9535	1.65968e-06	8.53556e-05
Zm00001eb064710	GRMZM2G112609	der4	derlin4	-0.29644	5.17212	13.9774	0.000185018	0.00422198
Zm00001eb410080	#N/A	#N/A	#N/A	-0.296803	3.94053	8.6982	0.00318524	0.0364736
Zm00001eb037470	GRMZM2G477872	0	0	-0.297146	4.70328	10.8201	0.00100407	0.0156614
Zm00001eb208070	GRMZM2G117441	0	0	-0.297174	4.64918	12.1973	0.000478583	0.00897882
Zm00001eb358600	GRMZM2G074735	#N/A	#N/A	-0.297701	3.98755	9.80084	0.00174433	0.0237769
Zm00001eb192590	GRMZM2G042179	#N/A	#N/A	-0.298156	5.47887	8.07285	0.00449333	0.0468749
Zm00001eb113240	GRMZM2G172369	0	0	-0.298322	7.45894	9.1196	0.00252885	0.0309582
Zm00001eb317300	GRMZM2G000264	0	0	-0.298699	7.57191	11.9069	0.00055925	0.0101462
Zm00001eb037980	GRMZM2G117189	#N/A	#N/A	-0.299328	4.01261	7.98118	0.0047266	0.0487145
Zm00001eb117300	GRMZM2G012326	cdpk35	calcium-dependent protein kinase35	-0.299512	6.45708	9.24112	0.0023664	0.0295259
Zm00001eb284290	GRMZM2G030123	0	0	-0.299783	5.15271	13.034	0.000305881	0.00626111
Zm00001eb426050	GRMZM2G074689	0	0	-0.300515	4.74913	11.2466	0.00079771	0.0131624
Zm00001eb162530	GRMZM2G372297	prh82	protein phosphatase homolog82	-0.300602	3.85848	9.51002	0.00204353	0.0265512
Zm00001eb010410	GRMZM2G108138	acb5	Acyl-CoA-binding protein5	-0.300623	5.10395	8.44641	0.00365766	0.0403574
Zm00001eb408670	GRMZM2G426486	#N/A	#N/A	-0.301638	7.10953	19.9216	8.06838e-06	0.000326187
Zm00001eb268840	GRMZM2G429113	xlg3	extra-large guanine nucleotide-binding protein3	-0.302952	5.63223	18.8322	1.42738e-05	0.000522851
Zm00001eb175460	GRMZM2G091243	#N/A	#N/A	-0.303412	3.88504	10.1154	0.00147034	0.0209119
Zm00001eb301320	GRMZM2G071294	#N/A	#N/A	-0.303835	4.20557	9.81144	0.00173429	0.023661
Zm00001eb249360	GRMZM2G130432	#N/A	#N/A	-0.30578	3.53346	8.20721	0.00417244	0.0443534
Zm00001eb166460	GRMZM2G468260	#N/A	#N/A	-0.30755	6.28145	19.6935	9.09115e-06	0.000362305
Zm00001eb380460	GRMZM2G405368	conz1	constans1	-0.307886	6.11745	14.4055	0.000147368	0.00355229
Zm00001eb407510	GRMZM2G010093	cbl6	calcineurin B-like6	-0.308244	4.26382	11.09	0.000867941	0.0140352
Zm00001eb126140	GRMZM2G026643	ocl1	outer cell layer1	-0.308428	6.22605	8.62993	0.00330685	0.0374993
Zm00001eb305060	GRMZM2G326250	#N/A	#N/A	-0.308435	4.43478	16.0381	6.20816e-05	0.00174656
Zm00001eb044480	GRMZM2G135866	0	0	-0.308752	4.92906	8.26027	0.00405222	0.043602
Zm00001eb318560	GRMZM2G169990	#N/A	#N/A	-0.308766	5.16506	9.40589	0.00216289	0.0276818
Zm00001eb215190	GRMZM2G147880	wrky113	WRKY-transcription factor 113	-0.309145	4.59488	9.5116	0.00204177	0.0265396
Zm00001eb413100	GRMZM2G311316	ca5p5	CCAAT-HAP5-transcription factor 55	-0.309213	3.97605	9.98222	0.00158059	0.0221502
Zm00001eb212640	GRMZM2G090573	0	0	-0.309496	5.12275	14.8107	0.000118859	0.00299393
Zm00001eb120600	GRMZM2G055089	0	0	-0.309899	6.54541	13.8364	0.000199437	0.00447477
Zm00001eb124820	GRMZM2G169152	0	0	-0.31032	3.48438	8.24819	0.00407926	0.0438165
Zm00001eb284330	GRMZM2G118597	0	0	-0.311513	4.78162	17.7153	2.5655e-05	0.000841926
Zm00001eb419270	#N/A	#N/A	#N/A	-0.311722	5.94798	11.123	0.00085265	0.0138392
Zm00001eb022180	GRMZM2G040743	cdpk37	calcium dependent protein kinase37	-0.312166	5.97585	18.4056	1.78529e-05	0.000626998
Zm00001eb145100	GRMZM2G026855	0	0	-0.312438	4.14059	12.2498	0.000465305	0.00880477
[truncated: 1,021 more rows]

## Sheet: rel2relk1 IM RNA-seq Data
GeneID	V3	Annotation	Annotation	logFC	logCPM	LR	PValue	FDR
Zm00001eb078730	GRMZM2G051943	cta1	chitinase A1	13.1601	4.8166	27.5391	1.53952e-07	4.93714e-06
Zm00001eb272090	GRMZM2G145461	chn2	chitinase2	11.9791	3.66465	27.0663	1.96591e-07	6.17052e-06
Zm00001eb335210	GRMZM2G156632	wip1	wound induced protein1	11.3392	3.04791	26.8616	2.18555e-07	6.76408e-06
Zm00001eb281470	GRMZM2G015432	0	0	10.3581	3.37157	1198.46	1.31751e-262	8.17144e-259
Zm00001eb383830	GRMZM2G471357	0	0	9.53937	1.34228	25.5935	4.21449e-07	1.20568e-05
Zm00001eb419390	GRMZM2G075315	0	0	9.50571	2.57013	22.8902	1.71525e-06	4.19162e-05
Zm00001eb167690	GRMZM2G117989	prp3	pathogenesis-related protein3	9.45933	3.64834	35.0968	3.13723e-09	1.42652e-07
Zm00001eb335510	GRMZM2G172396	0	0	8.97525	2.04223	221.25	4.82687e-50	4.15794e-47
Zm00001eb167700	GRMZM2G419675	0	0	8.93649	0.782136	24.7938	6.38009e-07	1.74013e-05
Zm00001eb413960	#N/A	#N/A	#N/A	8.538	0.280789	212.93	3.15199e-48	2.57227e-45
Zm00001eb076180	GRMZM2G108207	prx12	peroxidase12	8.53299	0.412281	24.1828	8.76122e-07	2.3001e-05
Zm00001eb167720	GRMZM2G117942	chn33	chitinase33	8.44969	0.336389	23.9379	9.94922e-07	2.57757e-05
Zm00001eb189000	GRMZM2G061303	npf11	nitrate transporter/peptide transporter family11	8.35394	0.241245	32.1513	1.42618e-08	5.65567e-07
Zm00001eb113070	GRMZM2G015933	bak6	brassinosteroid insensitive1-associated receptor kinase like6	8.21142	0.122421	23.6407	1.16107e-06	2.95859e-05
Zm00001eb302350	GRMZM2G054267	0	0	8.16776	5.68774	220.791	6.07861e-50	5.0947e-47
Zm00001eb167710	GRMZM2G117971	prp11	pathogenesis-related protein11	8.1	0.0219794	23.4386	1.28966e-06	3.24888e-05
Zm00001eb412960	GRMZM2G127087	tps6	terpene synthase6	8.03129	-0.0383685	23.1772	1.47737e-06	3.66009e-05
Zm00001eb222660	#N/A	#N/A	#N/A	7.93872	-0.122084	22.9217	1.68732e-06	4.12988e-05
Zm00001eb325340	GRMZM2G374971	sip1	stress-induced protein1	7.91059	3.48106	23.3931	1.32051e-06	3.31583e-05
Zm00001eb351810	AC197705.4_FG001	pdc1	pyruvate decarboxylase1	7.81453	2.03638	27.5873	1.50161e-07	4.83555e-06
Zm00001eb075660	GRMZM2G354909	#N/A	#N/A	7.77759	1.57484	25.549	4.31295e-07	1.22931e-05
Zm00001eb302370	GRMZM2G493395	dxs2	deoxy xylulose synthase 2	7.76169	5.43065	212.366	4.18527e-48	3.1656e-45
Zm00001eb412980	GRMZM2G127087	tps11	terpene synthase11	7.73527	-0.299855	22.6645	1.92902e-06	4.66985e-05
Zm00001eb413230	GRMZM2G049979	0	0	7.73061	4.00904	1192.75	2.29656e-261	1.18698e-257
Zm00001eb045940	GRMZM2G088245	#N/A	#N/A	7.35075	-0.632182	21.6085	3.3437e-06	7.52477e-05
Zm00001eb248960	GRMZM2G135385	0	0	7.32576	-0.653223	21.469	3.59591e-06	8.01674e-05
Zm00001eb127310	GRMZM2G108847	0	0	7.29659	-0.68461	25.8513	3.68759e-07	1.08189e-05
Zm00001eb222540	GRMZM2G122654	cyp29	cytochrome P450 CYP71Z19	7.26278	-0.70703	21.2618	4.00641e-06	8.77421e-05
Zm00001eb030460	#N/A	#N/A	#N/A	7.12888	0.916545	212.674	3.58536e-48	2.77964e-45
Zm00001eb412990	GRMZM2G028306	tps13	terpene synthase13	7.11035	-0.833768	20.9686	4.66884e-06	9.99208e-05
Zm00001eb170180	GRMZM2G145440	#N/A	#N/A	7.10107	-0.856522	27.5832	1.50482e-07	4.84086e-06
Zm00001eb176130	#N/A	#N/A	#N/A	7.09868	-1.06527	49.0745	2.46423e-12	1.74459e-10
Zm00001eb442890	#N/A	#N/A	#N/A	7.02956	0.112787	126.164	2.83039e-29	9.75256e-27
Zm00001eb418090	GRMZM2G072529	acco31	1-aminocyclopropane-1-carboxylate oxidase31	7.02227	0.261312	19.6202	9.44629e-06	0.000186585
Zm00001eb112460	GRMZM2G125196	0	0	6.96268	0.262196	23.4908	1.25512e-06	3.17696e-05
Zm00001eb116230	GRMZM2G053206	#N/A	#N/A	6.93846	1.21378	22.1775	2.4857e-06	5.81045e-05
Zm00001eb411530	#N/A	#N/A	#N/A	6.8935	-1.15349	89.438	3.16397e-21	5.84034e-19
Zm00001eb109430	#N/A	#N/A	#N/A	6.88663	0.0416279	115.564	5.92248e-27	1.76598e-24
Zm00001eb245620	GRMZM2G122276	#N/A	#N/A	6.84166	0.708895	21.2411	4.04991e-06	8.85073e-05
Zm00001eb282410	GRMZM2G135108	pox3	guaiacol peroxidase3	6.63484	-1.21897	19.5217	9.94648e-06	0.000195966
Zm00001eb074330	GRMZM2G168474	czog1	cis-zeatin O-glucosyltransferase1	6.59488	-0.115254	18.8217	1.43521e-05	0.000270233
Zm00001eb027900	GRMZM2G030436	hct4	hydroxycinnamoyltransferase4	6.59382	-1.25102	19.4658	1.02419e-05	0.00020102
Zm00001eb266690	GRMZM2G334181	#N/A	#N/A	6.5737	-1.26719	19.1715	1.19481e-05	0.000229284
Zm00001eb229440	GRMZM2G173192	ldh2	lactate dehydrogenase2	6.48699	-1.33428	18.8604	1.40639e-05	0.00026529
Zm00001eb187830	#N/A	#N/A	#N/A	6.48347	-1.46575	57.5623	3.27442e-14	2.88474e-12
Zm00001eb393460	GRMZM2G105092	#N/A	#N/A	6.41799	-1.3868	18.5685	1.63907e-05	0.000303276
Zm00001eb072230	GRMZM2G342033	0	0	6.41665	-1.38696	18.72	1.51389e-05	0.000282135
Zm00001eb409690	GRMZM2G169240	fad15	fatty acid desaturase15	6.39392	-1.40481	18.6727	1.5519e-05	0.000288351
Zm00001eb079160	#N/A	#N/A	#N/A	6.32111	-1.46	18.46	1.73509e-05	0.000318384
Zm00001eb043620	GRMZM2G181236	#N/A	#N/A	6.32064	-1.46004	18.4114	1.77992e-05	0.000326031
Zm00001eb110040	GRMZM2G075244	#N/A	#N/A	6.29902	-0.375546	17.9176	2.30674e-05	0.000405966
Zm00001eb033440	GRMZM2G023847	#N/A	#N/A	6.2955	-1.47895	18.4803	1.71671e-05	0.000315572
Zm00001eb037940	GRMZM2G113191	#N/A	#N/A	6.29422	-1.47905	18.3162	1.87114e-05	0.000341731
Zm00001eb410810	#N/A	#N/A	#N/A	6.22957	-1.65028	58.4603	2.07434e-14	1.86998e-12
Zm00001eb384900	#N/A	#N/A	#N/A	6.2167	-1.53724	18.2358	1.9518e-05	0.000353341
Zm00001eb168350	GRMZM2G358153	chn29	chitinase29	6.15895	-1.57763	17.5779	2.75774e-05	0.000474586
Zm00001eb159280	GRMZM2G014395	#N/A	#N/A	6.12512	-1.61799	21.4177	3.69346e-06	8.16961e-05
Zm00001eb025780	GRMZM2G172098	#N/A	#N/A	6.10295	-1.61897	17.6285	2.68528e-05	0.00046366
Zm00001eb261480	GRMZM2G127328	lht1	Lysine histidine transporter 1	6.07594	-1.6399	17.3234	3.15281e-05	0.000529928
Zm00001eb413850	GRMZM2G118610	0	0	6.07298	1.96257	459.564	5.97965e-102	1.32453e-98
Zm00001eb012930	GRMZM2G042639	saf1	safener induced1	5.92502	2.72742	30.8424	2.79858e-08	1.04311e-06
Zm00001eb327020	GRMZM2G045155	0	0	5.88532	-1.77407	17.039	3.66197e-05	0.000601808
Zm00001eb359030	GRMZM2G013726	a4	anthocyaninless4	5.88468	-1.77395	16.1386	5.8872e-05	0.000900236
Zm00001eb211300	GRMZM2G133407	0	0	5.85407	-0.751729	16.6973	4.38428e-05	0.000699388
Zm00001eb078720	GRMZM2G051921	chn5	chitinase5	5.85126	-1.79767	16.8505	4.0442e-05	0.000653201
Zm00001eb131860	GRMZM2G096008	#N/A	#N/A	5.85116	-1.79765	16.7025	4.3723e-05	0.000697836
Zm00001eb058070	GRMZM2G154828	cyp33	cytochrome P450 CYP81A39	5.84062	-0.763131	16.6461	4.50419e-05	0.000717041
Zm00001eb299020	GRMZM2G333274	#N/A	#N/A	5.81677	-1.82165	16.7353	4.29729e-05	0.000687633
Zm00001eb092770	GRMZM2G127418	bx14	benzoxazinone synthesis14	5.81611	-1.82157	16.066	6.1173e-05	0.000930376
Zm00001eb409710	GRMZM2G106177	#N/A	#N/A	5.81549	-1.82178	16.9001	3.93998e-05	0.000640036
Zm00001eb346880	GRMZM2G057116	wrky34	WRKY-transcription factor 34	5.78883	-0.18803	20.6122	5.6237e-06	0.000117915
Zm00001eb141500	GRMZM2G125032	geb2	"glucan endo-1,3-beta-glucosidase homolog2"	5.78018	-1.84608	16.3001	5.40615e-05	0.000836161
Zm00001eb342140	#N/A	#N/A	#N/A	5.77282	-1.96514	38.3185	6.0091e-10	3.11099e-08
Zm00001eb412970	#N/A	#N/A	#N/A	5.77216	-1.87024	21.0144	4.55842e-06	9.79634e-05
Zm00001eb318150	GRMZM2G108133	#N/A	#N/A	5.71202	2.35621	17.0039	3.73036e-05	0.000610138
Zm00001eb240910	GRMZM2G028677	0	0	5.71021	0.104834	19.4923	1.01007e-05	0.000198753
Zm00001eb214420	GRMZM2G312069	#N/A	#N/A	5.70776	-0.87017	16.2096	5.67063e-05	0.000871849
Zm00001eb156230	GRMZM2G448710	0	0	5.70434	-1.89624	15.5463	8.0509e-05	0.00117767
Zm00001eb089370	#N/A	#N/A	#N/A	5.68229	-2.22131	8.78041	0.00304483	0.0242359
Zm00001eb150050	GRMZM2G092474	#N/A	#N/A	5.66746	0.705702	20.9621	4.68448e-06	0.000100187
Zm00001eb275080	AC209050.3_FG003	wrky114	WRKY-transcription factor 114	5.66722	-1.92206	16.2137	5.65844e-05	0.000870406
Zm00001eb050780	GRMZM2G113260	0	0	5.64764	1.42076	250.018	2.5731e-56	2.95535e-53
Zm00001eb248540	GRMZM2G170017	0	0	5.62101	1.19704	15.727	7.31711e-05	0.00108518
Zm00001eb414010	GRMZM2G070575	0	0	5.60883	-2.07668	33.8466	5.96337e-09	2.54724e-07
Zm00001eb127300	GRMZM2G178875	0	0	5.58499	0.0295351	20.7691	5.18132e-06	0.000109603
Zm00001eb076190	GRMZM2G108153	px18	peroxidase18	5.51137	-2.11094	27.4781	1.58881e-07	5.08994e-06
Zm00001eb006410	GRMZM2G061806	hct1	hydroxycinnamoyltransferase1	5.49825	-2.03024	15.616	7.75953e-05	0.00114205
Zm00001eb006420	GRMZM2G056469	#N/A	#N/A	5.45565	-2.05847	15.558	8.00122e-05	0.00117262
Zm00001eb052520	GRMZM2G039639	0	0	5.43941	-1.04022	14.9942	0.00010784	0.00151873
Zm00001eb039650	GRMZM2G456217	ccp35	cysteine protease35	5.39945	0.729439	11.7236	0.000617115	0.00652707
Zm00001eb412420	GRMZM2G328908	#N/A	#N/A	5.39204	0.553186	170.327	6.27553e-39	3.53837e-36
Zm00001eb042780	GRMZM2G101116	#N/A	#N/A	5.31312	-0.701825	68.69	1.15224e-16	1.31369e-14
Zm00001eb174070	GRMZM2G064969	#N/A	#N/A	5.31128	-2.14707	14.8939	0.000113733	0.00158302
Zm00001eb006440	GRMZM2G093125	0	0	5.31032	-2.14702	14.4892	0.000140964	0.00190062
Zm00001eb138050	GRMZM2G349187	0	0	5.30968	-2.1472	15.0685	0.000103679	0.00147081
Zm00001eb220030	GRMZM5G851862	#N/A	#N/A	5.30881	-2.14711	14.5094	0.00013946	0.00188444
Zm00001eb076940	GRMZM2G433076	#N/A	#N/A	5.28027	-2.20788	22.4843	2.1187e-06	5.0463e-05
Zm00001eb158630	GRMZM2G370193	#N/A	#N/A	5.26116	-2.17793	15.1678	9.83662e-05	0.00140444
Zm00001eb148580	GRMZM5G804618	znf6	zinc finger protein6	5.25742	-2.17786	14.1271	0.000170869	0.00223956
Zm00001eb267030	GRMZM2G096680	#N/A	#N/A	5.23781	-1.25005	18.0985	2.09764e-05	0.000374927
Zm00001eb109420	#N/A	#N/A	#N/A	5.23324	-0.0683121	128.046	1.09647e-29	3.9538e-27
Zm00001eb047070	GRMZM2G154090	pht2	phosphate transporter protein2	5.2102	1.70132	16.398	5.13395e-05	0.000802465
Zm00001eb270580	GRMZM2G039009	0	0	5.20892	-2.20939	15.0825	0.000102912	0.00146126
Zm00001eb256380	GRMZM2G032856	gst24	glutathione transferase24	5.20843	-2.20937	14.8921	0.000113838	0.00158306
Zm00001eb019050	GRMZM2G179792	pld7	phospholipase D7	5.18932	0.964313	21.6449	3.28083e-06	7.40991e-05
Zm00001eb093190	#N/A	#N/A	#N/A	5.18319	-1.39175	46.9355	7.33624e-12	4.89257e-10
Zm00001eb056330	GRMZM2G090043	#N/A	#N/A	5.15612	0.753209	17.9039	2.3234e-05	0.000408221
Zm00001eb312070	#N/A	#N/A	#N/A	5.15074	-2.24163	14.4555	0.00014351	0.00192657
Zm00001eb422400	GRMZM2G052100	aasr5	abscisic acid stress ripening5	5.14981	-2.24152	13.9136	0.000191404	0.00246393
Zm00001eb103980	GRMZM2G409722	0	0	5.13089	-0.785683	16.8641	4.01543e-05	0.000649232
Zm00001eb282210	GRMZM2G369629	bhlh123	bHLH-transcription factor 123	5.11605	-0.358575	34.771	3.70851e-09	1.67401e-07
Zm00001eb417170	GRMZM2G425427	myb101	MYB-transcription factor 101	5.07732	-2.30747	17.7125	2.56928e-05	0.000445864
Zm00001eb371290	GRMZM2G130119	#N/A	#N/A	5.04928	-1.38688	14.1109	0.000172342	0.00225792
Zm00001eb053090	GRMZM2G467893	#N/A	#N/A	5.03887	-2.30825	14.7532	0.000122538	0.00168217
Zm00001eb308650	#N/A	#N/A	#N/A	5.03793	-2.30821	14.5017	0.000140032	0.0018897
Zm00001eb014010	GRMZM2G112488	prp6	pathogenesis-related protein6	5.03398	-2.3082	13.8212	0.000201054	0.00256053
Zm00001eb378470	GRMZM2G000932	#N/A	#N/A	5.02739	-2.34111	15.98	6.40152e-05	0.000967907
Zm00001eb175500	GRMZM2G100583	nactf75	NAC-transcription factor 75	4.99913	-2.37664	21.6952	3.19585e-06	7.24463e-05
Zm00001eb206630	#N/A	#N/A	#N/A	4.99017	-1.4745	24.9184	5.98089e-07	1.63846e-05
Zm00001eb388210	GRMZM2G041068	0	0	4.975	-2.34284	14.4342	0.000145141	0.0019443
Zm00001eb272350	GRMZM2G009080	flz30	FCS-like zinc finger30	4.96587	-2.37734	18.7782	1.46838e-05	0.000275308
Zm00001eb163860	GRMZM2G175076	chi6	chalcone flavanone isomerase6	4.94893	-1.45999	13.8384	0.000199223	0.00254347
Zm00001eb233250	AC207043.3_FG002	vq29	VQ motif-transcription factor29	4.94542	-0.932751	18.1673	2.02323e-05	0.000363514
Zm00001eb058110	GRMZM2G069722	#N/A	#N/A	4.92422	-1.47898	13.8262	0.000200521	0.00255795
Zm00001eb058060	GRMZM2G154870	cyp32	cytochrome P450 CYP81A38	4.9199	-1.44102	13.6484	0.000220427	0.00275743
Zm00001eb154670	AC213769.3_FG001	#N/A	#N/A	4.89869	-2.37832	12.8693	0.000334009	0.00392347
Zm00001eb307180	#N/A	#N/A	#N/A	4.88024	-1.64456	39.9149	2.65277e-10	1.47165e-08
Zm00001eb415550	#N/A	#N/A	#N/A	4.87668	0.829214	126.136	2.87059e-29	9.78241e-27
Zm00001eb312110	GRMZM2G045638	0	0	4.86673	-2.45015	21.0073	4.57533e-06	9.81917e-05
Zm00001eb282430	GRMZM2G450233	px5	peroxidase 5	4.86099	2.35305	24.4447	7.64749e-07	2.04798e-05
Zm00001eb067890	GRMZM2G076212	#N/A	#N/A	4.84825	-2.41451	14.6316	0.000130706	0.00178247
Zm00001eb147250	GRMZM6G183316	0	0	4.84666	-2.41452	14.4574	0.000143368	0.0019255
Zm00001eb141450	GRMZM2G116554	#N/A	#N/A	4.84345	-2.41448	13.9554	0.000187202	0.00241989
Zm00001eb217970	GRMZM2G010048	#N/A	#N/A	4.84141	-2.4145	13.7715	0.000206448	0.00261099
Zm00001eb416330	GRMZM2G123410	#N/A	#N/A	4.83988	-2.41444	13.4005	0.000251559	0.003081
Zm00001eb006160	GRMZM2G129674	ereb179	AP2-EREBP-transcription factor 179	4.81358	0.416379	21.3975	3.73265e-06	8.21737e-05
Zm00001eb148040	GRMZM2G119322	0	0	4.77345	-2.45177	13.967	0.000186052	0.00240905
Zm00001eb350170	GRMZM2G382035	#N/A	#N/A	4.77136	-2.45168	13.4824	0.000240809	0.00296574
Zm00001eb170770	GRMZM2G174449	0	0	4.76177	-2.45184	12.7798	0.000350389	0.00408801
Zm00001eb418060	GRMZM2G132093	gst2	glutathione S-transferase2	4.76148	1.11284	11.3543	0.00075274	0.00765854
Zm00001eb361930	#N/A	#N/A	#N/A	4.71194	-2.52689	17.9078	2.31872e-05	0.000407629
Zm00001eb139920	GRMZM2G122431	0	0	4.711	1.74325	56.1189	6.82186e-14	5.844e-12
Zm00001eb156470	GRMZM2G404126	#N/A	#N/A	4.69022	-2.52763	16.7671	4.22599e-05	0.000677623
Zm00001eb021590	GRMZM2G145069	gst34	glutathione transferase34	4.68822	-2.48994	12.3581	0.000439077	0.00495315
Zm00001eb159340	AC198725.4_FG009	wrky64	WRKY-transcription factor 64	4.6869	-0.347097	17.541	2.81179e-05	0.000482014
Zm00001eb245610	GRMZM2G109959	0	0	4.68038	-0.774702	13.0168	0.000308706	0.00366793
Zm00001eb260850	GRMZM2G092465	nactf123	NAC-transcription factor 123	4.64969	-2.56642	20.1025	7.34013e-06	0.000149852
Zm00001eb140320	GRMZM2G103342	0	0	4.63281	0.0166576	13.9901	0.00018378	0.00238638
Zm00001eb169460	GRMZM2G054125	wrky36	WRKY-transcription factor 36	4.62863	-2.52927	14.1391	0.000169773	0.00222709
Zm00001eb277710	GRMZM2G403076	#N/A	#N/A	4.62388	-2.52926	13.6705	0.000217853	0.00272963
Zm00001eb377440	GRMZM2G404965	stp21	sugar transport protein21	4.61851	-2.52926	13.1576	0.000286362	0.00344067
Zm00001eb292200	GRMZM2G001332	#N/A	#N/A	4.60525	-2.56811	16.1549	5.83677e-05	0.00089429
Zm00001eb124950	GRMZM2G422240	hsp17.2	heat shock protein17.2	4.59262	-2.56892	16.3865	5.16511e-05	0.000806522
Zm00001eb157490	GRMZM2G151763	wrky95	WRKY-transcription factor 95	4.57301	-0.87751	28.9309	7.5008e-08	2.59028e-06
Zm00001eb021550	GRMZM2G066441	#N/A	#N/A	4.57171	0.189751	16.6393	4.52045e-05	0.000718891
Zm00001eb143230	GRMZM2G129114	#N/A	#N/A	4.56176	-1.23489	11.4646	0.000709363	0.0072998
Zm00001eb245460	GRMZM2G083855	#N/A	#N/A	4.53836	-2.56964	13.0914	0.000296662	0.00354519
Zm00001eb021720	GRMZM2G044383	gst30	glutathione transferase30	4.53731	-1.25097	13.246	0.000273156	0.00330376
Zm00001eb442370	#N/A	#N/A	#N/A	4.53665	-2.56963	12.9264	0.000323973	0.0038215
Zm00001eb354860	GRMZM2G017522	#N/A	#N/A	4.53585	-2.56967	12.9389	0.000321832	0.00379769
Zm00001eb279810	AC202439.3_FG006	dur3	degradation of urea ortholog3	4.53137	-2.56965	12.4811	0.000411082	0.00468679
Zm00001eb112840	GRMZM2G106560	wrky108	WRKY-transcription factor 108	4.52891	-2.56976	12.5097	0.000404842	0.00463267
Zm00001eb222400	GRMZM2G347174	#N/A	#N/A	4.52367	-1.77322	15.7586	7.19587e-05	0.0010713
Zm00001eb245030	GRMZM2G146380	nactf30	NAC-transcription factor 30	4.52046	-0.854971	18.1624	2.02845e-05	0.00036424
Zm00001eb020600	GRMZM2G174708	0	0	4.51606	-2.56964	10.999	0.000911596	0.00903179
Zm00001eb410900	AC203972.3_FG001	#N/A	#N/A	4.507	3.26993	576.491	2.17461e-127	6.13063e-124
Zm00001eb373350	#N/A	#N/A	#N/A	4.50519	-1.77399	12.2217	0.000472357	0.00527485
Zm00001eb151080	AC233851.1_FG017	#N/A	#N/A	4.50346	-1.77413	12.3501	0.000440968	0.00497267
Zm00001eb075900	GRMZM2G026926	ereb154	AP2-EREBP-transcription factor 154	4.49263	0.261681	14.7119	0.000125253	0.00171565
Zm00001eb219210	GRMZM2G400281	#N/A	#N/A	4.48466	-0.212112	12.8695	0.000333972	0.00392347
Zm00001eb176110	GRMZM2G036217	msh1	male sterile protein homolog1	4.47769	-0.659616	23.7844	1.07751e-06	2.76611e-05
Zm00001eb154990	GRMZM2G131099	#N/A	#N/A	4.46284	-0.34879	12.6297	0.000379662	0.00438336
Zm00001eb420870	GRMZM2G399530	0	0	4.46022	-2.61128	13.635	0.000222012	0.00277166
Zm00001eb301500	GRMZM2G162359	chn7	chitinase7	4.46022	-2.61128	13.635	0.000222012	0.00277166
Zm00001eb156190	GRMZM2G056388	gst48	glutathione transferase48	4.45662	-2.61125	13.3225	0.000262244	0.00319421
Zm00001eb211750	GRMZM2G002815	#N/A	#N/A	4.45221	-2.61123	12.9493	0.000320045	0.00378236
Zm00001eb195960	GRMZM2G071166	#N/A	#N/A	4.45076	-2.61131	12.9794	0.000314942	0.00372916
Zm00001eb335630	GRMZM2G165987	#N/A	#N/A	4.43742	-0.956017	21.9207	2.84152e-06	6.54127e-05
Zm00001eb077580	GRMZM2G081930	nactf36	NAC-transcription factor 36	4.42859	-1.93838	16.87	4.00283e-05	0.000648207
Zm00001eb406100	GRMZM2G101958	plt1	phospholipid transfer protein homolog1	4.42158	3.40582	101.509	7.11285e-24	1.56574e-21
Zm00001eb377390	#N/A	#N/A	#N/A	4.38819	1.86201	44.5506	2.47864e-11	1.5623e-09
Zm00001eb390020	GRMZM2G454449	glk32	G2-like-transcription factor 32	4.35707	-1.87109	11.7412	0.000611301	0.00648326
Zm00001eb407250	GRMZM2G031624	#N/A	#N/A	4.3305	-2.65404	10.4353	0.0012363	0.011631
Zm00001eb158880	#N/A	#N/A	#N/A	4.30183	-2.69751	14.0918	0.000174104	0.00227716
Zm00001eb413220	#N/A	#N/A	#N/A	4.27951	2.76853	563.827	1.2363e-124	3.19491e-121
Zm00001eb276250	GRMZM2G171078	#N/A	#N/A	4.27938	-1.92206	10.7293	0.00105452	0.0102289
Zm00001eb421430	GRMZM2G425798	ereb149	AP2-EREBP-transcription factor 149	4.27856	-0.157797	24.3782	7.91613e-07	2.109e-05
Zm00001eb270570	GRMZM2G039009	0	0	4.26991	-2.69827	12.9916	0.000312883	0.00370903
Zm00001eb280150	GRMZM2G467520	#N/A	#N/A	4.26321	-2.69824	12.5638	0.000393294	0.0045239
Zm00001eb421520	GRMZM2G138355	#N/A	#N/A	4.26311	-1.94752	15.2725	9.30594e-05	0.00133667
Zm00001eb020970	#N/A	#N/A	#N/A	4.25151	-1.91945	16.7686	4.22268e-05	0.000677623
Zm00001eb006430	GRMZM2G114918	hct2	hydroxycinnamoyltransferase2	4.25004	-2.69822	11.7166	0.00061946	0.00654517
Zm00001eb351250	GRMZM2G166176	gpat12	glycerol-3-phosphate acyltransferase12	4.22818	-2.69828	10.3371	0.00130385	0.0121715
Zm00001eb008740	GRMZM2G178894	#N/A	#N/A	4.21937	-2.74128	12.9465	0.000320527	0.00378517
Zm00001eb085460	AC177924.2_FG003	#N/A	#N/A	4.20769	-2.74205	13.4032	0.000251189	0.00307769
Zm00001eb034590	AC211887.3_FG004	#N/A	#N/A	4.19943	-1.99947	19.2665	1.13686e-05	0.00022007
Zm00001eb058050	GRMZM2G118809	cyp31	cytochrome P450 CYP81A37	4.19541	-1.97513	11.5177	0.00068937	0.00714268
Zm00001eb323240	GRMZM2G387381	#N/A	#N/A	4.18805	-1.8952	10.6811	0.00108238	0.0104468
Zm00001eb104830	GRMZM2G085199	#N/A	#N/A	4.17226	-2.74234	9.88927	0.00166245	0.0148202
Zm00001eb018870	GRMZM2G370510	#N/A	#N/A	4.14228	-2.74384	11.435	0.000720722	0.0073861
Zm00001eb117920	GRMZM2G104032	#N/A	#N/A	4.14228	-2.74384	11.435	0.000720722	0.0073861
Zm00001eb411020	GRMZM2G102683	0	0	4.13557	-0.979875	60.697	6.6573e-15	6.3523e-13
Zm00001eb157480	#N/A	#N/A	#N/A	4.13044	-2.02933	14.2563	0.000159522	0.00211408
Zm00001eb303190	GRMZM2G340656	aga1	alkaline galactosidase1	4.12426	2.56316	14.9173	0.00011233	0.00156701
Zm00001eb264170	GRMZM2G039362	#N/A	#N/A	4.12056	-2.74382	10.133	0.00145636	0.0133343
Zm00001eb319810	GRMZM2G449875	#N/A	#N/A	4.11976	-2.74378	10.0206	0.00154803	0.0140163
Zm00001eb294180	GRMZM5G863420	wrky82	WRKY-transcription factor 82	4.11768	0.0175988	16.1823	5.75277e-05	0.000882325
Zm00001eb318060	GRMZM2G131281	ereb116	AP2-EREBP-transcription factor 116	4.11548	-2.78774	10.5599	0.00115565	0.0110101
Zm00001eb008690	GRMZM2G099522	zmm14	Zea mays MADS14	4.11349	-1.02238	12.5114	0.000404473	0.00463187
Zm00001eb417070	#N/A	#N/A	#N/A	4.09502	-2.78836	12.1815	0.000482652	0.0053647
Zm00001eb243070	GRMZM2G071484	#N/A	#N/A	4.08657	-2.74373	7.53742	0.00604306	0.0418587
Zm00001eb021050	GRMZM2G401328	psei6	cystatin6	4.07702	-0.717038	15.9051	6.65973e-05	0.00100352
Zm00001eb411380	GRMZM2G016890	glu1	beta glucosidase1	4.06617	4.87856	138.935	4.55018e-32	1.90683e-29
Zm00001eb021200	GRMZM2G044481	cpps2	copalyl diphosphate synthase2	4.05736	0.368593	23.2146	1.44897e-06	3.60336e-05
Zm00001eb323730	GRMZM2G103972	#N/A	#N/A	4.04814	-0.629862	80.7818	2.52066e-19	3.85065e-17
Zm00001eb117000	GRMZM2G176375	#N/A	#N/A	4.04526	-1.21589	15.8007	7.03772e-05	0.00104981
Zm00001eb040790	GRMZM2G048522	0	0	4.03791	-2.79093	11.6203	0.000652356	0.00682991
Zm00001eb059970	GRMZM5G888196	#N/A	#N/A	4.03348	-1.37016	36.102	1.87259e-09	8.85226e-08
Zm00001eb185830	GRMZM2G458659	#N/A	#N/A	4.02775	-2.79093	11.1586	0.000836431	0.00838622
Zm00001eb056070	GRMZM2G089102	#N/A	#N/A	4.02588	1.41867	14.0296	0.000179952	0.00234474
Zm00001eb348270	GRMZM2G027960	0	0	4.02233	-2.79087	10.8341	0.000996452	0.00974487
Zm00001eb110050	GRMZM2G075461	#N/A	#N/A	4.00635	-2.79089	10.0495	0.00152393	0.0138635
Zm00001eb148260	GRMZM2G178671	wrky54	WRKY-transcription factor 54	4.00249	-2.79091	9.87472	0.00167565	0.0149192
Zm00001eb147260	#N/A	#N/A	#N/A	3.99023	-2.11616	13.8092	0.000202345	0.00256958
Zm00001eb391010	#N/A	#N/A	#N/A	3.98229	-2.83623	10.5465	0.00116407	0.0110767
Zm00001eb326540	GRMZM2G119705	rip2	ribosome-inactivating protein2	3.97592	5.58221	21.1055	4.34689e-06	9.41351e-05
Zm00001eb087340	GRMZM2G091313	#N/A	#N/A	3.96883	-2.79083	7.71387	0.00547983	0.0388423
Zm00001eb381580	GRMZM2G420988	#N/A	#N/A	3.96213	-2.14555	15.4029	8.68547e-05	0.00126098
Zm00001eb047940	GRMZM2G057093	chn17	chitinase17	3.96157	-0.640517	18.4535	1.74104e-05	0.000319287
Zm00001eb020900	GRMZM2G024175	#N/A	#N/A	3.94385	-2.83777	11.2372	0.000801738	0.00808806
Zm00001eb397530	GRMZM2G412075	#N/A	#N/A	3.94035	-2.83798	11.2779	0.000784369	0.00794645
Zm00001eb362380	GRMZM2G167758	#N/A	#N/A	3.93352	-2.14637	12.5142	0.000403862	0.00462658
Zm00001eb113940	GRMZM2G099765	ccp34	cysteine protease34	3.93203	-2.83792	10.0846	0.00149513	0.0136288
Zm00001eb335430	GRMZM2G333635	0	0	3.93156	-2.83867	11.3984	0.00073509	0.00750358
Zm00001eb298820	GRMZM2G045031	#N/A	#N/A	3.89707	-2.83961	10.5381	0.0011694	0.011124
Zm00001eb389870	GRMZM2G333049	vq53	VQ motif-transcription factor53	3.88932	1.55019	13.5461	0.000232773	0.0028828
Zm00001eb184380	#N/A	#N/A	#N/A	3.88881	-1.92984	12.8354	0.000340118	0.00398767
Zm00001eb038090	GRMZM2G031468	#N/A	#N/A	3.8857	-2.08627	9.51872	0.00203387	0.0174812
Zm00001eb289170	GRMZM2G100727	ereb133	AP2-EREBP-transcription factor 133	3.88137	-2.83963	9.90441	0.00164883	0.0147311
Zm00001eb396390	GRMZM2G022686	myb154	MYB-transcription factor 154	3.88012	-1.76608	27.9161	1.26693e-07	4.17077e-06
Zm00001eb185880	GRMZM2G148355	0	0	3.8718	-2.83953	9.36079	0.00221676	0.0187518
Zm00001eb388620	GRMZM2G111711	wrky124	WRKY-transcription factor 124	3.87147	-2.83954	9.36323	0.00221381	0.0187319
Zm00001eb356430	GRMZM2G137802	wrky68	WRKY-transcription factor 68	3.86761	0.479044	13.1057	0.000294392	0.00352214
Zm00001eb409700	GRMZM2G169261	fad17	fatty acid desaturase17	3.85846	-2.83958	8.79442	0.00302153	0.0240876
Zm00001eb165610	GRMZM2G085381	bx1	benzoxazinless1	3.84267	3.77916	34.4693	4.33027e-09	1.91318e-07
Zm00001eb287650	GRMZM2G323757	#N/A	#N/A	3.83073	0.54453	11.689	0.000628723	0.00662499
Zm00001eb026260	GRMZM5G856200	#N/A	#N/A	3.82668	-2.88677	9.65343	0.00188998	0.0164497
Zm00001eb376440	GRMZM5G885592	0	0	3.82516	-2.88645	10.1759	0.00142285	0.0130816
Zm00001eb146010	#N/A	#N/A	#N/A	3.81588	0.489787	57.47	3.43179e-14	3.00631e-12
Zm00001eb187850	GRMZM2G112456	#N/A	#N/A	3.80196	2.2232	50.7634	1.04201e-12	7.63921e-11
Zm00001eb397130	GRMZM2G145568	lbd41	LBD-transcription factor 41	3.79143	-2.88825	10.6506	0.00110037	0.0105777
Zm00001eb404570	GRMZM2G161891	gst35	glutathione transferase35	3.78523	-2.88833	9.84953	0.00169875	0.0150643
Zm00001eb005990	GRMZM5G838098	zim27	ZIM-transcription factor 27	3.78444	1.99654	89.1029	3.74794e-21	6.6474e-19
Zm00001eb122610	GRMZM2G178209	#N/A	#N/A	3.78306	0.833132	17.1869	3.38757e-05	0.000561474
Zm00001eb274360	GRMZM2G420715	vq33	VQ motif-transcription factor33	3.782	-0.704816	13.7046	0.000213929	0.00269134
Zm00001eb048780	GRMZM2G145412	zim18	ZIM-transcription factor 18	3.77546	-1.20243	11.6009	0.000659213	0.0068924
Zm00001eb410380	GRMZM2G300965	0	0	3.77488	2.06009	101.508	7.11905e-24	1.56574e-21
Zm00001eb314890	GRMZM2G139535	hsftf21	HSF-transcription factor 21	3.76523	-0.631526	12.3672	0.000436954	0.00493279
Zm00001eb294140	GRMZM2G090245	mis1	#N/A	3.75783	-0.99737	16.1253	5.92874e-05	0.000905938
Zm00001eb328350	GRMZM2G459663	#N/A	#N/A	3.75491	0.661206	16.3276	5.32812e-05	0.000827807
Zm00001eb185260	GRMZM2G063917	pal4	phenylalanine ammonia lyase4	3.75364	-2.88996	9.86223	0.00168707	0.0149864
Zm00001eb093770	GRMZM2G460138	#N/A	#N/A	3.75343	-2.88998	9.86619	0.00168343	0.0149627
Zm00001eb109860	GRMZM2G139284	myb70	MYB-transcription factor 70	3.75343	-2.88998	9.86619	0.00168343	0.0149627
Zm00001eb142840	#N/A	#N/A	#N/A	3.75343	-2.88998	9.86619	0.00168343	0.0149627
Zm00001eb236640	GRMZM2G024024	#N/A	#N/A	3.7444	-2.88995	9.53138	0.00201988	0.0174044
Zm00001eb343600	AC199043.2_FG002	cle8	clavata3/esr-related8	3.73191	-2.88994	9.05727	0.00261653	0.0214036
Zm00001eb419010	GRMZM2G407650	cyp39	cytochrome P450 39	3.73124	-2.88997	9.06334	0.00260786	0.0213493
Zm00001eb108730	#N/A	#N/A	#N/A	3.73124	-2.88997	9.06334	0.00260786	0.0213493
Zm00001eb420080	AC204711.3_FG003	#N/A	#N/A	3.72718	-0.832402	12.4719	0.000413109	0.00470644
Zm00001eb041120	GRMZM2G131205	cncr1	cinnamoyl CoA reductase1	3.7246	0.408686	27.8998	1.2776e-07	4.20145e-06
Zm00001eb404100	GRMZM2G092718	0	0	3.72102	-1.79726	10.3505	0.00129441	0.0121051
Zm00001eb237840	GRMZM2G359799	#N/A	#N/A	3.7198	-2.88992	8.56676	0.00342355	0.0265022
Zm00001eb283830	GRMZM2G051474	#N/A	#N/A	3.7198	-2.88992	8.56676	0.00342355	0.0265022
Zm00001eb088220	GRMZM2G079616	#N/A	#N/A	3.71926	-2.88994	8.56944	0.00341853	0.0264865
Zm00001eb007280	GRMZM2G004523	#N/A	#N/A	3.71903	0.405847	15.5091	8.21083e-05	0.00119711
Zm00001eb405840	#N/A	#N/A	#N/A	3.71473	-1.91175	22.8875	1.71762e-06	4.19411e-05
Zm00001eb403190	GRMZM5G841893	0	0	3.7039	0.673722	12.4687	0.000413836	0.00471126
Zm00001eb161250	GRMZM2G066428	aaap27	amino acid/auxin permease27	3.69071	-2.88991	7.27336	0.00699848	0.046895
Zm00001eb225440	AC225718.2_FG009	#N/A	#N/A	3.6682	0.828329	10.4307	0.00123941	0.0116506
Zm00001eb385210	GRMZM2G027385	0	0	3.65463	0.679035	32.3054	1.31745e-08	5.27848e-07
Zm00001eb205110	GRMZM2G070508	cyp25	cytochrome P-450 25	3.65334	2.13679	83.6035	6.0466e-20	9.86901e-18
Zm00001eb368900	GRMZM2G010468	0	0	3.64171	-2.93889	9.21696	0.00239784	0.0199608
Zm00001eb242590	#N/A	#N/A	#N/A	3.62925	-2.93978	8.9853	0.0027216	0.0220883
Zm00001eb296020	GRMZM2G453571	wrky117	WRKY-transcription factor 117	3.62033	-2.30833	9.38779	0.00218436	0.018513
Zm00001eb247880	#N/A	#N/A	#N/A	3.61443	-1.18672	23.991	9.67848e-07	2.51795e-05
Zm00001eb267480	GRMZM2G025105	pgip3	polygalacturonase-inhibiting protein3	3.60857	-1.89629	9.72882	0.00181401	0.0158832
Zm00001eb415070	GRMZM2G465812	tps9	terpene synthase9	3.60485	-1.96695	17.8323	2.41259e-05	0.000422694
Zm00001eb067400	#N/A	#N/A	#N/A	3.60331	-2.94129	9.09841	0.00255832	0.0210385
Zm00001eb274810	AC197140.2_FG001	#N/A	#N/A	3.60273	-2.94134	9.1018	0.00255359	0.0210051
Zm00001eb077310	GRMZM2G145075	#N/A	#N/A	3.60222	-2.94137	9.10476	0.00254945	0.0209822
Zm00001eb213420	GRMZM2G089448	#N/A	#N/A	3.59589	-1.66764	28.4273	9.72845e-08	3.30437e-06
Zm00001eb410040	GRMZM2G075283	prp9	pathogenesis-related protein9	3.58453	1.27142	17.5252	2.83521e-05	0.000484957
Zm00001eb003630	#N/A	#N/A	#N/A	3.58396	-2.94134	8.09253	0.0044448	0.0327437
Zm00001eb304050	GRMZM2G117878	ufgt2	UDP-flavonol-glycosyltransferase2	3.58249	-2.9422	8.83299	0.00295834	0.023669
Zm00001eb395660	GRMZM2G129815	vq56	VQ motif-transcription factor56	3.58249	-2.9422	8.83299	0.00295834	0.023669
Zm00001eb183190	GRMZM5G898290	nactf40	NAC-transcription factor 40	3.57999	-0.391251	35.9389	2.03601e-09	9.5804e-08
Zm00001eb403490	GRMZM2G374989	rte4	rotten ear4	3.57091	-2.94217	8.46548	0.00361949	0.0277359
Zm00001eb165300	#N/A	#N/A	#N/A	3.57024	-2.94221	8.47094	0.00360864	0.0276862
Zm00001eb368070	AC205250.3_FG004	cchh6	Cys2His2 Zinc Finger6	3.57024	-2.94221	8.47094	0.00360864	0.0276862
Zm00001eb267640	GRMZM2G136857	0	0	3.56897	-1.27947	16.9912	3.75532e-05	0.000613574
Zm00001eb048770	GRMZM2G145458	zim3	ZIM-transcription factor 3	3.56183	-2.94221	8.20245	0.00418338	0.0311553
Zm00001eb160670	GRMZM2G011115	#N/A	#N/A	3.56183	-2.94221	8.20245	0.00418338	0.0311553
Zm00001eb168560	#N/A	#N/A	#N/A	3.55811	-2.34284	9.70332	0.00183936	0.0160632
Zm00001eb360640	GRMZM2G164612	htn1	Helminthosporium turcicum resistanceN1	3.55639	-1.59677	11.8159	0.000587286	0.00627362
Zm00001eb266420	GRMZM2G001205	znf5	zinc finger protein5	3.54906	-1.34974	13.9162	0.000191145	0.00246163
Zm00001eb114130	GRMZM2G372068	#N/A	#N/A	3.54637	-1.61887	9.28353	0.00231223	0.0194006
Zm00001eb180950	GRMZM2G098460	#N/A	#N/A	3.53992	-2.94219	7.44423	0.00636402	0.0435921
Zm00001eb247570	GRMZM2G095904	myb41	MYB-transcription factor 41	3.53736	-2.94227	7.44968	0.00634476	0.0434946
Zm00001eb013150	GRMZM2G319781	0	0	3.52113	-1.41509	30.1946	3.90806e-08	1.41415e-06
Zm00001eb408580	GRMZM2G102662	#N/A	#N/A	3.52051	-1.97358	15.1521	9.9186e-05	0.00141549
Zm00001eb225820	GRMZM2G382785	0	0	3.51502	-0.43569	13.1984	0.000280193	0.0033744
Zm00001eb353970	GRMZM2G059693	0	0	3.49721	-0.864567	16.546	4.74828e-05	0.00074974
Zm00001eb038660	GRMZM2G028386	ereb137	AP2-EREBP-transcription factor 137	3.47895	-2.41266	11.2894	0.000779499	0.00790182
Zm00001eb360510	GRMZM2G006352	myb24	MYB-transcription factor 24	3.47235	-1.03203	20.6213	5.59687e-06	0.000117432
Zm00001eb224430	GRMZM2G150893	0	0	3.46542	-0.278818	15.0124	0.000106807	0.00150623
Zm00001eb115970	GRMZM2G070304	ms33	male sterile33	3.46527	-1.10886	12.5328	0.000399873	0.00458331
Zm00001eb388270	GRMZM2G060290	bzip70	bZIP-transcription factor 70	3.45594	-2.99373	7.32823	0.00678799	0.0458071
Zm00001eb067140	AC206638.3_FG007	vq12	VQ motif-transcription factor12	3.45513	-2.99375	7.32955	0.00678302	0.0457876
Zm00001eb079730	AC208221.3_FG002	#N/A	#N/A	3.45344	1.38009	30.6186	3.14072e-08	1.16225e-06
Zm00001eb122620	GRMZM2G479038	#N/A	#N/A	3.45004	0.0471345	21.2535	4.02374e-06	8.80593e-05
Zm00001eb371630	GRMZM2G154678	#N/A	#N/A	3.43633	-0.74942	9.44458	0.00211774	0.0180768
Zm00001eb267220	GRMZM2G070041	#N/A	#N/A	3.43537	0.518045	14.6942	0.000126438	0.00173111
Zm00001eb112940	GRMZM2G311011	#N/A	#N/A	3.43131	-2.99388	7.9237	0.00487913	0.0352614
Zm00001eb092200	#N/A	#N/A	#N/A	3.43034	-2.99393	7.92487	0.004876	0.0352552
Zm00001eb059930	GRMZM2G308687	gst5	glutathione transferase5	3.42597	2.18218	23.7538	1.09476e-06	2.80808e-05
Zm00001eb024820	GRMZM6G449101	0	0	3.42485	-0.399288	13.0366	0.000305469	0.00363225
Zm00001eb077060	#N/A	#N/A	#N/A	3.42264	-2.9946	7.3916	0.0065529	0.0445347
Zm00001eb414810	#N/A	#N/A	#N/A	3.42073	-2.4502	14.1684	0.000167151	0.00220014
Zm00001eb425600	GRMZM2G005633	ctb1	chitinase B1	3.41844	-2.4145	9.09445	0.00256386	0.0210729
Zm00001eb376260	GRMZM2G017692	#N/A	#N/A	3.41749	-2.99464	7.94329	0.00482661	0.0349715
Zm00001eb004360	GRMZM2G000737	#N/A	#N/A	3.41488	-2.9948	7.94795	0.00481419	0.0348978
Zm00001eb013990	GRMZM2G112538	drg6	dark response gene6	3.40841	-1.0691	9.2293	0.00238173	0.0198601
Zm00001eb025540	GRMZM2G304897	#N/A	#N/A	3.40714	-1.68047	12.1962	0.000478867	0.00533219
Zm00001eb287000	GRMZM5G869840	zar8	Zea mays ARGOS8	3.4061	-2.37708	9.13471	0.00250806	0.0207296
Zm00001eb318980	GRMZM2G162546	#N/A	#N/A	3.40541	-2.99552	7.96926	0.00475783	0.0345577
Zm00001eb385110	GRMZM2G340177	bhlh98	bHLH-transcription factor 98	3.40437	-2.99561	7.97226	0.00474995	0.0345129
Zm00001eb408530	GRMZM2G094375	lac23	laccase23	3.39924	-2.44888	13.7672	0.000206913	0.0026158
Zm00001eb289910	GRMZM2G160354	#N/A	#N/A	3.39393	-2.99561	7.46729	0.00628299	0.0432022
Zm00001eb195830	GRMZM2G462417	zhd18	ZF-HD-transcription factor 18	3.38802	-2.99641	7.78212	0.0052766	0.0376773
Zm00001eb368530	GRMZM2G135332	#N/A	#N/A	3.38802	-2.99641	7.78212	0.0052766	0.0376773
Zm00001eb228600	GRMZM2G037284	#N/A	#N/A	3.38108	-0.273893	16.0328	6.22548e-05	0.000945901
Zm00001eb032850	GRMZM2G059064	vq9	VQ motif-transcription factor9	3.37837	-2.99639	7.52718	0.0060775	0.0419567
Zm00001eb318470	AC196726.2_FG001	#N/A	#N/A	3.37837	-2.99639	7.52718	0.0060775	0.0419567
Zm00001eb327110	GRMZM2G152179	#N/A	#N/A	3.37837	-2.99639	7.52718	0.0060775	0.0419567
Zm00001eb066210	GRMZM2G449094	#N/A	#N/A	3.37826	-2.99639	7.5277	0.00607574	0.0419567
Zm00001eb148570	GRMZM2G376061	#N/A	#N/A	3.37826	-2.99639	7.5277	0.00607574	0.0419567
Zm00001eb254960	GRMZM2G320786	lac19	laccase19	3.37826	-2.99639	7.5277	0.00607574	0.0419567
Zm00001eb090620	GRMZM2G164074	cyp27	cytochrome P-450 27	3.37805	-2.99641	7.52871	0.00607233	0.0419567
Zm00001eb046920	GRMZM2G067315	0	0	3.37782	-2.99642	7.52976	0.00606879	0.0419567
Zm00001eb059350	GRMZM2G163251	nactf7	NAC-transcription factor 7	3.37782	-2.99642	7.52976	0.00606879	0.0419567
Zm00001eb340190	GRMZM5G842965	0	0	3.37761	-2.99643	7.53078	0.00606538	0.0419567
Zm00001eb080140	GRMZM2G479018	#N/A	#N/A	3.3775	-2.99644	7.5313	0.00606361	0.0419567
Zm00001eb367120	GRMZM2G087875	cyp26	cytochrome P-450 26	3.37373	-2.41401	8.23019	0.00411992	0.0308159
Zm00001eb058370	GRMZM2G400714	0	0	3.35346	-0.64791	15.7041	7.40637e-05	0.00109789
Zm00001eb419980	#N/A	#N/A	#N/A	3.34876	-1.7474	14.9713	0.000109161	0.00153037
Zm00001eb255170	GRMZM2G055150	trpp7	trehalose-6-phosphate phosphatase7	3.34777	-1.15178	15.6888	7.46653e-05	0.00110522
Zm00001eb028020	GRMZM5G811095	#N/A	#N/A	3.33922	-2.05853	7.65819	0.00565153	0.0397414
Zm00001eb401450	AC233899.1_FG004	hb12	Homeobox-transcription factor 12	3.33886	-1.02846	16.8447	4.05668e-05	0.000654195
Zm00001eb014000	GRMZM2G112524	prp7	pathogenesis-related protein7	3.32791	1.17981	10.1168	0.00146921	0.0134321
Zm00001eb084630	GRMZM2G093826	hak1	potassium high-affinity transporter1	3.29407	2.20368	28.3567	1.00899e-07	3.4122e-06
Zm00001eb012080	GRMZM2G119168	#N/A	#N/A	3.29219	-1.51247	13.9614	0.000186607	0.00241424
Zm00001eb021370	#N/A	#N/A	#N/A	3.28627	-1.30258	18.0723	2.12671e-05	0.000378813
Zm00001eb330910	GRMZM2G181605	nactf2	NAC-transcription factor 2	3.28575	-0.0247325	25.6787	4.03263e-07	1.16115e-05
Zm00001eb159490	GRMZM2G011347	0	0	3.28339	-1.81935	17.334	3.13527e-05	0.000527553
Zm00001eb409100	GRMZM5G831224	#N/A	#N/A	3.27298	-2.52671	13.7909	0.000204325	0.00258837
Zm00001eb260760	#N/A	#N/A	#N/A	3.26715	0.325534	103.504	2.59839e-24	6.05854e-22
Zm00001eb404040	GRMZM2G393529	#N/A	#N/A	3.26584	-1.86414	28.1498	1.12282e-07	3.74002e-06
Zm00001eb008200	GRMZM2G003506	#N/A	#N/A	3.26306	-2.48995	8.43627	0.0036781	0.0281009
Zm00001eb182740	GRMZM2G128219	#N/A	#N/A	3.25697	-1.13958	12.8196	0.000343014	0.00401555
Zm00001eb221520	GRMZM5G892700	#N/A	#N/A	3.25549	-2.48993	7.43262	0.00640521	0.0437998
Zm00001eb170430	#N/A	#N/A	#N/A	3.25536	0.867607	59.4439	1.25832e-14	1.17536e-12
Zm00001eb325640	GRMZM2G004694	0	0	3.23262	0.918567	22.796	1.80145e-06	4.38007e-05
Zm00001eb371980	GRMZM2G026833	glk1	G2-like1	3.22964	-1.42845	31.8601	1.65689e-08	6.46785e-07
Zm00001eb248690	GRMZM2G391596	saur55	small auxin up RNA55	3.22957	-0.733277	21.632	3.30303e-06	7.44948e-05
Zm00001eb113920	GRMZM2G139813	tat1	tyrosine aminotransferase homolog1	3.22121	0.0728432	16.0801	6.07185e-05	0.000924836
Zm00001eb349490	GRMZM2G082959	#N/A	#N/A	3.21352	-2.14636	12.0406	0.000520552	0.00569651
Zm00001eb247660	GRMZM2G170692	pal7	phenylalanine ammonia lyase7	3.18544	-2.1471	8.17283	0.00425226	0.0315773
Zm00001eb099610	GRMZM2G088819	0	0	3.17731	-0.762068	8.61085	0.00334166	0.0260618
Zm00001eb406600	GRMZM2G159179	#N/A	#N/A	3.16749	-2.56811	12.1297	0.000496262	0.00548197
Zm00001eb225230	GRMZM2G085967	prx39	peroxidase39	3.15595	1.64409	95.9524	1.17677e-22	2.30968e-20
Zm00001eb282870	GRMZM2G167387	#N/A	#N/A	3.14719	-2.20569	14.653	0.000129226	0.00176461
Zm00001eb079170	GRMZM2G102183	mas1	malate synthase1	3.13181	3.54156	17.3664	3.08225e-05	0.00052146
Zm00001eb175050	GRMZM2G385619	#N/A	#N/A	3.12985	-2.56886	9.63759	0.00190635	0.0165596
Zm00001eb409460	GRMZM2G137510	mads34	MADS-transcription factor 34	3.12392	4.92573	212.863	3.26061e-48	2.59269e-45
Zm00001eb380870	GRMZM2G129196	#N/A	#N/A	3.12339	-1.44486	9.359	0.00221893	0.018765
Zm00001eb286280	GRMZM2G093595	ereb164	AP2-EREBP-transcription factor 164	3.12208	-2.60534	10.9297	0.000946362	0.00931671
Zm00001eb124110	AC190933.3_FG004	0	0	3.11532	-1.89635	7.46532	0.00628987	0.0432247
Zm00001eb312250	GRMZM2G022904	0	0	3.11359	1.20084	64.7408	8.54288e-16	9.011e-14
Zm00001eb071510	GRMZM2G477063	#N/A	#N/A	3.10869	-2.56614	8.79745	0.00301651	0.0240661
Zm00001eb346080	#N/A	#N/A	#N/A	3.10772	-0.270446	37.3749	9.74684e-10	4.83615e-08
Zm00001eb156540	GRMZM5G863146	#N/A	#N/A	3.10661	-2.52812	7.93856	0.00483922	0.0350383
Zm00001eb315270	GRMZM2G072240	0	0	3.10344	-2.23832	15.3595	8.88726e-05	0.00128541
Zm00001eb127680	GRMZM2G316967	tpl1	topless-related1	3.10152	7.69697	1240.97	7.62518e-272	5.91162e-268
Zm00001eb285550	GRMZM2G062654	#N/A	#N/A	3.09755	-0.847182	28.2855	1.04676e-07	3.52073e-06
Zm00001eb396340	GRMZM2G451769	#N/A	#N/A	3.09477	-1.29953	10.0108	0.00155622	0.0140781
Zm00001eb111030	#N/A	#N/A	#N/A	3.08723	-1.94479	16.9824	3.77274e-05	0.000615771
Zm00001eb411000	GRMZM2G060183	#N/A	#N/A	3.08164	1.22679	99.4193	2.04317e-23	4.31025e-21
Zm00001eb138920	GRMZM2G041415	myb8	myb transcription factor8	3.07516	-0.880026	33.8811	5.85837e-09	2.50585e-07
Zm00001eb101840	GRMZM2G134334	znf13	zinc finger protein13	3.07358	-0.247344	10.6632	0.00109287	0.0105219
Zm00001eb405620	GRMZM2G431714	0	0	3.07095	-1.92217	8.91663	0.00282586	0.0227913
Zm00001eb350020	#N/A	#N/A	#N/A	3.06741	0.107438	74.8963	4.96103e-18	6.51892e-16
Zm00001eb084690	GRMZM2G014695	conr1	concentric ring1	3.06289	-1.47777	11.6259	0.000650385	0.00681388
Zm00001eb355400	#N/A	#N/A	#N/A	3.06042	-2.60964	10.3496	0.00129505	0.0121051
Zm00001eb182890	AC210616.4_FG005	eil5	EIL-transcription factor 5	3.05739	-2.60746	10.4871	0.00120208	0.011386
Zm00001eb068280	GRMZM2G531230	0	0	3.05349	3.80711	70.629	4.31128e-17	5.16205e-15
Zm00001eb260330	GRMZM2G313321	0	0	3.0431	0.451466	70.0759	5.70647e-17	6.73457e-15
Zm00001eb270310	GRMZM2G014705	end1	early nodulin homolog1	3.04058	-0.725177	12.0415	0.000520299	0.00569651
Zm00001eb074930	GRMZM2G055180	ereb198	AP2-EREBP-transcription factor 198	3.02884	1.7351	19.1703	1.19557e-05	0.000229287
Zm00001eb197500	GRMZM2G013271	ofp22	OVATE-transcription factor 22	3.01711	-2.64894	9.34948	0.00223049	0.0188268
Zm00001eb357430	#N/A	#N/A	#N/A	3.01317	0.492575	57.9103	2.74353e-14	2.45186e-12
Zm00001eb073480	GRMZM2G476597	0	0	2.99927	-2.6113	8.02984	0.00460129	0.0336296
Zm00001eb103110	GRMZM2G124011	ereb65	AP2-EREBP-transcription factor 65	2.99455	-1.70238	12.4032	0.000428605	0.00484559
Zm00001eb370730	GRMZM2G428179	#N/A	#N/A	2.98556	-0.648198	16.3494	5.2674e-05	0.000820017
Zm00001eb008050	#N/A	#N/A	#N/A	2.97401	-2.30572	15.0365	0.000105451	0.00148913
Zm00001eb152200	GRMZM2G033359	aas7	auxin amido synthetase7	2.96271	-2.05236	11.2175	0.000810303	0.00816384
Zm00001eb015500	GRMZM2G314064	hb130	Homeobox-transcription factor 130	2.9593	-2.65127	9.78486	0.00175954	0.0155015
Zm00001eb413650	GRMZM5G884349	bzip32	bZIP-transcription factor 32	2.95525	0.986101	108.398	2.19845e-25	5.58821e-23
Zm00001eb322500	GRMZM2G108615	#N/A	#N/A	2.94091	-2.3067	11.4753	0.000705289	0.00727602
Zm00001eb377410	GRMZM2G131421	0	0	2.93022	4.5898	39.1563	3.91195e-10	2.11716e-08
Zm00001eb370070	GRMZM2G111428	#N/A	#N/A	2.92758	-2.05447	16.7681	4.2237e-05	0.000677623
Zm00001eb215240	#N/A	#N/A	#N/A	2.92646	-1.65101	22.0296	2.68478e-06	6.23187e-05
Zm00001eb034320	#N/A	#N/A	#N/A	2.92209	-2.33664	14.9451	0.000110688	0.00154689
Zm00001eb009540	GRMZM2G153536	0	0	2.91325	0.805151	8.97533	0.00273648	0.0221801
Zm00001eb411910	GRMZM2G128876	xth2	xyloglucan endo-transglycosylase/hydrolase2	2.88905	-2.02902	10.6571	0.00109651	0.0105471
Zm00001eb158950	GRMZM2G037322	#N/A	#N/A	2.88406	-1.1619	25.7538	3.87868e-07	1.12308e-05
Zm00001eb285990	GRMZM2G140170	#N/A	#N/A	2.87386	1.48027	103.897	2.13116e-24	5.00677e-22
Zm00001eb119920	#N/A	#N/A	#N/A	2.87268	-2.34058	11.8956	0.000562678	0.00606086
Zm00001eb253980	GRMZM2G151257	0	0	2.87035	-0.41707	24.299	8.24803e-07	2.1787e-05
Zm00001eb417450	GRMZM2G028104	0	0	2.86995	-1.50718	26.376	2.81004e-07	8.4522e-06
Zm00001eb333050	GRMZM2G029243	#N/A	#N/A	2.86857	-2.05713	7.42905	0.00641793	0.0438481
Zm00001eb283040	GRMZM2G341155	#N/A	#N/A	2.86415	-2.08184	14.859	0.000115855	0.00160679
Zm00001eb107810	GRMZM2G062156	#N/A	#N/A	2.85714	1.17527	44.9023	2.07116e-11	1.31347e-09
Zm00001eb396660	GRMZM2G308351	#N/A	#N/A	2.85239	-2.69575	9.22618	0.00238579	0.019878
Zm00001eb048710	GRMZM2G070825	0	0	2.85044	1.67331	25.5579	4.29305e-07	1.22476e-05
Zm00001eb407760	GRMZM2G544539	ereb28	AP2-EREBP-transcription factor 28	2.84937	-1.35672	31.553	1.94066e-08	7.476e-07
Zm00001eb147110	GRMZM2G127117	#N/A	#N/A	2.84738	-0.00528279	14.8365	0.000117247	0.00162102
Zm00001eb209070	GRMZM2G361611	bzip84	bZIP-transcription factor 84	2.83963	-1.69596	25.7612	3.86371e-07	1.12111e-05
Zm00001eb021750	GRMZM2G353553	bzip78	bZIP-transcription factor 78	2.83578	0.616353	14.477	0.000141882	0.00190969
Zm00001eb060230	GRMZM2G110295	gata23	C2C2-GATA-transcription factor 23	2.83554	-2.37155	9.82027	0.00172599	0.0152841
Zm00001eb069310	GRMZM2G106393	0	0	2.83192	1.84797	24.3829	7.89662e-07	2.10561e-05
Zm00001eb084720	GRMZM2G079825	ereb91	AP2-EREBP-transcription factor 91	2.82159	-2.69743	8.11325	0.0043943	0.0324533
Zm00001eb141080	GRMZM2G028556	gst7	glutathione transferase7	2.80508	-2.30717	7.13117	0.00757552	0.0498566
Zm00001eb421850	GRMZM2G147390	0	0	2.79974	-2.69559	7.71782	0.00546785	0.0387751
Zm00001eb385320	#N/A	#N/A	#N/A	2.79416	0.970805	64.416	1.00736e-15	1.05896e-13
Zm00001eb027920	GRMZM2G159587	#N/A	#N/A	2.78941	-0.716298	7.93088	0.0048598	0.0351545
Zm00001eb220510	#N/A	#N/A	#N/A	2.78094	-2.08618	8.01876	0.00462953	0.0337963
Zm00001eb052820	GRMZM2G038677	#N/A	#N/A	2.78074	-0.51507	10.175	0.00142356	0.0130842
Zm00001eb239020	GRMZM2G174128	#N/A	#N/A	2.78015	-1.82059	7.6531	0.00566747	0.0398264
Zm00001eb423830	GRMZM2G087824	#N/A	#N/A	2.77598	-1.37599	16.8903	3.96045e-05	0.000642687
Zm00001eb165470	GRMZM2G062160	flz16	FCS-like zinc finger16	2.77471	-2.40834	12.0965	0.00050517	0.00556315
Zm00001eb338650	GRMZM2G373928	pebp14	phosphatidylethanolamine-binding protein	2.76662	3.07194	163.459	1.98594e-37	1.08046e-34
Zm00001eb159290	#N/A	#N/A	#N/A	2.76412	-1.61745	7.15054	0.00749413	0.0495207
Zm00001eb146650	GRMZM2G149756	ereb174	AP2-EREBP-transcription factor 174	2.75392	-0.294791	24.1011	9.14061e-07	2.39005e-05
Zm00001eb375580	GRMZM2G301860	ereb122	AP2-EREBP-transcription factor 122	2.74143	-1.94139	19.1798	1.18964e-05	0.000228644
Zm00001eb215460	GRMZM2G367094	#N/A	#N/A	2.73195	-1.74335	18.2636	1.9235e-05	0.000350262
Zm00001eb018640	GRMZM2G336824	bx11	benzoxazinone synthesis11	2.72839	-1.33291	8.09236	0.00444523	0.0327437
Zm00001eb181410	GRMZM2G156079	pebp2	phosphatidylethanolamine-binding protein2	2.72239	1.38451	114.906	8.25048e-27	2.43672e-24
Zm00001eb290590	GRMZM2G361064	expa5	alpha expansin5	2.71294	1.17441	17.7967	2.4581e-05	0.000429938
Zm00001eb284690	#N/A	#N/A	#N/A	2.7061	-2.74306	7.81989	0.00516744	0.0370172
Zm00001eb308450	#N/A	#N/A	#N/A	2.70238	-2.743	7.56223	0.00596041	0.0414157
Zm00001eb440730	#N/A	#N/A	#N/A	2.7019	-2.74303	7.5695	0.00593643	0.0413139
Zm00001eb204000	GRMZM2G053934	0	0	2.69638	7.16705	232.309	1.87025e-52	1.81244e-49
Zm00001eb015870	GRMZM2G017223	#N/A	#N/A	2.6829	-2.44614	11.8793	0.000567623	0.0061014
Zm00001eb130510	GRMZM2G169382	ereb193	AP2-EREBP-transcription factor 193	2.67483	0.72576	17.3169	3.16356e-05	0.00053116
Zm00001eb334620	GRMZM2G079219	0	0	2.67267	-0.668657	11.727	0.00061599	0.00651961
Zm00001eb296670	GRMZM2G364208	#N/A	#N/A	2.6684	-0.892406	8.40602	0.0037398	0.0284671
Zm00001eb410860	GRMZM2G073860	pap7	purple acid phosphatase7	2.66671	5.21931	313.696	3.42001e-70	5.58199e-67
Zm00001eb354550	GRMZM2G323415	#N/A	#N/A	2.66607	-0.938462	17.4693	2.91982e-05	0.000497508
Zm00001eb252580	GRMZM2G028397	#N/A	#N/A	2.66405	-2.1764	9.91594	0.00163853	0.0146688
Zm00001eb160690	GRMZM2G107900	saur36	small auxin up RNA36	2.66394	-2.44862	10.8319	0.000997661	0.00975361
Zm00001eb043580	GRMZM6G332242	#N/A	#N/A	2.66267	-0.0606855	19.2258	1.16134e-05	0.00022411
Zm00001eb410760	#N/A	#N/A	#N/A	2.6578	-1.24703	9.56063	0.00198795	0.0171627
Zm00001eb330590	GRMZM2G177050	cipk29	calcineurin B-like-interacting protein kinase29	2.65684	-0.403646	14.5952	0.000133255	0.00181006
Zm00001eb407450	GRMZM2G037831	#N/A	#N/A	2.63044	0.374501	86.6589	1.28947e-20	2.19712e-18
Zm00001eb198910	GRMZM2G087094	#N/A	#N/A	2.62559	-0.0254136	9.61471	0.00193025	0.0167438
Zm00001eb384600	GRMZM2G036826	#N/A	#N/A	2.62511	-2.17659	8.60282	0.00335643	0.026126
Zm00001eb211640	GRMZM2G144024	smr2	siamese-related2	2.61674	-1.01989	17.537	2.81768e-05	0.000482646
Zm00001eb123570	GRMZM2G088443	bhlh104	0	2.6118	-0.652619	25.2869	4.94056e-07	1.38278e-05
Zm00001eb214410	GRMZM2G090432	ben1	bentazon resistance1	2.60947	-2.45054	8.379	0.00379581	0.0288156
Zm00001eb408750	GRMZM2G125931	0	0	2.59545	-0.51151	31.8568	1.65964e-08	6.46785e-07
Zm00001eb100770	GRMZM2G002131	hsftf1	HSF-transcription factor 1	2.59309	-0.33358	12.9712	0.000316327	0.0037427
Zm00001eb375640	GRMZM2G074611	#N/A	#N/A	2.59269	0.913845	8.37201	0.00381044	0.0289196
Zm00001eb361110	GRMZM2G455124	nrt5	nitrate transport5	2.59119	-2.44971	8.25364	0.00406705	0.0304866
Zm00001eb111610	GRMZM2G031125	#N/A	#N/A	2.58904	-1.31436	9.18456	0.00244065	0.020286
Zm00001eb286610	#N/A	#N/A	#N/A	2.5873	0.591537	68.2656	1.42889e-16	1.60548e-14
Zm00001eb248560	GRMZM2G170049	myb26	MYB-transcription factor 26	2.57816	-0.276707	12.0824	0.000509003	0.00559344
Zm00001eb071650	GRMZM2G392125	0	0	2.57538	2.66703	24.0903	9.19213e-07	2.40149e-05
Zm00001eb351880	GRMZM2G162109	#N/A	#N/A	2.57379	-1.21651	9.79073	0.00175394	0.0154565
Zm00001eb261160	#N/A	#N/A	#N/A	2.56747	-1.61959	11.7794	0.000598887	0.00637996
Zm00001eb062570	GRMZM2G361210	#N/A	#N/A	2.56472	-1.65523	14.0503	0.000177989	0.00232307
Zm00001eb315490	GRMZM2G416632	gst23	glutathione transferase23	2.54874	0.0349223	11.1089	0.000859137	0.00857782
Zm00001eb205750	GRMZM2G018873	#N/A	#N/A	2.5403	-2.23937	9.99746	0.00156756	0.014156
Zm00001eb086700	GRMZM2G085086	0	0	2.53791	2.97304	28.9618	7.38199e-08	2.55494e-06
Zm00001eb125120	GRMZM2G126749	0	0	2.52814	3.34165	9.52318	0.00202893	0.0174676
Zm00001eb427890	GRMZM5G805382	#N/A	#N/A	2.51753	-1.06701	8.48749	0.00357598	0.0275036
Zm00001eb158810	GRMZM2G121878	cah1	carbonic anhydrase1	2.51722	-0.472253	48.1292	3.99046e-12	2.73175e-10
Zm00001eb134040	#N/A	#N/A	#N/A	2.51601	-2.27111	10.5611	0.0011549	0.0110101
Zm00001eb154350	GRMZM2G311347	0	0	2.50743	-1.72205	20.0941	7.37242e-06	0.000150412
Zm00001eb034260	GRMZM2G137868	0	0	2.49247	-0.805376	28.2773	1.05124e-07	3.52814e-06
Zm00001eb299930	GRMZM2G060866	0	0	2.48525	-1.46961	23.1111	1.52902e-06	3.7722e-05
Zm00001eb113670	GRMZM2G414114	tcptf27	TCP-transcription factor 27	2.47498	-2.2729	7.31686	0.00683106	0.0460218
Zm00001eb256260	GRMZM5G878558	nnr2	nitrate reductase2	2.47387	2.97174	79.4821	4.86604e-19	7.25484e-17
Zm00001eb383460	GRMZM2G480106	#N/A	#N/A	2.46896	-0.711952	11.4724	0.000706382	0.00727809
Zm00001eb098630	GRMZM2G161846	#N/A	#N/A	2.46835	-1.00892	9.08365	0.00257905	0.0211697
Zm00001eb377400	GRMZM2G147399	#N/A	#N/A	2.46326	3.66638	54.3488	1.67878e-13	1.37727e-11
Zm00001eb215860	GRMZM2G104332	#N/A	#N/A	2.45938	-1.74226	15.2814	9.26246e-05	0.00133166
Zm00001eb153000	GRMZM2G446858	ccd8	carotenoid cleavage dioxygenase8	2.45515	-0.0657586	28.5167	9.28928e-08	3.15866e-06
Zm00001eb125930	GRMZM2G090584	#N/A	#N/A	2.45356	-1.68114	7.83951	0.00511164	0.0366768
Zm00001eb357070	GRMZM2G013448	acco5	1-aminocyclopropane-1-carboxylate oxidase5	2.45196	4.49771	24.2348	8.52795e-07	2.24499e-05
Zm00001eb288360	GRMZM2G180328	nactf20	NAC-transcription factor 20	2.45045	-2.08496	10.0148	0.00155285	0.0140559
Zm00001eb127710	GRMZM2G402977	0	0	2.44903	2.02143	13.9675	0.000186	0.00240905
Zm00001eb399450	GRMZM2G084859	psk3	phytosulfokine peptide precursor3	2.44893	-1.9169	16.4142	5.09021e-05	0.00079643
Zm00001eb058100	GRMZM2G039278	#N/A	#N/A	2.42954	-1.91898	12.0915	0.000506517	0.00557403
Zm00001eb382480	GRMZM2G354610	xt7	"beta-1,2-xylosyltransferase7"	2.42483	-1.07927	7.3581	0.00667613	0.0452544
Zm00001eb145860	GRMZM2G078667	#N/A	#N/A	2.41419	-1.70196	9.50838	0.00204536	0.0175508
Zm00001eb033140	GRMZM2G310947	#N/A	#N/A	2.40862	1.14528	16.7075	4.36093e-05	0.000696737
Zm00001eb330010	GRMZM2G025885	#N/A	#N/A	2.39572	-1.09041	17.874	2.36018e-05	0.000414213
Zm00001eb294830	GRMZM2G059939	ereb162	AP2-EREBP-transcription factor 162	2.39414	-0.391152	12.7349	0.0003589	0.00417787
Zm00001eb413140	GRMZM2G118063	hb17	Homeobox-transcription factor 17	2.39396	4.15662	9.89762	0.00165493	0.0147686
Zm00001eb154400	#N/A	#N/A	#N/A	2.39374	-2.14038	8.62361	0.00331834	0.0259337
Zm00001eb260220	#N/A	#N/A	#N/A	2.39314	-1.63304	12.4658	0.000414468	0.00471402
Zm00001eb006770	GRMZM2G154007	0	0	2.39271	2.65545	30.3322	3.64027e-08	1.32654e-06
Zm00001eb311430	GRMZM2G143494	#N/A	#N/A	2.39059	-1.25595	19.6621	9.24174e-06	0.000183128
Zm00001eb133200	AC214360.3_FG001	ks4	kaurene synthase4	2.38123	0.475445	7.8954	0.00495606	0.0357757
Zm00001eb212800	GRMZM2G123063	ms28	male sterile28	2.37734	0.115557	66.1851	4.10511e-16	4.43567e-14
Zm00001eb202200	GRMZM2G041866	0	0	2.37184	-2.14111	11.8434	0.000578673	0.00619656
Zm00001eb334690	#N/A	#N/A	#N/A	2.35882	-1.66882	20.4616	6.08396e-06	0.000126794
Zm00001eb310270	GRMZM2G025895	wrky79	WRKY-transcription factor 79	2.35459	4.93186	21.4124	3.70361e-06	8.18039e-05
Zm00001eb233720	GRMZM2G075333	bm5	brown midrib5	2.35386	1.15638	12.837	0.000339829	0.00398579
Zm00001eb244470	GRMZM2G067563	#N/A	#N/A	2.34913	-2.34113	8.97558	0.00273612	0.0221801
Zm00001eb004340	#N/A	#N/A	#N/A	2.34507	5.08951	934.354	3.34005e-205	1.29473e-201
Zm00001eb015580	#N/A	#N/A	#N/A	2.34453	-2.36846	7.80113	0.00522137	0.0373518
Zm00001eb234120	GRMZM2G120320	wrky48	WRKY-transcription factor 48	2.34272	2.01703	13.8917	0.000193652	0.00248257
Zm00001eb255390	#N/A	#N/A	#N/A	2.3426	-1.83801	9.53749	0.00201317	0.0173563
Zm00001eb209140	GRMZM2G374074	#N/A	#N/A	2.32549	1.6151	12.4638	0.000414919	0.00471494
Zm00001eb023600	GRMZM2G161459	npf2	nitrate transporter/peptide transporter family2	2.32489	-1.03063	21.5371	3.47044e-06	7.77613e-05
Zm00001eb225410	AC225718.2_FG006	efcb1	EF-hand Ca2+-binding protein1	2.31608	4.77982	21.503	3.53278e-06	7.9044e-05
Zm00001eb253030	GRMZM2G128922	#N/A	#N/A	2.30546	-2.37136	9.63467	0.00190938	0.0165813
Zm00001eb161780	GRMZM5G874955	0	0	2.30132	3.60453	40.2188	2.2705e-10	1.26866e-08
Zm00001eb376650	GRMZM2G103137	#N/A	#N/A	2.29782	3.97211	32.8933	9.73595e-09	3.97789e-07
Zm00001eb218990	GRMZM2G320754	abi5	ABI3-VP1-transcription factor 5	2.29239	0.201596	58.8704	1.68409e-14	1.54057e-12
Zm00001eb057820	GRMZM2G143204	wrky30	WRKY-transcription factor 30	2.29194	0.701046	9.7641	0.00177953	0.0156331
Zm00001eb130790	#N/A	#N/A	#N/A	2.29176	-1.58789	11.8769	0.000568355	0.00610716
Zm00001eb208690	GRMZM2G027726	#N/A	#N/A	2.28553	0.775196	19.9104	8.11558e-06	0.000163636
Zm00001eb012510	GRMZM2G145275	hsp70-3	heat shock protein70-3	2.28347	0.535046	61.6226	4.1602e-15	4.11393e-13
Zm00001eb005560	GRMZM2G022363	#N/A	#N/A	2.27893	-2.0244	9.78266	0.00176165	0.0155157
Zm00001eb041140	GRMZM2G429940	cipk6	calcineurin B-like-interacting protein kinase6	2.27705	2.15039	38.6915	4.96357e-10	2.6089e-08
Zm00001eb359110	GRMZM2G179685	#N/A	#N/A	2.26166	-1.84453	8.20706	0.00417278	0.0310913
Zm00001eb102290	GRMZM2G013781	#N/A	#N/A	2.25878	-1.6806	9.41609	0.0021509	0.0182894
Zm00001eb163920	#N/A	#N/A	#N/A	2.25695	-1.1383	8.23365	0.00411207	0.0307721
Zm00001eb038800	#N/A	#N/A	#N/A	2.25551	-1.34486	12.1886	0.000480817	0.00535198
Zm00001eb169370	GRMZM2G143373	#N/A	#N/A	2.25473	-0.238981	11.0921	0.000866956	0.00864753
Zm00001eb155300	GRMZM2G111666	#N/A	#N/A	2.23362	-1.99682	9.5983	0.00194758	0.0168517
Zm00001eb250120	GRMZM2G147014	dhn15	dehydrin15	2.23342	-2.20194	11.9205	0.000555194	0.00600318
Zm00001eb339280	GRMZM2G432644	#N/A	#N/A	2.23276	-2.20564	11.4081	0.000731237	0.00747655
Zm00001eb359740	GRMZM5G812272	wrky42	WRKY-transcription factor 42	2.22966	-0.489104	19.6649	9.22801e-06	0.000182973
Zm00001eb145080	#N/A	#N/A	#N/A	2.229	1.92658	7.1363	0.00755388	0.0497671
Zm00001eb279090	GRMZM2G084264	ereb27	AP2-EREBP-transcription factor 27	2.2259	0.198033	12.6655	0.000372458	0.00431303
Zm00001eb283450	GRMZM2G371793	vsp2	vegetative storage protein2	2.21586	2.8421	34.0218	5.44973e-09	2.35706e-07
Zm00001eb411430	GRMZM2G014844	glu3	beta-glucosidase3	2.20953	5.09251	33.0794	8.84712e-09	3.67772e-07
Zm00001eb249030	GRMZM2G156585	#N/A	#N/A	2.2046	-0.534245	7.40722	0.00649627	0.0442468
Zm00001eb371170	AC203173.3_FG001	iqd23	IQ-domain 23	2.20371	-1.5116	12.8046	0.000345761	0.00404314
Zm00001eb418340	GRMZM2G140448	#N/A	#N/A	2.20179	-0.556976	14.827	0.000117836	0.00162482
Zm00001eb051130	GRMZM2G070252	0	0	2.1949	0.919517	56.3753	5.98788e-14	5.15806e-12
Zm00001eb240370	GRMZM2G406089	#N/A	#N/A	2.1887	-2.05519	9.12818	0.00251702	0.0207815
Zm00001eb088800	GRMZM2G167613	#N/A	#N/A	2.1885	-2.0539	7.88957	0.00497207	0.0358729
Zm00001eb214740	GRMZM2G071620	zmm31	Zea mays MADS31	2.18725	5.5765	311.643	9.57884e-70	1.48525e-66
Zm00001eb041390	GRMZM2G161274	0	0	2.18615	-1.91045	10.2072	0.00139891	0.0129112
Zm00001eb125630	GRMZM2G054050	0	0	2.18177	-1.65261	13.5231	0.00023564	0.00291249
Zm00001eb102540	GRMZM2G179049	nactf35	NAC-transcription factor 35	2.18016	1.62517	16.9654	3.80674e-05	0.000620666
Zm00001eb311980	#N/A	#N/A	#N/A	2.17139	-1.35871	11.1366	0.000846393	0.00846147
Zm00001eb398670	GRMZM2G150594	lbd42	LBD-transcription factor 42	2.16369	-1.91501	13.4366	0.000246758	0.00302699
Zm00001eb406490	GRMZM2G031033	#N/A	#N/A	2.1578	-1.67671	10.212	0.00139528	0.0128892
Zm00001eb187290	GRMZM2G044537	#N/A	#N/A	2.15436	1.26615	13.8369	0.000199385	0.0025445
Zm00001eb417550	GRMZM2G015605	nac1	NaCl stress protein1	2.15416	1.9216	17.9831	2.22872e-05	0.000393816
Zm00001eb011280	GRMZM2G352678	#N/A	#N/A	2.14918	-1.74511	10.2891	0.00133818	0.0124358
Zm00001eb218760	AC194158.3_FG005	#N/A	#N/A	2.1396	3.33366	23.1912	1.46664e-06	3.63855e-05
Zm00001eb056610	GRMZM2G095798	#N/A	#N/A	2.13858	1.54315	52.1469	5.14996e-13	3.97277e-11
Zm00001eb361640	GRMZM2G069203	sat1	serine acetyltransferase1	2.13377	-2.05589	8.00413	0.00466708	0.0339983
Zm00001eb347630	GRMZM2G397261	#N/A	#N/A	2.1295	-1.19783	9.52092	0.00203143	0.01747
Zm00001eb322980	#N/A	#N/A	#N/A	2.12444	-1.56474	16.8684	4.0064e-05	0.000648448
Zm00001eb323070	GRMZM2G357631	0	0	2.12433	2.30673	17.2947	3.20081e-05	0.000535674
Zm00001eb430920	GRMZM2G354867	ago2b	argonaute2b	2.12104	5.16834	191.24	1.70494e-43	1.20163e-40
Zm00001eb300220	GRMZM2G059088	tin1	tiller number1	2.11835	-2.44734	7.92887	0.00486522	0.0351855
Zm00001eb409980	GRMZM2G064818	#N/A	#N/A	2.11333	-1.69634	11.8282	0.000583405	0.00623646
Zm00001eb274850	GRMZM2G177095	0	0	2.10985	-0.940177	11.5099	0.000692247	0.0071677
Zm00001eb261500	GRMZM2G127338	aaap43	amino acid/auxin permease43	2.10944	-0.865827	7.18613	0.00734694	0.0487245
Zm00001eb103520	#N/A	#N/A	#N/A	2.0972	-1.09112	15.372	8.82885e-05	0.0012788
Zm00001eb249090	GRMZM2G112244	#N/A	#N/A	2.08223	-0.914256	19.7914	8.63723e-06	0.000172583
Zm00001eb187570	GRMZM2G080959	flz21	FCS-like zinc finger21	2.07452	1.58457	24.3213	8.15337e-07	2.16473e-05
Zm00001eb281270	GRMZM2G420883	0	0	2.0742	0.192436	15.0212	0.000106309	0.00149989
Zm00001eb409220	GRMZM2G009048	psan2	photosystem I N subunit2	2.06299	-1.46827	12.4067	0.000427807	0.00483834
Zm00001eb389110	GRMZM2G347931	rdr3	RNA-dependent RNA polymerase3	2.06062	0.724238	37.9352	7.31334e-10	3.73631e-08
Zm00001eb427970	GRMZM2G018485	abi2	ABI3-VP1-transcription factor 2	2.06004	-1.98812	10.2322	0.00138012	0.0127605
Zm00001eb351150	GRMZM2G413687	#N/A	#N/A	2.05689	-1.99126	8.15243	0.00430034	0.0318581
Zm00001eb009250	GRMZM2G344388	#N/A	#N/A	2.05606	0.6557	10.6458	0.00110323	0.0105953
Zm00001eb074600	GRMZM2G132774	#N/A	#N/A	2.05546	-0.859631	13.2141	0.000277852	0.00334751
Zm00001eb298840	GRMZM2G026189	#N/A	#N/A	2.04484	-1.73685	12.0404	0.000520587	0.00569651
Zm00001eb350280	GRMZM2G449681	wrky92	WRKY-transcription factor 92	2.04143	2.35664	8.66322	0.00324697	0.0254916
Zm00001eb401340	GRMZM2G091226	#N/A	#N/A	2.03897	1.88867	81.0476	2.20349e-19	3.43379e-17
Zm00001eb247000	GRMZM2G072034	til1	temperature-induced lipocalin1	2.03892	-1.29654	9.37222	0.00220299	0.0186556
Zm00001eb184800	#N/A	#N/A	#N/A	2.03772	-2.04789	7.22624	0.00718455	0.0478728
Zm00001eb104190	GRMZM2G151656	saur33	small auxin up RNA33	2.03679	-0.86767	18.9735	1.32543e-05	0.000251702
Zm00001eb309870	GRMZM5G876158	#N/A	#N/A	2.03156	-2.02051	8.79461	0.00302122	0.0240876
Zm00001eb081280	GRMZM2G470882	0	0	2.02247	1.1013	9.12936	0.0025154	0.0207736
Zm00001eb131180	GRMZM2G176963	ga2ox5	gibberellin 2-oxidase5	2.02228	-1.86366	15.1313	0.000100285	0.00143051
Zm00001eb217590	GRMZM2G035821	#N/A	#N/A	2.01998	0.862591	30.2154	3.86623e-08	1.40229e-06
Zm00001eb225660	GRMZM2G477829	#N/A	#N/A	2.01853	2.15589	74.1805	7.12893e-18	9.25001e-16
Zm00001eb100210	GRMZM2G091588	cyp12	cytochrome P450 12	2.01259	-1.52739	17.9802	2.23216e-05	0.000393975
Zm00001eb323410	GRMZM2G075438	0	0	2.00878	-1.63533	11.2234	0.000807731	0.00814057
Zm00001eb072990	#N/A	#N/A	#N/A	2.00704	1.1755	31.8807	1.63935e-08	6.42703e-07
Zm00001eb020170	GRMZM2G125241	0	0	2.00147	1.09208	37.9205	7.36851e-10	3.7583e-08
Zm00001eb006660	GRMZM2G031177	0	0	1.99751	2.46515	89.2392	3.49848e-21	6.38185e-19
Zm00001eb038160	GRMZM5G881887	hm1	Helminthosporium carbonum susceptibility1	1.99609	1.29247	48.5226	3.26506e-12	2.25507e-10
Zm00001eb248270	GRMZM2G178603	tcptf16	TCP-transcription factor 16	1.99434	0.443313	49.2174	2.29115e-12	1.62961e-10
Zm00001eb289320	GRMZM2G077789	myb85	MYB-transcription factor 85	1.99268	0.906738	53.442	2.66342e-13	2.12327e-11
Zm00001eb005870	#N/A	#N/A	#N/A	1.98097	1.38792	18.7178	1.5156e-05	0.000282285
Zm00001eb196540	#N/A	#N/A	#N/A	1.97884	1.10516	11.8354	0.000581148	0.00621662
Zm00001eb091200	GRMZM2G118800	aldh13	aldehyde dehydrogenase13	1.97881	0.489124	7.95212	0.00480311	0.0348455
Zm00001eb182620	GRMZM2G007306	#N/A	#N/A	1.97751	-0.0315073	15.0788	0.000103112	0.00146344
Zm00001eb018470	GRMZM2G051836	#N/A	#N/A	1.97553	-0.969548	12.9819	0.000314517	0.00372555
Zm00001eb206750	GRMZM2G133653	#N/A	#N/A	1.97523	1.1974	56.3035	6.21043e-14	5.33495e-12
Zm00001eb367240	GRMZM2G115422	#N/A	#N/A	1.97312	0.569364	22.22	2.43122e-06	5.70308e-05
Zm00001eb069320	GRMZM2G106413	0	0	1.97303	2.8847	12.8388	0.000339513	0.00398359
Zm00001eb429480	GRMZM2G429000	gar2	gibberellin responsive2	1.96443	2.18519	90.385	1.96047e-21	3.68462e-19
Zm00001eb034570	GRMZM2G359559	#N/A	#N/A	1.9603	-1.78593	13.8488	0.000198128	0.00253158
Zm00001eb041100	GRMZM2G131165	hct9	hydroxycinnamoyltransferase9	1.95362	-1.04564	12.0723	0.000511768	0.00561984
Zm00001eb285760	GRMZM2G085964	ereb69	AP2-EREBP-transcription factor 69	1.95234	5.13007	79.3245	5.27015e-19	7.7825e-17
Zm00001eb285170	GRMZM2G045720	#N/A	#N/A	1.94365	-0.788699	9.42526	0.00214016	0.0182231
Zm00001eb197780	GRMZM2G067865	#N/A	#N/A	1.94054	1.35417	41.4124	1.23271e-10	7.24006e-09
Zm00001eb185240	GRMZM2G160541	pal3	phenylalanine ammonia lyase3	1.93719	1.20044	10.1998	0.00140455	0.0129517
Zm00001eb249470	GRMZM5G816314	ereb104	AP2-EREBP-transcription factor 104	1.93384	-0.20107	36.16	1.81764e-09	8.61877e-08
Zm00001eb036930	GRMZM2G136453	pap15	purple acid phosphatase15	1.93013	7.05979	120.043	6.19188e-28	2.00017e-25
Zm00001eb157360	GRMZM2G031882	wox9b	WUSCHEL related homeobox 9b	1.92867	2.69699	185.653	2.82614e-42	1.94759e-39
Zm00001eb184970	#N/A	#N/A	#N/A	1.92745	-2.02667	7.97576	0.00474079	0.0344699
Zm00001eb407220	GRMZM2G031925	#N/A	#N/A	1.92708	3.27479	158.797	2.07261e-36	1.08939e-33
Zm00001eb127770	GRMZM2G472248	0	0	1.92657	3.31388	10.4735	0.00121099	0.0114389
Zm00001eb277860	GRMZM2G148460	#N/A	#N/A	1.92562	-1.6541	9.49709	0.00205798	0.0176396
Zm00001eb369060	GRMZM2G068973	nactf23	NAC-transcription factor 23	1.92488	1.92567	9.71151	0.00183117	0.0160142
Zm00001eb101420	GRMZM2G009406	dof2	DNA binding with one finger2	1.9227	-1.06255	7.1648	0.00743478	0.0491689
Zm00001eb410990	#N/A	#N/A	#N/A	1.9205	3.07078	17.5432	2.80857e-05	0.000481995
Zm00001eb166570	GRMZM2G076435	0	0	1.90518	-0.847006	13.3617	0.000256813	0.00313792
Zm00001eb185110	GRMZM2G062009	nactf17	NAC-transcription factor 17	1.90332	-0.225121	13.895	0.000193317	0.00248033
Zm00001eb372750	GRMZM2G090226	#N/A	#N/A	1.88772	1.22018	13.554	0.000231801	0.0028732
Zm00001eb178810	GRMZM2G080178	sfp2	sulfate transporter2	1.8846	-1.10044	17.6848	2.60707e-05	0.00045118
Zm00001eb421020	GRMZM2G439668	#N/A	#N/A	1.8753	-1.92011	7.9378	0.00484126	0.0350449
Zm00001eb396960	GRMZM2G378852	#N/A	#N/A	1.87418	-0.734052	8.47097	0.00360859	0.0276862
Zm00001eb040580	GRMZM2G059502	#N/A	#N/A	1.87261	0.903634	42.4206	7.36093e-11	4.43242e-09
Zm00001eb316660	GRMZM2G085467	bhlh146	bHLH-transcription factor 146	1.86742	2.8407	53.4637	2.63413e-13	2.10534e-11
Zm00001eb346870	GRMZM2G154881	0	0	1.86529	-0.962388	10.5783	0.00114423	0.0109239
Zm00001eb013880	#N/A	#N/A	#N/A	1.86321	-1.96432	9.32803	0.00225675	0.0190226
Zm00001eb112950	GRMZM2G009188	#N/A	#N/A	1.86168	1.40932	58.8413	1.70912e-14	1.55886e-12
Zm00001eb300010	GRMZM2G013236	cipk23	calcineurin B-like-interacting protein kinase23	1.85686	1.97208	14.0268	0.000180228	0.00234735
Zm00001eb200830	GRMZM2G045057	aic2	auxin import carrier2	1.85196	0.317388	22.3939	2.22082e-06	5.26527e-05
Zm00001eb091920	GRMZM5G854138	aasr2	abscisic acid stress ripening2	1.84146	-1.15457	17.9636	2.25169e-05	0.000397196
Zm00001eb301380	GRMZM2G161097	0	0	1.83998	2.35546	28.5953	8.91979e-08	3.03969e-06
Zm00001eb402450	#N/A	#N/A	#N/A	1.83886	-1.27638	8.29131	0.00398352	0.0299837
Zm00001eb000850	GRMZM2G137329	0	0	1.82496	1.59765	23.6564	1.15162e-06	2.94174e-05
Zm00001eb104630	GRMZM2G153523	#N/A	#N/A	1.82493	1.02402	15.1835	9.75529e-05	0.00139411
Zm00001eb054430	GRMZM2G469224	#N/A	#N/A	1.82113	5.00818	35.1623	3.03339e-09	1.38864e-07
Zm00001eb234730	GRMZM5G844562	bm1	brown midrib1	1.81749	3.4998	144.674	2.53031e-33	1.17116e-30
Zm00001eb054730	GRMZM2G004160	#N/A	#N/A	1.81142	-1.35907	10.8458	0.000990222	0.00970536
Zm00001eb084030	GRMZM2G075081	pebp4	phosphatidylethanolamine-binding protein4	1.80902	0.387514	11.4402	0.000718702	0.00737269
Zm00001eb088640	#N/A	#N/A	#N/A	1.80142	-1.54651	12.5088	0.000405038	0.00463321
Zm00001eb039750	GRMZM2G104516	#N/A	#N/A	1.79924	3.00002	24.3495	8.03478e-07	2.13877e-05
Zm00001eb169450	GRMZM2G173085	#N/A	#N/A	1.79814	0.876728	20.172	7.07821e-06	0.00014527
Zm00001eb065660	#N/A	#N/A	#N/A	1.79584	0.827665	12.0159	0.00052748	0.00575975
Zm00001eb316860	GRMZM2G043254	0	0	1.79468	1.2775	11.2521	0.00079534	0.00803921
Zm00001eb405590	GRMZM2G127379	nactf25	NAC-transcription factor 25	1.79291	3.66093	8.118	0.00438279	0.032376
Zm00001eb124420	GRMZM2G030712	#N/A	#N/A	1.79256	3.75996	137.999	7.29129e-32	3.0148e-29
Zm00001eb183220	GRMZM2G151230	cnr2	Cell Number Regulator2	1.79069	0.954594	11.7961	0.000593554	0.00633185
Zm00001eb005740	GRMZM2G399072	ereb130	AP2-EREBP-transcription factor 130	1.78449	2.96226	78.4574	8.17431e-19	1.18294e-16
Zm00001eb008130	GRMZM2G440543	gid4	gibberellin-insensitive dwarf protein homolog4	1.7839	2.68541	114.647	9.40492e-27	2.75147e-24
Zm00001eb406990	AC207755.3_FG005	#N/A	#N/A	1.7839	1.7274	45.1121	1.86072e-11	1.1873e-09
Zm00001eb308670	GRMZM2G032807	#N/A	#N/A	1.77829	0.0242498	29.5995	5.31174e-08	1.86972e-06
Zm00001eb429130	GRMZM2G142832	0	0	1.77709	-0.810555	15.5771	7.92091e-05	0.00116305
Zm00001eb025490	GRMZM2G143625	sacd3	stearoyl-acyl-carrier-protein desaturase3	1.775	1.32779	78.4575	8.17386e-19	1.18294e-16
Zm00001eb012070	GRMZM2G061202	#N/A	#N/A	1.77051	0.234344	26.0791	3.27709e-07	9.7064e-06
Zm00001eb098860	GRMZM2G110412	0	0	1.77016	0.25001	23.6533	1.15347e-06	2.94405e-05
Zm00001eb033080	GRMZM2G085411	#N/A	#N/A	1.76526	0.183916	32.8325	1.00452e-08	4.09344e-07
Zm00001eb395380	GRMZM2G159500	nactf29	NAC-transcription factor 29	1.76388	2.65495	21.5977	3.36249e-06	7.5561e-05
Zm00001eb261470	GRMZM2G127342	aaap40	amino acid/auxin permease40	1.76187	0.606494	23.6568	1.15136e-06	2.94174e-05
Zm00001eb387280	GRMZM2G160730	gl15	glossy15	1.76104	0.64067	25.8338	3.72106e-07	1.08759e-05
Zm00001eb103310	GRMZM2G034471	#N/A	#N/A	1.75934	1.79685	68.9955	9.8687e-17	1.13348e-14
Zm00001eb038780	AC186231.4_FG002	#N/A	#N/A	1.75916	5.47547	68.3297	1.3832e-16	1.56549e-14
Zm00001eb081570	GRMZM2G126062	dmas4	deoxymugineic acid synthase4	1.75883	-1.26016	7.99857	0.00468144	0.0340869
Zm00001eb292690	GRMZM2G120151	tcptf23	TCP-transcription factor 23	1.75569	0.244586	12.4697	0.000413604	0.00471035
Zm00001eb164490	GRMZM2G073805	gras72	GRAS-transcription factor 72	1.75409	0.863462	7.71027	0.00549076	0.0388912
Zm00001eb098650	GRMZM2G140078	trpp2	trehalose-6-phosphate phosphatase2	1.75362	2.81405	8.18658	0.00422014	0.0313763
Zm00001eb422370	GRMZM2G349709	#N/A	#N/A	1.75273	-0.0547215	34.5912	4.0675e-09	1.81492e-07
Zm00001eb005980	GRMZM2G343157	zim26	ZIM-transcription factor 26	1.75061	-0.0829962	21.43	3.66992e-06	8.1466e-05
Zm00001eb058270	GRMZM2G047422	#N/A	#N/A	1.75002	1.94248	20.3251	6.5339e-06	0.000134992
Zm00001eb377220	#N/A	#N/A	#N/A	1.74985	-0.851977	7.66285	0.00563694	0.0396656
Zm00001eb358740	GRMZM2G145554	wrky28	WRKY-transcription factor 28	1.74928	1.25646	7.69439	0.00553928	0.0391742
Zm00001eb407710	GRMZM2G136910	aasr1	abscisic acid stress ripening1	1.74726	2.31842	29.5732	5.38433e-08	1.89312e-06
Zm00001eb114540	#N/A	#N/A	#N/A	1.7457	-0.833481	20.7808	5.14958e-06	0.000109063
Zm00001eb399590	GRMZM2G067402	hb1	hemoglobin1	1.74519	1.48856	18.4891	1.70879e-05	0.000314301
Zm00001eb161110	GRMZM2G333811	#N/A	#N/A	1.74392	2.67561	34.2709	4.79493e-09	2.10617e-07
Zm00001eb388750	GRMZM2G050137	hagtf35	GNAT-transcription factor 35	1.73894	3.71509	117.887	1.83582e-27	5.69306e-25
Zm00001eb157280	GRMZM2G142207	0	0	1.73863	3.54983	22.5704	2.02581e-06	4.8549e-05
Zm00001eb180150	GRMZM2G114778	#N/A	#N/A	1.73567	2.8137	158.196	2.80374e-36	1.44911e-33
Zm00001eb109370	GRMZM2G124963	alt10	alanine aminotransferase10	1.73453	3.69808	170.873	4.77009e-39	2.73936e-36
Zm00001eb381210	GRMZM2G538535	#N/A	#N/A	1.7332	-1.42676	13.9959	0.00018321	0.00238219
Zm00001eb423070	GRMZM2G096365	0	0	1.73187	2.1035	50.531	1.17298e-12	8.55888e-11
Zm00001eb051970	GRMZM2G149024	#N/A	#N/A	1.73062	0.997645	10.4241	0.00124379	0.0116882
Zm00001eb066540	GRMZM2G343317	#N/A	#N/A	1.72103	2.49353	17.3422	3.12177e-05	0.000525852
Zm00001eb176160	GRMZM2G134708	dar2	monodehydroascorbate reductase2	1.71241	3.13633	11.0342	0.000894444	0.00890167
Zm00001eb106010	GRMZM2G470075	0	0	1.71221	4.41752	273.646	1.82062e-61	2.35247e-58
Zm00001eb408440	GRMZM2G122053	0	0	1.70732	0.240161	28.6832	8.52387e-08	2.91116e-06
Zm00001eb092150	#N/A	#N/A	#N/A	1.70705	-1.40255	7.5159	0.00611568	0.042192
Zm00001eb091810	#N/A	#N/A	#N/A	1.70529	0.0367266	34.7235	3.8001e-09	1.71286e-07
Zm00001eb018270	GRMZM2G127150	#N/A	#N/A	1.705	-0.775172	10.6499	0.00110077	0.0105782
Zm00001eb100660	GRMZM2G110107	#N/A	#N/A	1.69929	-0.656326	19.8178	8.51852e-06	0.000170761
Zm00001eb193790	GRMZM2G370777	tu1	tunicate1	1.69353	3.6125	38.6434	5.08749e-10	2.66051e-08
Zm00001eb324220	GRMZM5G862799	#N/A	#N/A	1.6933	-1.51249	8.55742	0.00344116	0.0266252
Zm00001eb368040	GRMZM2G112836	#N/A	#N/A	1.69329	0.258949	22.232	2.41613e-06	5.67625e-05
Zm00001eb392910	GRMZM2G125813	#N/A	#N/A	1.687	1.09567	18.9091	1.37098e-05	0.000259151
Zm00001eb149550	GRMZM2G059562	wrky81	WRKY-transcription factor 81	1.68639	0.778459	11.6922	0.000627614	0.00661779
Zm00001eb081610	GRMZM2G104843	ts1	tassel seed1	1.68343	2.58998	21.0652	4.43909e-06	9.58639e-05
Zm00001eb227640	GRMZM2G050450	#N/A	#N/A	1.68295	1.43582	8.34572	0.00386598	0.0292981
Zm00001eb298500	GRMZM5G827207	#N/A	#N/A	1.68081	-1.52607	12.4865	0.000409907	0.00467855
Zm00001eb330780	GRMZM2G349655	0	0	1.67949	-0.861939	11.2346	0.000802847	0.00809661
Zm00001eb021650	GRMZM2G178079	gst37	glutathione transferase37	1.67829	0.405267	7.50096	0.00616662	0.0425151
Zm00001eb194640	GRMZM2G149184	pin3	PIN-formed protein3	1.67787	2.66465	117.98	1.75124e-27	5.48564e-25
Zm00001eb350000	GRMZM2G359924	iaa37	Aux/IAA-transcription factor 37	1.67678	3.23551	68.2923	1.40973e-16	1.58972e-14
Zm00001eb153780	GRMZM2G051151	#N/A	#N/A	1.6753	1.50225	58.6864	1.84914e-14	1.67672e-12
Zm00001eb008920	GRMZM2G164974	kcs28	3-ketoacyl-CoA synthase28	1.67324	-0.718606	10.7343	0.0010517	0.0102047
Zm00001eb421990	GRMZM2G014022	#N/A	#N/A	1.66894	-0.0480372	8.25224	0.00407018	0.0305027
Zm00001eb310260	GRMZM2G139815	wrky37	WRKY-transcription factor 37	1.66625	3.18883	21.0073	4.57538e-06	9.81917e-05
Zm00001eb069330	GRMZM2G106445	#N/A	#N/A	1.658	4.252	22.9361	1.67475e-06	4.10615e-05
Zm00001eb346570	GRMZM2G306851	0	0	1.65664	0.107416	15.7539	7.21386e-05	0.00107192
Zm00001eb037570	GRMZM2G079956	#N/A	#N/A	1.64935	4.03345	56.0463	7.07851e-14	6.04716e-12
Zm00001eb142030	GRMZM2G473152	cadtfr2	CCAAT-DR1-transcription factor 2	1.6483	0.287393	26.0509	3.32542e-07	9.84013e-06
Zm00001eb015120	GRMZM2G070849	myb75	MYB-transcription factor 75	1.64232	-1.07389	8.67	0.00323491	0.0254097
Zm00001eb108330	GRMZM2G378106	aas2	auxin amido synthetase2	1.63075	3.80191	48.392	3.48982e-12	2.39431e-10
Zm00001eb249200	GRMZM2G097884	#N/A	#N/A	1.62699	-0.396512	9.21659	0.00239831	0.0199608
Zm00001eb136750	GRMZM2G139786	gl6	glossy6	1.62597	4.35757	39.3699	3.50666e-10	1.91116e-08
Zm00001eb006860	GRMZM2G464393	#N/A	#N/A	1.62558	0.893431	16.2258	5.62234e-05	0.000865713
Zm00001eb145030	GRMZM5G807064	#N/A	#N/A	1.62276	-1.2304	9.87196	0.00167816	0.0149366
Zm00001eb010570	GRMZM2G110913	lbd3	LBD-transcription factor 3	1.6166	-0.46169	21.9474	2.80232e-06	6.47372e-05
Zm00001eb320600	GRMZM2G042666	idd7	indeterminate1 domain7	1.61601	-0.493203	9.12034	0.00252783	0.0208486
Zm00001eb409050	#N/A	#N/A	#N/A	1.61163	-1.73903	8.30856	0.00394587	0.0297726
Zm00001eb194210	GRMZM2G151044	trpp4	trehalose-6-phosphate phosphatase4	1.61129	6.80774	120.969	3.88129e-28	1.28045e-25
Zm00001eb052150	GRMZM2G095899	bhlh114	bHLH-transcription factor 114	1.61097	1.77643	30.2062	3.88474e-08	1.40736e-06
Zm00001eb393430	GRMZM2G359033	#N/A	#N/A	1.60732	-0.766146	16.9749	3.78764e-05	0.000617877
Zm00001eb338350	#N/A	#N/A	#N/A	1.60507	-1.2787	12.026	0.000524649	0.00573287
Zm00001eb062170	GRMZM2G347043	nactf49	NAC-transcription factor 49	1.60163	1.27881	8.89537	0.00285895	0.0230163
Zm00001eb242950	AC233850.1_FG003	pmei45	pectin methylesterase inhibitor45	1.59749	-0.843341	12.316	0.000449104	0.00505154
Zm00001eb159180	GRMZM2G364528	0	0	1.59669	-0.687085	8.84437	0.00293994	0.0235644
Zm00001eb270960	GRMZM2G115453	0	0	1.59203	1.65689	7.34528	0.0067239	0.0454776
Zm00001eb147850	GRMZM5G842071	lac1	laccase1	1.59189	-2.08246	7.49423	0.0061897	0.0426353
Zm00001eb120470	GRMZM2G035131	#N/A	#N/A	1.59035	2.34504	18.7962	1.45455e-05	0.000273376
Zm00001eb329900	GRMZM2G037189	erdh2	early response to dehydration 15-homolog2	1.58159	2.77265	16.9365	3.86518e-05	0.000629203
Zm00001eb224230	GRMZM2G048549	0	0	1.58133	1.16771	11.4294	0.000722906	0.00740515
Zm00001eb007000	GRMZM2G003466	ereb101	AP2-EREBP-transcription factor 101	1.57726	2.15688	17.5163	2.84849e-05	0.00048696
Zm00001eb173630	GRMZM2G420812	saur37	small auxin up RNA37	1.57723	-0.988428	11.9078	0.000558997	0.00603582
Zm00001eb324700	GRMZM2G333980	pgip1	polygalacturonase-inhibiting protein1	1.56265	1.94316	7.84169	0.00510548	0.0366411
Zm00001eb372660	GRMZM5G852704	ereb31	AP2-EREBP-transcription factor 31	1.56218	1.14727	14.9478	0.000110529	0.00154536
Zm00001eb260340	#N/A	#N/A	#N/A	1.55825	-1.05273	16.3033	5.39702e-05	0.000835165
Zm00001eb073830	GRMZM2G129261	nkd1	naked endosperm1	1.55333	3.09564	60.0322	9.3316e-15	8.76916e-13
Zm00001eb410260	GRMZM2G176472	0	0	1.5521	3.46697	12.81	0.000344772	0.00403309
Zm00001eb354920	GRMZM2G117007	c3h7	C3H-transcription factor 37	1.55039	3.33077	12.6969	0.000366263	0.004254
Zm00001eb283530	GRMZM2G051806	hex7	hexokinase7	1.5488	3.83438	14.1456	0.000169189	0.00222036
Zm00001eb158800	GRMZM2G348512	cah2	carbonic anhydrase2	1.5478	0.507836	34.1293	5.15678e-09	2.24287e-07
Zm00001eb187720	GRMZM2G091003	bhlh13	bHLH-transcription factor 13	1.54129	0.969918	27.0167	2.01703e-07	6.31181e-06
Zm00001eb411300	GRMZM2G700208	0	0	1.53972	0.654846	21.9328	2.8237e-06	6.5153e-05
Zm00001eb295960	GRMZM2G023133	0	0	1.53961	1.77813	72.5178	1.6553e-17	2.08669e-15
Zm00001eb147750	GRMZM6G741210	shbp1	sedoheptulose bisphosphatase1	1.5377	-0.508895	17.6272	2.68711e-05	0.000463718
Zm00001eb239550	GRMZM2G121309	iaa23	Aux/IAA-transcription factor 23	1.53641	6.39858	148.515	3.66096e-34	1.7739e-31
Zm00001eb304890	GRMZM2G103617	#N/A	#N/A	1.53478	1.8591	15.3883	8.75277e-05	0.00126897
Zm00001eb204290	GRMZM2G018673	#N/A	#N/A	1.53418	-0.434133	13.6855	0.000216119	0.00271247
Zm00001eb407160	#N/A	#N/A	#N/A	1.53394	-0.588607	14.979	0.000108712	0.00152545
Zm00001eb015400	GRMZM2G144997	0	0	1.52148	1.819	11.6455	0.00064359	0.0067541
Zm00001eb044500	GRMZM2G350225	#N/A	#N/A	1.52083	3.827	73.7328	8.94386e-18	1.15086e-15
Zm00001eb125820	GRMZM2G018806	#N/A	#N/A	1.51909	0.797774	13.9457	0.000188169	0.00243036
Zm00001eb012470	GRMZM2G428391	hsp70-6	heat shock protein70-6	1.51835	2.99511	7.20617	0.00726534	0.0483177
Zm00001eb177120	GRMZM2G175499	pme15	pectin methylesterase15	1.51427	2.02412	19.8096	8.55503e-06	0.000171272
Zm00001eb346860	GRMZM2G062974	chn21	chitinase21	1.51275	0.915407	8.56972	0.00341799	0.0264865
Zm00001eb241340	#N/A	#N/A	#N/A	1.50536	-1.35882	8.92836	0.00280777	0.022669
Zm00001eb042240	GRMZM2G061487	dbf1	DRE-binding protein 1	1.50268	5.46409	27.2037	1.83106e-07	5.77649e-06
Zm00001eb401080	GRMZM2G040278	gid3	gibberellin-insensitive dwarf protein homolog3	1.5017	2.73497	68.4182	1.32253e-16	1.5023e-14
Zm00001eb357120	GRMZM2G463133	bhlh77	bHLH-transcription factor 77	1.50096	-0.24254	20.2612	6.75563e-06	0.000139294
Zm00001eb393440	#N/A	#N/A	#N/A	1.50054	-1.06109	13.0943	0.0002962	0.00354104
Zm00001eb093810	#N/A	#N/A	#N/A	1.49961	0.347852	26.4247	2.74015e-07	8.27408e-06
Zm00001eb310150	#N/A	#N/A	#N/A	1.49953	-1.11823	10.5519	0.00116069	0.0110513
Zm00001eb193730	GRMZM2G084570	cki6	cyclin-dependent kinase inhibitor6	1.49753	-1.62905	7.72532	0.00544516	0.038634
Zm00001eb247630	GRMZM2G029048	pal9	phenylalanine ammonia lyase9	1.49651	3.17288	22.9544	1.65891e-06	4.0732e-05
Zm00001eb012920	GRMZM2G043291	gst49	glutathione transferase49	1.49591	3.73067	74.2179	6.99523e-18	9.11466e-16
Zm00001eb219770	#N/A	#N/A	#N/A	1.49484	4.78375	145.694	1.51472e-33	7.11712e-31
Zm00001eb036920	GRMZM2G054252	nactf48	NAC-transcription factor 48	1.49344	-0.337302	24.1953	8.70432e-07	2.28754e-05
Zm00001eb118350	GRMZM2G409771	hak22	potassium high-affinity transporter22	1.49303	-0.505084	12.3193	0.000448302	0.0050485
Zm00001eb318740	GRMZM2G043600	bzip22	bZIP-transcription factor 22	1.49195	-0.936809	15.8437	6.87966e-05	0.00103115
Zm00001eb223050	GRMZM2G081504	0	0	1.491	1.78001	29.7916	4.81062e-08	1.71277e-06
Zm00001eb103010	GRMZM2G037685	#N/A	#N/A	1.49078	5.19132	99.6667	1.80332e-23	3.85674e-21
Zm00001eb045670	GRMZM2G048434	0	0	1.48991	-0.0412144	10.2787	0.00134578	0.0124877
Zm00001eb415630	GRMZM2G110145	thx43	Trihelix-transcription factor 43	1.48389	3.70184	49.0317	2.51856e-12	1.77104e-10
Zm00001eb309420	GRMZM2G092137	bzip9	bZIP-transcription factor 9	1.48315	0.820929	38.5318	5.38689e-10	2.80761e-08
Zm00001eb195180	GRMZM5G822947	0	0	1.48069	0.539629	7.77319	0.00530273	0.0378117
Zm00001eb349550	GRMZM2G371524	#N/A	#N/A	1.47467	-1.10211	8.21245	0.00416039	0.0310288
Zm00001eb022630	GRMZM2G052344	#N/A	#N/A	1.47456	3.71055	16.7602	4.2414e-05	0.000679742
Zm00001eb303970	GRMZM2G032528	0	0	1.47085	-0.80268	16.6037	4.60618e-05	0.000729531
Zm00001eb310660	#N/A	#N/A	#N/A	1.46831	1.04306	31.8579	1.65872e-08	6.46785e-07
Zm00001eb329280	GRMZM2G000451	#N/A	#N/A	1.46651	0.55517	21.7577	3.09351e-06	7.04353e-05
Zm00001eb313460	GRMZM2G041175	0	0	1.46546	2.31367	13.516	0.000236542	0.00292131
Zm00001eb032920	GRMZM2G051168	epf3	epidermal patterning factor-like3	1.46464	3.82762	143.492	4.58878e-33	2.06236e-30
Zm00001eb058360	GRMZM2G099305	hagtf6	GNAT-transcription factor 6	1.46053	2.00614	55.0674	1.16467e-13	9.78794e-12
Zm00001eb004370	GRMZM2G000749	#N/A	#N/A	1.45544	6.80392	442.949	2.46986e-98	5.10618e-95
Zm00001eb213240	GRMZM2G027351	cdpk18	calcium dependent protein kinase18	1.45356	0.269016	25.4395	4.56475e-07	1.29276e-05
Zm00001eb194570	#N/A	#N/A	#N/A	1.45164	6.01338	45.4171	1.59242e-11	1.02453e-09
Zm00001eb150740	GRMZM2G047384	0	0	1.4515	4.61617	101.582	6.85706e-24	1.5409e-21
Zm00001eb163240	GRMZM2G093175	asn2	asparagine synthetase2	1.44705	4.38586	139.683	3.1234e-32	1.32685e-29
Zm00001eb165310	#N/A	#N/A	#N/A	1.43908	3.83571	14.481	0.000141583	0.00190731
Zm00001eb311440	GRMZM2G357371	#N/A	#N/A	1.43826	2.97025	57.7233	3.01702e-14	2.66555e-12
Zm00001eb431990	#N/A	#N/A	#N/A	1.43711	4.00421	107.67	3.17456e-25	7.93921e-23
Zm00001eb328520	GRMZM2G039583	#N/A	#N/A	1.43605	-0.0171037	24.0741	9.26985e-07	2.41976e-05
Zm00001eb226840	GRMZM2G099413	#N/A	#N/A	1.43139	0.0970202	14.6622	0.000128597	0.00175835
Zm00001eb251530	GRMZM5G823157	wrky46	WRKY-transcription factor 46	1.42946	0.654948	26.6751	2.40704e-07	7.34691e-06
Zm00001eb319700	GRMZM5G879570	#N/A	#N/A	1.42931	2.87031	29.7344	4.95474e-08	1.75803e-06
Zm00001eb402430	GRMZM5G833332	0	0	1.42828	-0.247594	9.51528	0.00203768	0.0174923
Zm00001eb121410	GRMZM2G104176	iaa7	Aux/IAA-transcription factor 7	1.42481	5.65186	80.354	3.12992e-19	4.71174e-17
Zm00001eb151950	GRMZM2G436020	#N/A	#N/A	1.42245	-0.468584	10.1358	0.00145418	0.0133183
Zm00001eb083870	GRMZM2G076584	#N/A	#N/A	1.42073	0.941687	8.79889	0.00301415	0.0240534
Zm00001eb016750	GRMZM2G052034	#N/A	#N/A	1.41829	1.52906	47.1179	6.68422e-12	4.48667e-10
Zm00001eb206090	GRMZM2G063909	cts3	citrate synthase3	1.41674	6.02243	137.66	8.64968e-32	3.48357e-29
Zm00001eb068680	GRMZM2G361388	#N/A	#N/A	1.41399	0.430157	16.6774	4.43067e-05	0.000706425
Zm00001eb220760	GRMZM2G387341	#N/A	#N/A	1.41381	-1.43312	8.02398	0.00461621	0.0337228
Zm00001eb430910	GRMZM2G354855	#N/A	#N/A	1.41279	0.759181	33.4113	7.45886e-09	3.12204e-07
Zm00001eb082640	GRMZM2G347315	#N/A	#N/A	1.41278	-1.76552	7.13381	0.0075644	0.0498046
Zm00001eb317020	GRMZM2G073548	#N/A	#N/A	1.41046	-0.15982	7.83351	0.00512864	0.0367817
Zm00001eb360620	GRMZM2G144028	rlk8	receptor-like protein kinase8	1.41042	0.668747	23.0408	1.58601e-06	3.90037e-05
Zm00001eb308690	GRMZM2G020156	#N/A	#N/A	1.40956	2.1412	11.5664	0.000671535	0.00699294
Zm00001eb239760	GRMZM2G104366	#N/A	#N/A	1.40944	-1.60887	7.58406	0.00588868	0.0410645
Zm00001eb116150	AC217293.3_FG005	#N/A	#N/A	1.40477	0.934201	36.3614	1.6392e-09	7.84462e-08
Zm00001eb408880	GRMZM2G000339	#N/A	#N/A	1.40138	3.96524	164.756	1.03415e-37	5.72681e-35
Zm00001eb118130	GRMZM2G347995	#N/A	#N/A	1.40128	-0.76666	10.5779	0.00114449	0.0109239
Zm00001eb100200	GRMZM2G147467	#N/A	#N/A	1.39995	-0.350187	9.18316	0.00244253	0.0202916
Zm00001eb398250	GRMZM2G031447	0	0	1.39527	0.963015	13.7782	0.000205711	0.00260273
Zm00001eb008170	GRMZM2G042171	sfp3	sulfate transporter3	1.39428	4.50537	101.441	7.36368e-24	1.60813e-21
Zm00001eb023330	GRMZM2G113098	gata16	C2C2-GATA-transcription factor 16	1.39363	0.101675	21.0463	4.48312e-06	9.67475e-05
Zm00001eb154790	GRMZM2G054115	#N/A	#N/A	1.38579	3.91996	57.1606	4.0163e-14	3.50844e-12
Zm00001eb135880	GRMZM2G162945	#N/A	#N/A	1.38497	1.73549	48.7739	2.87242e-12	2.00172e-10
Zm00001eb098330	GRMZM2G163418	wrky38	WRKY-transcription factor 38	1.38402	2.10591	8.60551	0.00335147	0.0261072
Zm00001eb072200	GRMZM2G038722	myb13	MYB-transcription factor 13	1.37825	0.293214	28.71	8.40699e-08	2.87441e-06
Zm00001eb119280	GRMZM2G099678	#N/A	#N/A	1.37682	3.93278	19.0278	1.28825e-05	0.000245543
Zm00001eb004670	GRMZM2G165972	hsftf13	HSF-transcription factor 13	1.37387	2.85861	12.5531	0.000395552	0.00454481
Zm00001eb360090	#N/A	#N/A	#N/A	1.37335	-1.44894	7.42238	0.00644176	0.0439722
Zm00001eb183200	GRMZM2G133568	mads39	MADS-transcription factor 39	1.37099	1.73652	49.5905	1.89432e-12	1.35983e-10
Zm00001eb072670	#N/A	#N/A	#N/A	1.36738	-0.092272	14.8501	0.000116402	0.00161252
Zm00001eb084450	GRMZM2G157269	#N/A	#N/A	1.36267	1.3581	17.1387	3.47461e-05	0.000573756
Zm00001eb308410	GRMZM2G344047	#N/A	#N/A	1.36128	-0.249772	19.2461	1.14906e-05	0.000222033
Zm00001eb278390	GRMZM2G126055	#N/A	#N/A	1.35867	0.864956	22.1719	2.49299e-06	5.81718e-05
Zm00001eb194700	GRMZM2G036282	#N/A	#N/A	1.35546	0.62233	20.2508	6.79249e-06	0.000139869
Zm00001eb186650	GRMZM2G114660	cchh140	Cys2His2 Zinc Finger140	1.35538	-0.200623	15.91	6.64285e-05	0.00100146
Zm00001eb067750	GRMZM2G019404	mha2	plasma-membrane H+ATPase2	1.35219	4.73928	15.2941	9.20011e-05	0.00132419
Zm00001eb236330	GRMZM2G130055	#N/A	#N/A	1.35056	-1.4862	9.26068	0.00234126	0.0195964
Zm00001eb276540	GRMZM2G076370	#N/A	#N/A	1.35033	0.74353	24.616	6.99674e-07	1.89003e-05
Zm00001eb286490	GRMZM2G012724	wrky83	WRKY-transcription factor 83	1.34926	1.71773	11.4736	0.000705915	0.00727809
Zm00001eb403920	GRMZM2G106263	0	0	1.3472	4.37709	202.024	7.55302e-46	5.57682e-43
Zm00001eb194440	GRMZM2G041809	#N/A	#N/A	1.34654	0.669173	8.30445	0.00395481	0.0298255
Zm00001eb242740	GRMZM2G115504	#N/A	#N/A	1.34626	1.80682	39.8114	2.79712e-10	1.54344e-08
Zm00001eb159020	GRMZM2G026930	a1	anthocyaninless1	1.34526	0.923449	39.7012	2.95939e-10	1.62144e-08
Zm00001eb176720	GRMZM2G105954	abh3	abscisic acid 8'-hydroxylase3	1.34487	2.61886	32.7236	1.06239e-08	4.28983e-07
Zm00001eb367740	GRMZM2G028535	0	0	1.34061	7.70115	227.274	2.34361e-51	2.20235e-48
Zm00001eb165620	GRMZM2G085661	bx2	benzoxazinone synthesis2	1.33992	3.51786	19.1772	1.19127e-05	0.000228746
Zm00001eb147390	GRMZM2G053869	#N/A	#N/A	1.3395	-0.879329	12.6672	0.000372125	0.00431079
Zm00001eb372960	GRMZM5G814279	mads74	MADS-transcription factor 74	1.33662	3.6289	37.5427	8.94355e-10	4.48059e-08
Zm00001eb019840	GRMZM6G761998	zip2	"zinc-regulated, iron-regulated transporter-like protein2"	1.33468	1.81629	40.8683	1.62844e-10	9.33448e-09
Zm00001eb100930	GRMZM2G001977	#N/A	#N/A	1.33212	1.52256	9.93889	0.00161823	0.0145205
Zm00001eb294200	GRMZM2G177386	prh12	protein phosphatase homolog12	1.33206	4.50353	51.4583	7.31355e-13	5.45194e-11
Zm00001eb201520	GRMZM2G435592	#N/A	#N/A	1.33066	1.47617	13.3156	0.000263213	0.00320475
Zm00001eb391280	GRMZM2G101058	gata28	C2C2-GATA-transcription factor 28	1.32784	2.20409	24.9801	5.79246e-07	1.59246e-05
Zm00001eb106020	GRMZM2G169539	0	0	1.3263	4.87434	271.409	5.59454e-61	6.93969e-58
Zm00001eb067980	GRMZM2G086573	ereb24	AP2-EREBP-transcription factor 24	1.32525	6.03518	84.8286	3.25384e-20	5.45431e-18
Zm00001eb175190	AC233751.1_FG002	not1	neighbor of tga1	1.32504	3.03697	77.4513	1.36038e-18	1.87497e-16
Zm00001eb242750	GRMZM2G115491	0	0	1.32011	0.601547	8.3652	0.00382474	0.0290068
Zm00001eb411410	#N/A	#N/A	#N/A	1.31723	-1.25326	10.0472	0.00152576	0.0138714
Zm00001eb038200	GRMZM2G007969	cep1	C-terminally encoded peptide1	1.3171	1.95116	7.32533	0.00679896	0.0458353
Zm00001eb074480	GRMZM2G162276	#N/A	#N/A	1.31346	3.86787	99.0151	2.50581e-23	5.25052e-21
Zm00001eb368310	GRMZM2G328341	#N/A	#N/A	1.30829	0.569602	16.149	5.85488e-05	0.000896178
Zm00001eb108890	GRMZM2G043489	#N/A	#N/A	1.30551	5.82121	238.267	9.38712e-54	1.00381e-50
Zm00001eb108070	GRMZM2G454474	#N/A	#N/A	1.30488	-1.09955	9.42543	0.00213997	0.0182231
Zm00001eb086200	GRMZM2G157027	pap21	purple acid phosphatase21	1.30411	1.21951	18.0201	2.1859e-05	0.000387703
Zm00001eb219790	GRMZM2G170128	mate2	multidrug and toxic compound extrusion2	1.30398	4.31045	27.1388	1.89359e-07	5.94955e-06
Zm00001eb006950	AC166636.1_FG009	#N/A	#N/A	1.30134	1.02207	41.3478	1.27416e-10	7.44122e-09
Zm00001eb136390	GRMZM2G151720	#N/A	#N/A	1.29921	-0.698575	13.6854	0.000216133	0.00271247
Zm00001eb374120	GRMZM2G024530	ptf1	Pi starvation-induced transcription factor1	1.29882	3.73168	114.01	1.29642e-26	3.75731e-24
Zm00001eb114550	#N/A	#N/A	#N/A	1.29724	-0.673045	13.8975	0.000193055	0.00247799
Zm00001eb338940	GRMZM2G044077	ereb96	AP2-EREBP-transcription factor 96	1.29684	0.368789	11.8051	0.00059069	0.00630347
Zm00001eb281850	GRMZM2G148167	#N/A	#N/A	1.2953	1.87177	47.8378	4.62977e-12	3.15547e-10
Zm00001eb434140	GRMZM2G106792	hin1	hairpin-induced1	1.29405	3.91531	12.4999	0.000406972	0.0046519
Zm00001eb009600	GRMZM2G135877	drg5	dark response gene5	1.29332	5.53462	136.088	1.90854e-31	7.39822e-29
Zm00001eb335880	GRMZM2G052869	mtl9	metallothionein9	1.29248	7.23206	60.0567	9.21631e-15	8.68715e-13
Zm00001eb366090	GRMZM2G049418	ga20ox5	gibberellin 20-oxidase5	1.28926	3.57932	47.6382	5.12593e-12	3.47075e-10
Zm00001eb098880	GRMZM5G869299	#N/A	#N/A	1.28874	3.2809	85.2812	2.58812e-20	4.36196e-18
Zm00001eb060480	GRMZM2G005991	plt5	phospholipid transfer protein homolog5	1.28823	-0.709161	12.0765	0.000510609	0.0056091
Zm00001eb414390	GRMZM2G119783	xth1	xyloglucan endo-transglycosylase/hydrolase1	1.28515	-1.25255	7.14706	0.0075087	0.0495958
Zm00001eb162720	GRMZM2G065970	#N/A	#N/A	1.28508	-0.708006	14.6319	0.000130681	0.00178247
Zm00001eb288130	GRMZM2G121565	bak4	brassinosteroid insensitive1-associated receptor kinase 4	1.28392	3.32067	15.5699	7.95085e-05	0.00116579
Zm00001eb103480	GRMZM2G379563	nye2	non-yellowing2	1.28344	1.0685	9.97976	0.00158271	0.0142803
Zm00001eb415590	GRMZM2G171187	#N/A	#N/A	1.28278	2.91482	41.2541	1.33669e-10	7.79175e-09
Zm00001eb212120	GRMZM2G336533	nactf6	NAC-transcription factor 6	1.28163	2.14107	7.18383	0.00735636	0.0487766
Zm00001eb428520	GRMZM2G040359	#N/A	#N/A	1.27951	5.24706	111.719	4.11795e-26	1.10088e-23
Zm00001eb175150	GRMZM2G101511	tga1	teosinte glume architecture1	1.27944	1.40654	28.7886	8.07239e-08	2.76917e-06
Zm00001eb347180	GRMZM2G474755	0	0	1.27861	-0.611479	12.4443	0.000419262	0.00475731
Zm00001eb421210	GRMZM2G331861	#N/A	#N/A	1.27774	-0.633533	7.83746	0.00511746	0.03671
Zm00001eb165410	GRMZM2G106443	0	0	1.27421	0.522468	16.7751	4.20828e-05	0.000676182
Zm00001eb431500	GRMZM2G097854	0	0	1.27169	1.27387	23.5025	1.24749e-06	3.16061e-05
Zm00001eb192380	GRMZM2G010439	0	0	1.2702	0.57582	13.5038	0.000238082	0.00293799
Zm00001eb074830	GRMZM2G044752	hb53	Homeobox-transcription factor 53	1.26955	-0.735991	10.1453	0.00144668	0.0132535
Zm00001eb323220	#N/A	#N/A	#N/A	1.26813	-0.0998405	16.5155	4.82535e-05	0.000759588
Zm00001eb082820	GRMZM2G131155	#N/A	#N/A	1.26318	1.42025	11.1917	0.000821642	0.00826197
Zm00001eb150470	GRMZM2G004858	0	0	1.26202	2.27298	30.939	2.66267e-08	9.96045e-07
Zm00001eb167510	GRMZM2G403652	#N/A	#N/A	1.26177	0.965269	17.7691	2.49406e-05	0.000435001
Zm00001eb002010	GRMZM2G428184	bzip114	bZIP-transcription factor 114	1.26159	1.71153	18.7275	1.50793e-05	0.000281204
Zm00001eb317980	#N/A	#N/A	#N/A	1.2595	0.470129	21.9905	2.73999e-06	6.35051e-05
Zm00001eb421690	#N/A	#N/A	#N/A	1.25729	2.66471	15.5238	8.14723e-05	0.00119008
Zm00001eb395970	GRMZM2G033846	#N/A	#N/A	1.25198	2.60413	61.4179	4.61599e-15	4.50147e-13
Zm00001eb403770	GRMZM2G171464	bhlh131	bHLH-transcription factor 131	1.2509	1.90701	33.3764	7.59408e-09	3.16958e-07
Zm00001eb010500	GRMZM2G149636	kcs11	3-ketoacyl-CoA synthase11	1.24915	1.77575	32.7237	1.06235e-08	4.28983e-07
Zm00001eb378720	#N/A	#N/A	#N/A	1.24887	1.30182	17.0425	3.65531e-05	0.000601033
Zm00001eb299680	GRMZM2G180011	#N/A	#N/A	1.24654	-1.08062	11.7622	0.00060445	0.00642599
Zm00001eb038000	GRMZM2G415785	tom1	transporter of mugineic acid1	1.24229	-0.680129	10.9851	0.000918454	0.00908812
Zm00001eb068520	GRMZM2G174784	ereb197	AP2-EREBP-transcription factor 197	1.24223	3.85386	72.6378	1.5577e-17	1.97975e-15
Zm00001eb432500	GRMZM2G006894	mha4	proton-exporting ATPase4	1.24009	5.66198	35.6719	2.33504e-09	1.08564e-07
Zm00001eb023130	GRMZM2G114893	0	0	1.23925	0.65782	19.9246	8.05586e-06	0.000162643
Zm00001eb300120	GRMZM2G129357	gst6	glutathione transferase6	1.23848	-1.08303	8.93513	0.00279738	0.0226061
Zm00001eb387370	GRMZM5G803308	myb112	MYB-transcription factor 112	1.23461	3.39627	24.0499	9.38692e-07	2.44826e-05
Zm00001eb053580	GRMZM2G063133	#N/A	#N/A	1.23016	-0.077266	18.1133	2.08148e-05	0.000372683
Zm00001eb006000	GRMZM2G445634	zim16	ZIM-transcription factor 16	1.22795	2.53394	19.3584	1.0834e-05	0.000211172
Zm00001eb328280	GRMZM2G056407	fdl1	fused leaves1	1.22781	4.64635	25.0571	5.56584e-07	1.53697e-05
Zm00001eb331990	GRMZM2G029720	#N/A	#N/A	1.22763	3.74599	105.452	9.72336e-25	2.37426e-22
Zm00001eb145900	GRMZM2G129361	#N/A	#N/A	1.22569	-1.11252	8.96147	0.00275733	0.0223371
Zm00001eb172420	GRMZM5G814904	bm3	brown midrib3	1.2229	0.762541	10.4604	0.00121959	0.0115026
Zm00001eb010830	#N/A	#N/A	#N/A	1.22222	-0.154853	8.85221	0.00292734	0.0234755
Zm00001eb428900	AC209206.3_FG014	#N/A	#N/A	1.21911	-0.720635	7.72563	0.00544424	0.038634
Zm00001eb035970	GRMZM2G386209	0	0	1.21545	1.21132	15.615	7.76343e-05	0.00114209
Zm00001eb288960	#N/A	#N/A	#N/A	1.2119	-0.32966	10.6869	0.00107896	0.0104171
Zm00001eb119130	GRMZM2G123558	glr1	glutamic acid- and lysine-rich1	1.21178	1.29904	19.0931	1.24497e-05	0.000237733
Zm00001eb141210	GRMZM2G037422	#N/A	#N/A	1.21111	3.25198	11.4516	0.000714338	0.00733521
Zm00001eb293690	#N/A	#N/A	#N/A	1.20958	3.18094	30.9798	2.60726e-08	9.80045e-07
Zm00001eb292560	#N/A	#N/A	#N/A	1.20562	0.486338	14.1632	0.000167616	0.00220532
Zm00001eb419580	GRMZM2G119116	0	0	1.20496	2.40513	26.017	3.38426e-07	9.99517e-06
Zm00001eb123360	GRMZM2G102714	#N/A	#N/A	1.2039	0.821583	23.7901	1.07432e-06	2.76249e-05
Zm00001eb088500	GRMZM2G036708	0	0	1.20288	3.5742	54.0346	1.96992e-13	1.60339e-11
Zm00001eb432920	GRMZM2G442000	saur79	small auxin up RNA79	1.20011	1.19719	14.9115	0.000112671	0.00157107
Zm00001eb278460	GRMZM2G116881	#N/A	#N/A	1.19841	2.623	30.3336	3.63772e-08	1.32654e-06
Zm00001eb122500	GRMZM2G036340	d1	dwarf plant1	1.1965	3.62089	77.9684	1.04705e-18	1.47591e-16
Zm00001eb171150	#N/A	#N/A	#N/A	1.19575	2.54145	26.5888	2.51702e-07	7.645e-06
Zm00001eb040550	GRMZM2G448185	0	0	1.19457	-0.311102	10.3092	0.00132365	0.0123156
Zm00001eb357920	GRMZM2G050548	#N/A	#N/A	1.19143	2.94716	22.4723	2.13201e-06	5.06635e-05
Zm00001eb009550	GRMZM2G126808	hb45	Homeobox-transcription factor 45	1.19037	1.08496	9.25233	0.00235196	0.0196595
Zm00001eb273540	GRMZM2G390641	arftf21	ARF-transcription factor 21	1.18653	0.794087	13.4969	0.000238957	0.00294762
Zm00001eb385760	#N/A	#N/A	#N/A	1.18634	-0.0731762	7.20461	0.00727165	0.0483286
Zm00001eb254190	GRMZM2G031991	#N/A	#N/A	1.18541	1.11265	17.5364	2.81858e-05	0.000482646
Zm00001eb193690	GRMZM2G015983	#N/A	#N/A	1.18392	-0.393272	11.4552	0.000712937	0.00732567
Zm00001eb019980	#N/A	#N/A	#N/A	1.18392	3.49883	56.8838	4.62339e-14	4.02741e-12
Zm00001eb004760	GRMZM2G031790	kcs30	3-ketoacyl-CoA synthase30	1.18108	2.24392	21.2117	4.11246e-06	8.94331e-05
Zm00001eb068460	GRMZM2G055752	#N/A	#N/A	1.17817	2.06101	22.2971	2.33554e-06	5.5078e-05
Zm00001eb104210	GRMZM2G049613	#N/A	#N/A	1.17607	6.62397	77.2843	1.48041e-18	2.03137e-16
Zm00001eb070480	GRMZM2G165007	0	0	1.17591	1.79533	33.0319	9.06592e-09	3.74359e-07
Zm00001eb081230	GRMZM5G870067	#N/A	#N/A	1.17465	3.03581	83.3607	6.83689e-20	1.09854e-17
Zm00001eb070760	GRMZM2G007791	ago2a	argonaute2a	1.17013	5.24033	136.928	1.25008e-31	4.97003e-29
Zm00001eb022410	GRMZM2G026147	#N/A	#N/A	1.16906	0.76058	8.17472	0.00424782	0.0315519
Zm00001eb140620	GRMZM2G479112	plc8	phospholipase C8	1.16868	0.871486	19.1678	1.19716e-05	0.000229451
Zm00001eb098900	GRMZM2G416216	#N/A	#N/A	1.16697	-0.934392	8.66425	0.00324513	0.0254836
Zm00001eb006530	GRMZM2G024099	aed3	aspartyl protease3	1.1655	6.34287	78.3981	8.42349e-19	1.20378e-16
Zm00001eb350030	GRMZM2G170766	iqd19	IQ-domain 19	1.16348	0.634552	11.7484	0.000608971	0.00646297
Zm00001eb275490	GRMZM2G078820	myb158	MYB-transcription factor 158	1.1631	0.443645	18.5319	1.67086e-05	0.000308607
Zm00001eb187880	GRMZM2G070865	glk29	G2-like-transcription factor 29	1.16069	4.10421	89.1248	3.70673e-21	6.6474e-19
Zm00001eb120200	GRMZM2G093405	0	0	1.16021	5.67786	32.7026	1.07391e-08	4.33068e-07
Zm00001eb318910	GRMZM2G069146	ereb115	AP2-EREBP-transcription factor 115	1.15795	-0.122161	8.4972	0.00355694	0.0274048
Zm00001eb042110	GRMZM2G142249	#N/A	#N/A	1.15601	5.82246	9.97051	0.00159067	0.0143355
Zm00001eb353540	GRMZM2G071339	pme38	pectin methylesterase38	1.15095	3.54978	27.8088	1.33915e-07	4.36224e-06
Zm00001eb126160	GRMZM2G123870	#N/A	#N/A	1.14912	-0.175659	7.53381	0.00605518	0.0419285
Zm00001eb010730	GRMZM2G102483	0	0	1.14197	0.76714	17.1702	3.41748e-05	0.000565225
Zm00001eb131130	GRMZM2G117030	0	0	1.14183	1.91497	38.8256	4.63414e-10	2.45657e-08
Zm00001eb162430	GRMZM2G071154	0	0	1.13844	2.03338	7.85387	0.00507119	0.0364879
Zm00001eb330730	GRMZM2G381404	#N/A	#N/A	1.13576	1.90098	8.1459	0.00431587	0.0319426
Zm00001eb191940	GRMZM2G379005	gata4	C2C2-GATA-transcription factor 4	1.13403	3.37835	12.5799	0.00038992	0.00448676
Zm00001eb084360	GRMZM2G134235	#N/A	#N/A	1.13392	3.32746	62.0859	3.288e-15	3.28917e-13
Zm00001eb317940	GRMZM5G817559	#N/A	#N/A	1.13069	1.68905	15.6599	7.5814e-05	0.00112033
Zm00001eb159140	GRMZM2G065203	gpat8	glycerol-3-phosphate acyltransferase8	1.13023	3.52316	51.5444	6.99962e-13	5.26857e-11
Zm00001eb158170	GRMZM2G004183	0	0	1.12948	2.67484	34.5469	4.16109e-09	1.8487e-07
Zm00001eb313510	GRMZM2G114642	gl1	glossy1	1.12794	-0.0943735	9.53454	0.00201641	0.0173793
Zm00001eb415240	#N/A	#N/A	#N/A	1.12764	1.21633	35.8637	2.11612e-09	9.89787e-08
Zm00001eb418840	GRMZM2G142680	#N/A	#N/A	1.12362	-1.25256	8.75523	0.00308715	0.0245099
Zm00001eb159910	GRMZM2G125571	#N/A	#N/A	1.12222	0.0855036	8.41754	0.00371618	0.028336
Zm00001eb007650	GRMZM2G006977	#N/A	#N/A	1.12206	7.61218	14.3803	0.00014936	0.00199647
Zm00001eb337910	GRMZM2G325612	cko5	cytokinin oxidase 5	1.12173	0.642505	8.99416	0.00270843	0.0219995
Zm00001eb427800	GRMZM2G126742	#N/A	#N/A	1.12122	4.36872	136.614	1.4649e-31	5.75036e-29
Zm00001eb260180	GRMZM2G342963	#N/A	#N/A	1.12105	1.3751	36.2563	1.73003e-09	8.24118e-08
Zm00001eb408690	GRMZM2G160279	0	0	1.12102	3.79379	25.8781	3.6368e-07	1.06969e-05
Zm00001eb031190	GRMZM2G079957	iaa2	Aux/IAA-transcription factor 2	1.11839	5.5868	119.261	9.18168e-28	2.93539e-25
Zm00001eb096390	GRMZM2G041369	#N/A	#N/A	1.11728	-0.171983	10.8943	0.000964598	0.00947819
Zm00001eb287830	GRMZM2G080940	0	0	1.11605	3.39708	74.2465	6.8946e-18	9.02145e-16
Zm00001eb408360	GRMZM2G433162	aaap65	amino acid/auxin permease65	1.11512	1.52342	8.84897	0.00293255	0.0235112
Zm00001eb221030	GRMZM2G432697	kwl4	kiwellin4	1.11505	1.69639	10.9687	0.000926613	0.00916594
Zm00001eb208150	GRMZM2G065451	sbp20	SBP-transcription factor 20	1.11482	1.1709	15.5144	8.18783e-05	0.00119488
Zm00001eb350100	#N/A	#N/A	#N/A	1.11448	-0.271122	12.4812	0.000411074	0.00468679
Zm00001eb397280	GRMZM2G162486	0	0	1.11325	2.84249	22.9329	1.67758e-06	4.10928e-05
Zm00001eb120990	GRMZM2G168704	#N/A	#N/A	1.11305	2.19779	10.9352	0.000943536	0.009297
Zm00001eb129570	GRMZM2G074742	iaa9	Aux/IAA-transcription factor 9	1.1121	0.19881	11.6445	0.000643913	0.00675521
Zm00001eb276210	#N/A	#N/A	#N/A	1.11116	1.13912	25.8292	3.72996e-07	1.08917e-05
Zm00001eb029370	GRMZM2G311233	#N/A	#N/A	1.1106	4.21213	73.0463	1.26645e-17	1.61621e-15
Zm00001eb032280	AC203989.4_FG001	#N/A	#N/A	1.10941	2.88744	8.49359	0.003564	0.0274319
Zm00001eb426650	GRMZM2G043887	0	0	1.10721	3.82985	126.97	1.88564e-29	6.64497e-27
Zm00001eb199550	GRMZM2G048665	#N/A	#N/A	1.10701	4.91971	126.98	1.87612e-29	6.64497e-27
Zm00001eb284350	GRMZM2G103945	tip4a	tonoplast intrinsic protein4	1.10485	0.973355	19.4821	1.01545e-05	0.000199431
Zm00001eb409230	GRMZM2G028307	#N/A	#N/A	1.10383	6.32756	297.192	1.34726e-66	1.89909e-63
Zm00001eb287810	#N/A	#N/A	#N/A	1.10277	-0.766222	9.69074	0.00185199	0.0161598
Zm00001eb083610	GRMZM2G136364	0	0	1.10151	-0.640636	9.21682	0.00239802	0.0199608
Zm00001eb329070	GRMZM2G120971	#N/A	#N/A	1.10124	3.50045	79.5657	4.66447e-19	6.98792e-17
Zm00001eb337410	GRMZM2G049695	mybr24	MYB-related-transcription factor 24	1.09773	0.563555	11.4666	0.0007086	0.00729562
Zm00001eb286460	GRMZM2G084806	#N/A	#N/A	1.09734	1.15366	11.5704	0.000670108	0.00698042
Zm00001eb253130	GRMZM2G029029	0	0	1.0965	2.64756	53.4312	2.6781e-13	2.1295e-11
Zm00001eb240790	GRMZM2G386154	#N/A	#N/A	1.0911	2.60395	24.3117	8.19403e-07	2.16998e-05
Zm00001eb119590	GRMZM2G318862	#N/A	#N/A	1.09038	0.516339	8.74411	0.00310604	0.024641
Zm00001eb137880	GRMZM2G021378	#N/A	#N/A	1.08984	0.987062	8.2725	0.00402499	0.0302299
Zm00001eb378320	GRMZM2G018006	acs3	1-aminocyclopropane-1-carboxylate synthase3	1.08974	0.0606313	11.0903	0.000867802	0.00865318
Zm00001eb408940	GRMZM2G048175	#N/A	#N/A	1.08841	2.59734	22.838	1.7625e-06	4.29018e-05
Zm00001eb127970	GRMZM2G069208	pzb21	0	1.08803	4.62295	99.4911	1.97048e-23	4.18538e-21
Zm00001eb221650	GRMZM2G100360	#N/A	#N/A	1.08689	1.63946	25.206	5.15209e-07	1.43293e-05
Zm00001eb148670	GRMZM2G123977	acd6	accelerated cell death ortholog6	1.0866	3.19457	8.76394	0.00307244	0.0244181
Zm00001eb103940	#N/A	#N/A	#N/A	1.0843	0.652258	12.2574	0.000463405	0.00518422
Zm00001eb050730	GRMZM2G319215	mab30	math-btb30	1.08327	0.729956	12.6154	0.000382591	0.00441553
Zm00001eb295980	GRMZM2G023190	#N/A	#N/A	1.08273	0.231851	12.2165	0.000473685	0.00528778
Zm00001eb036770	GRMZM2G083538	0	0	1.08173	4.22849	44.1269	3.07766e-11	1.93201e-09
Zm00001eb229460	GRMZM2G089836	ivr2	invertase2	1.08155	3.43407	39.0039	4.22967e-10	2.26931e-08
Zm00001eb138820	GRMZM2G031167	aaap18	amino acid/auxin permease18	1.08022	0.00397018	14.4196	0.000146274	0.00195775
Zm00001eb332090	GRMZM2G154460	0	0	1.07798	4.18841	94.7357	2.17578e-22	4.19088e-20
Zm00001eb428450	GRMZM2G397684	#N/A	#N/A	1.07798	0.893838	20.011	7.69999e-06	0.000156068
Zm00001eb306790	GRMZM2G055009	0	0	1.07758	0.255865	13.607	0.000225338	0.00280641
Zm00001eb010420	GRMZM2G108032	xyl5	xylanase5	1.0738	5.83338	97.1856	6.31248e-23	1.27945e-20
Zm00001eb324210	GRMZM5G832281	#N/A	#N/A	1.07274	2.70376	13.5889	0.000227531	0.00282918
Zm00001eb169840	#N/A	#N/A	#N/A	1.07181	0.44646	13.1141	0.000293083	0.00351055
Zm00001eb142170	GRMZM2G126386	#N/A	#N/A	1.07019	2.39676	17.0513	3.63829e-05	0.00059887
Zm00001eb433420	GRMZM2G150248	pao4	polyamine oxidase4	1.06864	5.44364	142.932	6.08122e-33	2.69407e-30
Zm00001eb241660	GRMZM2G474531	#N/A	#N/A	1.06757	1.77446	31.3312	2.1755e-08	8.31866e-07
Zm00001eb311340	GRMZM2G155806	#N/A	#N/A	1.06473	1.73115	34.0316	5.42248e-09	2.34856e-07
Zm00001eb169930	AC211652.4_FG001	#N/A	#N/A	1.06455	2.62122	52.7564	3.77582e-13	2.96435e-11
Zm00001eb068660	GRMZM2G372074	0	0	1.06358	0.301531	17.2909	3.20711e-05	0.000536439
Zm00001eb288210	GRMZM2G066029	zar4	Zea mays ARGOS4	1.06306	0.145477	7.25713	0.00706201	0.047218
Zm00001eb077920	#N/A	#N/A	#N/A	1.06298	4.86787	95.087	1.82203e-22	3.53143e-20
Zm00001eb177020	GRMZM2G007736	trps8	trehalose-6-phosphate synthase8	1.06228	-0.314431	10.6978	0.00107266	0.0103659
Zm00001eb161880	#N/A	#N/A	#N/A	1.06186	0.0467688	13.3747	0.000255035	0.0031211
Zm00001eb413300	GRMZM5G851266	ppo1	polyphenol oxidase1	1.06128	8.23916	64.3826	1.02459e-15	1.07343e-13
Zm00001eb363530	GRMZM2G395429	#N/A	#N/A	1.05426	0.0118979	10.9635	0.000929262	0.00917458
Zm00001eb023570	GRMZM2G094639	#N/A	#N/A	1.05363	5.74173	26.8326	2.21861e-07	6.83229e-06
Zm00001eb330510	#N/A	#N/A	#N/A	1.05355	1.41506	31.243	2.27664e-08	8.66269e-07
Zm00001eb434150	GRMZM2G106781	ofp43	OVATE-transcription factor 43	1.05325	0.175123	14.9275	0.000111722	0.00155924
Zm00001eb153370	GRMZM2G358830	perk2	proline-rich extensin-like receptor kinase2	1.04791	2.98241	25.5725	4.26061e-07	1.21663e-05
Zm00001eb187010	GRMZM2G373522	dhn3	dehydrin3	1.04773	6.53351	85.5517	2.25718e-20	3.825e-18
Zm00001eb393420	GRMZM5G897980	#N/A	#N/A	1.04632	4.90866	84.6157	3.62379e-20	6.04179e-18
Zm00001eb076240	#N/A	#N/A	#N/A	1.046	2.45387	22.1758	2.48796e-06	5.81045e-05
Zm00001eb236850	GRMZM2G071089	pcap1	plasma membrane-associated cation-binding protein	1.04444	2.72955	53.8415	2.17331e-13	1.75512e-11
Zm00001eb131620	GRMZM2G034896	0	0	1.04394	4.51952	110.666	7.00318e-26	1.8098e-23
Zm00001eb276190	GRMZM2G071659	#N/A	#N/A	1.0438	4.25676	37.9354	7.31247e-10	3.73631e-08
Zm00001eb255970	GRMZM2G479760	bzip4	bZIP-transcription factor 4	1.03986	1.87303	29.8722	4.6148e-08	1.64683e-06
Zm00001eb103730	GRMZM2G050305	myb31	MYB31 transcription factor31	1.03982	1.96649	36.2452	1.73986e-09	8.27529e-08
Zm00001eb017350	GRMZM2G703582	fht2	flavanone 3-hydroxylase2	1.03691	2.81697	52.1199	5.22141e-13	4.01789e-11
Zm00001eb426370	#N/A	#N/A	#N/A	1.03637	1.45554	25.8563	3.67796e-07	1.08009e-05
Zm00001eb042160	GRMZM2G141214	#N/A	#N/A	1.03456	0.199985	14.2933	0.000156421	0.00207742
Zm00001eb005530	GRMZM2G035243	0	0	1.03419	4.01695	32.7507	1.04767e-08	4.24696e-07
Zm00001eb255110	GRMZM2G036286	flz29	FCS-like zinc finger29	1.03416	2.06627	24.1519	8.90299e-07	2.33185e-05
Zm00001eb078760	GRMZM2G089596	#N/A	#N/A	1.03161	2.15475	20.0151	7.68349e-06	0.000155936
Zm00001eb199880	GRMZM2G460544	ub3	unbranched3	1.03155	6.37178	77.8229	1.12708e-18	1.58153e-16
Zm00001eb181260	GRMZM2G162388	0	0	1.0288	-0.454671	10.4958	0.00119647	0.0113398
Zm00001eb400880	GRMZM2G181551	erdh5	early response to dehydration 15-homolog5	1.02788	7.66232	7.57994	0.00590214	0.0411262
Zm00001eb156040	GRMZM2G169654	ereb126	AP2-EREBP-transcription factor 126	1.02701	2.16458	13.0967	0.000295818	0.00353784
Zm00001eb293570	GRMZM2G031580	0	0	1.02671	-0.0439123	8.68163	0.00321434	0.0253059
Zm00001eb161670	#N/A	#N/A	#N/A	1.02615	-0.713789	8.52876	0.00349578	0.0269872
Zm00001eb009730	GRMZM2G065635	brs1	brassinosteroid synthesis1	1.02478	0.878598	22.8747	1.7291e-06	4.2155e-05
Zm00001eb256600	GRMZM2G085945	#N/A	#N/A	1.02458	-0.554919	10.7124	0.00106422	0.0103069
Zm00001eb019090	GRMZM2G412430	0	0	1.02323	5.44662	171.775	3.0311e-39	1.84309e-36
Zm00001eb271530	GRMZM2G000158	iaa25	Aux/IAA-transcription factor 25	1.02262	0.104348	11.241	0.000800102	0.00807681
Zm00001eb074640	GRMZM2G158657	ccd7	carotenoid cleavage dioxygenase7	1.02109	-0.620114	7.93266	0.00485504	0.0351282
Zm00001eb197370	GRMZM2G328742	abi40	ABI3-VP1-transcription factor 40	1.02045	1.40036	13.7662	0.000207028	0.00261619
Zm00001eb309530	GRMZM2G150011	dot5	defectively organized tributaries5	1.01845	2.81574	30.1022	4.0986e-08	1.47965e-06
Zm00001eb183910	GRMZM2G132682	#N/A	#N/A	1.01645	2.94216	58.0327	2.57796e-14	2.31055e-12
Zm00001eb315610	GRMZM2G082586	bhlh105	bHLH-transcription factor 105	1.01618	2.56624	32.7323	1.05766e-08	4.28185e-07
Zm00001eb327160	#N/A	#N/A	#N/A	1.01349	1.07252	10.3229	0.00131387	0.0122392
Zm00001eb155660	GRMZM6G056015	sweet2a	sugars will eventually be exported transporter2a	1.01074	2.4068	36.4648	1.55444e-09	7.48523e-08
Zm00001eb364360	GRMZM2G371033	sbp18	SBP-transcription factor 18	1.01065	0.916738	25.3118	4.87711e-07	1.36749e-05
Zm00001eb093890	GRMZM2G353024	#N/A	#N/A	1.00803	2.70236	19.7407	8.86915e-06	0.000176648
Zm00001eb226380	GRMZM2G080183	0	0	1.00537	2.33117	13.0233	0.00030764	0.00365666
Zm00001eb315770	GRMZM5G843748	0	0	1.00496	5.48039	128.378	9.27611e-30	3.42454e-27
Zm00001eb146940	#N/A	#N/A	#N/A	1.00475	1.61256	19.1375	1.21632e-05	0.000232835
Zm00001eb232940	GRMZM2G050080	saur52	small auxin up RNA52	1.0045	2.70491	18.5199	1.68137e-05	0.000310178
Zm00001eb433960	GRMZM2G011513	dba3	DNA binding activity3	1.00202	1.47849	25.7031	3.98195e-07	1.14976e-05
Zm00001eb375570	GRMZM2G001799	iaa41	Aux/IAA-transcription factor 41	1.00108	0.620135	17.5582	2.78653e-05	0.000478477
Zm00001eb254390	GRMZM2G074267	pin2	PIN-formed protein2	1.00108	4.23461	111.236	5.25325e-26	1.38058e-23
Zm00001eb007990	GRMZM2G121706	ofp3	OVATE-transcription factor 3	0.998376	3.29077	12.6868	0.000368254	0.00427072
Zm00001eb313660	GRMZM2G071272	#N/A	#N/A	0.997918	4.62013	35.2903	2.8405e-09	1.30693e-07
Zm00001eb168550	GRMZM2G098346	adh2	alcohol dehydrogenase2	0.997679	4.31202	27.7795	1.35958e-07	4.41485e-06
Zm00001eb251020	GRMZM2G075253	0	0	0.993816	1.23728	15.0525	0.000104561	0.00147993
Zm00001eb178600	GRMZM2G376825	#N/A	#N/A	0.992549	1.79927	25.4214	4.60778e-07	1.30138e-05
Zm00001eb038010	GRMZM2G478417	bzip49	bZIP-transcription factor 49	0.992358	2.68479	62.8282	2.25545e-15	2.29324e-13
Zm00001eb416970	GRMZM2G310453	0	0	0.991774	1.32009	17.1849	3.39115e-05	0.000561767
Zm00001eb100680	GRMZM2G063647	#N/A	#N/A	0.990067	1.20039	10.783	0.00102434	0.00997986
Zm00001eb023230	GRMZM2G154565	0	0	0.987082	-0.354744	7.56769	0.00594239	0.0413461
Zm00001eb122660	GRMZM2G051753	rte3	rotten ear3	0.984405	5.07209	112.203	3.22579e-26	9.01215e-24
Zm00001eb290750	AC214817.3_FG004	#N/A	#N/A	0.984159	3.33974	52.0185	5.49801e-13	4.22027e-11
Zm00001eb258100	GRMZM2G083812	#N/A	#N/A	0.983965	2.65602	39.7368	2.90603e-10	1.59785e-08
Zm00001eb233880	GRMZM2G083526	0	0	0.983669	5.10865	60.3813	7.81518e-15	7.41152e-13
Zm00001eb044090	#N/A	#N/A	#N/A	0.982729	5.05365	237.463	1.40601e-53	1.45339e-50
Zm00001eb265280	GRMZM2G381076	0	0	0.982091	1.40206	17.2173	3.3338e-05	0.000554341
Zm00001eb038210	GRMZM2G442763	#N/A	#N/A	0.979874	3.51644	65.7232	5.18904e-16	5.56808e-14
Zm00001eb067680	GRMZM2G039477	#N/A	#N/A	0.979061	-0.413675	10.4474	0.0012282	0.0115662
Zm00001eb294880	GRMZM2G320373	ltp1	lipid transfer protein1	0.978872	0.0418657	13.4566	0.00024415	0.00299618
Zm00001eb093140	GRMZM2G162737	#N/A	#N/A	0.977036	4.53442	57.5178	3.34931e-14	2.94236e-12
Zm00001eb344850	GRMZM2G128748	#N/A	#N/A	0.976933	7.86261	89.1063	3.74156e-21	6.6474e-19
Zm00001eb160050	GRMZM2G061723	#N/A	#N/A	0.975898	3.78947	8.59967	0.00336224	0.0261582
Zm00001eb199780	GRMZM2G071101	#N/A	#N/A	0.975763	3.72906	62.2264	3.06161e-15	3.08258e-13
Zm00001eb390760	GRMZM5G836389	#N/A	#N/A	0.975718	-0.533402	8.9151	0.00282822	0.0228045
Zm00001eb154930	GRMZM5G839411	pin8	PIN-formed protein8	0.974423	2.75448	37.2423	1.04324e-09	5.1516e-08
Zm00001eb077910	GRMZM2G051952	#N/A	#N/A	0.973029	1.08185	12.4882	0.000409528	0.004676
Zm00001eb389500	GRMZM2G151496	#N/A	#N/A	0.971846	3.83463	31.157	2.37978e-08	9.01091e-07
Zm00001eb160820	GRMZM2G071021	aldh3	aldehyde dehydrogenase3	0.971532	4.76243	81.0278	2.2257e-19	3.45106e-17
Zm00001eb226870	GRMZM2G099191	hma2	heavy metal ATPase2	0.971405	6.03751	67.4271	2.18623e-16	2.43e-14
Zm00001eb154800	GRMZM2G181135	#N/A	#N/A	0.971273	0.880001	8.92068	0.00281959	0.0227526
Zm00001eb278670	GRMZM5G850129	grftf11	GRF-transcription factor 11	0.971241	3.37137	60.9173	5.95248e-15	5.73268e-13
Zm00001eb141130	GRMZM2G467184	#N/A	#N/A	0.968521	3.98462	12.6929	0.000367054	0.00425841
Zm00001eb027940	GRMZM2G162158	0	0	0.968292	0.432263	16.6255	4.55355e-05	0.000722672
Zm00001eb143140	GRMZM2G030038	#N/A	#N/A	0.966963	4.60114	31.2459	2.27331e-08	8.66064e-07
Zm00001eb287250	GRMZM5G869788	#N/A	#N/A	0.96576	2.81689	11.8461	0.000577837	0.00619189
Zm00001eb299700	#N/A	#N/A	#N/A	0.964997	0.731004	14.2967	0.00015614	0.00207457
Zm00001eb382100	#N/A	#N/A	#N/A	0.962408	1.17368	10.4815	0.00120573	0.0113997
Zm00001eb144500	GRMZM2G176576	xat8	"xylan _-1,3-arabinofuranosyl-transferase8"	0.955634	4.9188	81.4712	1.77831e-19	2.78521e-17
Zm00001eb001780	GRMZM2G165422	#N/A	#N/A	0.952509	2.37599	10.8495	0.000988233	0.00968893
Zm00001eb187910	#N/A	#N/A	#N/A	0.952094	1.86067	24.3039	8.22729e-07	2.17508e-05
Zm00001eb030260	GRMZM2G476637	#N/A	#N/A	0.952076	1.07643	7.57204	0.00592808	0.0412743
Zm00001eb194040	GRMZM2G046353	#N/A	#N/A	0.951838	3.50665	52.2897	4.78883e-13	3.71266e-11
Zm00001eb062750	GRMZM2G368886	expa4	alpha-expansin4	0.951029	3.23011	12.1357	0.000494645	0.00547446
Zm00001eb407730	GRMZM2G472449	#N/A	#N/A	0.950894	4.23488	78.7685	6.98319e-19	1.02149e-16
Zm00001eb157310	GRMZM2G022931	0	0	0.945453	1.62545	17.6831	2.60929e-05	0.000451292
Zm00001eb367110	GRMZM2G123394	#N/A	#N/A	0.94505	1.50971	8.85947	0.00291573	0.0234066
Zm00001eb149490	GRMZM2G126397	plt3	phospholipid transfer protein homolog3	0.944394	8.06376	91.3988	1.17447e-21	2.22083e-19
Zm00001eb425580	GRMZM2G006216	#N/A	#N/A	0.944305	0.711604	12.1315	0.000495773	0.00548108
Zm00001eb279690	#N/A	#N/A	#N/A	0.943742	0.50294	13.1969	0.000280413	0.00337573
Zm00001eb019460	GRMZM2G416156	flz2	FCS-like zinc finger2	0.943655	3.43898	18.2601	1.92696e-05	0.000350309
Zm00001eb407520	GRMZM2G033680	cbl7	calcineurin B-like7	0.942545	3.98869	35.2816	2.85318e-09	1.31081e-07
Zm00001eb059920	GRMZM2G115516	tcptf5	TCP-transcription factor 5	0.94005	1.69939	19.5983	9.5552e-06	0.000188616
Zm00001eb335110	GRMZM2G175398	#N/A	#N/A	0.939824	2.37324	24.3336	8.10131e-07	2.15278e-05
Zm00001eb431520	GRMZM2G431504	0	0	0.938553	0.631245	17.5692	2.77039e-05	0.000476234
Zm00001eb253470	#N/A	#N/A	#N/A	0.937521	2.77043	21.826	2.98527e-06	6.8171e-05
Zm00001eb062640	GRMZM2G017470	dof27	C2C2-Dof-transcription factor 27	0.935971	1.93647	29.8812	4.59351e-08	1.64112e-06
Zm00001eb387750	GRMZM2G443728	hak10	potassium high-affinity transporter10	0.935374	5.11944	17.251	3.27527e-05	0.000545192
Zm00001eb370000	GRMZM2G024476	cko4b	cytokinin oxidase4b	0.935198	1.13046	9.80596	0.00173947	0.0153606
Zm00001eb418750	GRMZM2G176737	nope1	no perception1	0.933625	1.04661	8.48553	0.00357983	0.0275264
Zm00001eb173930	GRMZM2G162020	iqd13	IQ-domain 13	0.932931	3.46085	23.2199	1.44493e-06	3.5962e-05
Zm00001eb420190	GRMZM2G359298	amo1	amine oxidase1	0.930187	2.76733	14.3501	0.000151772	0.00202696
Zm00001eb276170	GRMZM2G071582	mybr70	#N/A	0.929997	5.05231	89.9566	2.43439e-21	4.54777e-19
Zm00001eb152840	#N/A	#N/A	#N/A	0.92992	1.78889	19.9483	7.95656e-06	0.000160743
Zm00001eb220870	GRMZM2G090693	#N/A	#N/A	0.929714	0.534359	14.1618	0.00016774	0.00220602
Zm00001eb112180	GRMZM2G127134	npf13	nitrate transporter/peptide transporter family13	0.926669	0.300255	12.6335	0.000378885	0.00437602
Zm00001eb161500	GRMZM2G458095	#N/A	#N/A	0.925546	2.25501	32.7977	1.02264e-08	4.15094e-07
Zm00001eb320650	#N/A	#N/A	#N/A	0.925016	3.49751	47.4107	5.75685e-12	3.88099e-10
Zm00001eb137020	GRMZM2G045976	#N/A	#N/A	0.922633	3.03949	10.6162	0.00112099	0.0107359
Zm00001eb390210	#N/A	#N/A	#N/A	0.92206	1.45523	14.6353	0.000130448	0.00178051
Zm00001eb026680	AC210517.3_FG003	#N/A	#N/A	0.921944	4.9972	31.404	2.09549e-08	8.02264e-07
Zm00001eb384290	GRMZM2G033566	#N/A	#N/A	0.920998	3.30042	47.6266	5.1565e-12	3.48384e-10
Zm00001eb322230	#N/A	#N/A	#N/A	0.920207	0.807665	16.9825	3.77266e-05	0.000615771
Zm00001eb412110	GRMZM2G148078	#N/A	#N/A	0.91886	1.56861	11.4137	0.00072905	0.00745665
Zm00001eb214170	GRMZM2G084130	dof24	C2C2-Dof-transcription factor 24	0.917037	0.0356132	9.85681	0.00169204	0.0150263
Zm00001eb167770	GRMZM5G881498	0	0	0.915841	1.09067	11.7641	0.000603848	0.00642179
Zm00001eb154600	GRMZM2G150450	0	0	0.915653	1.49044	21.0812	4.40227e-06	9.52677e-05
Zm00001eb328530	GRMZM2G335738	0	0	0.915405	3.57291	80.4674	2.95534e-19	4.47064e-17
Zm00001eb369750	GRMZM2G159643	0	0	0.913772	3.99112	89.6056	2.90696e-21	5.39807e-19
Zm00001eb047280	GRMZM2G008290	0	0	0.913369	4.54297	26.9105	2.13097e-07	6.60174e-06
Zm00001eb431850	GRMZM2G136895	bxs1	beta-D-xylosidase1	0.912577	6.29341	82.3115	1.16244e-19	1.8392e-17
Zm00001eb246230	AC205703.4_FG001	#N/A	#N/A	0.91245	2.53015	34.2648	4.81008e-09	2.10983e-07
Zm00001eb003830	GRMZM2G028521	citt1	citrate transporter1	0.91041	7.81188	80.8434	2.44338e-19	3.75108e-17
Zm00001eb018700	GRMZM2G078806	#N/A	#N/A	0.909588	1.69592	21.891	2.88579e-06	6.61466e-05
Zm00001eb367950	GRMZM2G339736	#N/A	#N/A	0.908016	4.21687	11.9569	0.000544467	0.00590572
Zm00001eb414530	GRMZM2G431030	#N/A	#N/A	0.907209	1.26155	17.3298	3.14213e-05	0.000528419
Zm00001eb397050	GRMZM2G128971	fad7	fatty acid desaturase7	0.906027	4.5144	51.367	7.6615e-13	5.68399e-11
Zm00001eb130130	GRMZM2G111593	#N/A	#N/A	0.905404	5.81796	55.2355	1.06919e-13	9.00995e-12
Zm00001eb051910	GRMZM2G163761	kip1	knotted interacting protein1	0.902237	2.59724	30.8803	2.74442e-08	1.02415e-06
Zm00001eb402410	GRMZM2G361256	0	0	0.901197	2.43017	8.31403	0.003934	0.0297047
Zm00001eb094610	GRMZM2G164440	0	0	0.900584	4.8866	41.2433	1.34412e-10	7.82036e-09
Zm00001eb358750	#N/A	#N/A	#N/A	0.899798	2.04771	25.6107	4.17709e-07	1.19719e-05
Zm00001eb058130	GRMZM2G050512	prh121	protein phosphatase homolog121	0.898495	3.67318	25.759	3.86825e-07	1.12111e-05
Zm00001eb003890	GRMZM2G043799	#N/A	#N/A	0.897533	2.33872	9.59965	0.00194614	0.0168439
Zm00001eb359500	GRMZM2G151542	ereb80	AP2-EREBP-transcription factor 80	0.897377	1.70968	18.5594	1.64687e-05	0.000304539
Zm00001eb114330	GRMZM2G083599	#N/A	#N/A	0.897153	0.0946493	8.26545	0.00404068	0.0303109
Zm00001eb062190	#N/A	#N/A	#N/A	0.89705	1.45276	12.2388	0.000468061	0.00523064
Zm00001eb025460	GRMZM2G144155	erd3	early responsive to dehydration3	0.897033	2.26953	12.1583	0.000488693	0.00541771
Zm00001eb146400	GRMZM2G400604	got4	glutamate-oxaloacetate transaminase4	0.896592	5.4375	131.793	1.66066e-30	6.28033e-28
Zm00001eb326420	GRMZM2G053338	aas8	auxin amido synthetase8	0.895808	4.87831	17.2575	3.26411e-05	0.000543919
Zm00001eb125880	GRMZM2G130800	0	0	0.895552	5.72637	40.8005	1.68591e-10	9.62831e-09
Zm00001eb051090	GRMZM2G141379	#N/A	#N/A	0.895131	2.48485	33.9801	5.56795e-09	2.40484e-07
Zm00001eb087160	GRMZM2G112210	#N/A	#N/A	0.89477	7.60429	58.924	1.63881e-14	1.50805e-12
Zm00001eb190120	GRMZM2G003501	gl4	glossy4	0.893873	0.922813	9.90906	0.00164467	0.0147067
Zm00001eb142630	GRMZM2G142315	0	0	0.893871	4.02653	65.0371	7.35022e-16	7.80608e-14
Zm00001eb128620	GRMZM2G144648	0	0	0.893254	4.48969	44.4224	2.64638e-11	1.66464e-09
Zm00001eb376530	AC231745.1_FG003	0	0	0.889401	1.30928	10.6534	0.00109872	0.0105651
Zm00001eb252690	GRMZM2G180920	0	0	0.888947	2.54571	14.348	0.00015194	0.00202791
Zm00001eb369190	GRMZM2G028054	myb74	MYB-transcription factor 74	0.888389	4.21047	59.0322	1.55112e-14	1.4316e-12
Zm00001eb336810	#N/A	#N/A	#N/A	0.888262	4.38879	37.7594	8.00286e-10	4.04197e-08
Zm00001eb075040	AC212835.3_FG008	#N/A	#N/A	0.883623	0.092951	8.71313	0.00315926	0.0249571
Zm00001eb116500	GRMZM2G144821	mha1	membrane H(+)-ATPase1	0.880579	-0.1197	7.84897	0.00508497	0.0365616
Zm00001eb014490	GRMZM2G013957	0	0	0.87359	6.86078	110.811	6.51021e-26	1.69654e-23
Zm00001eb050070	GRMZM2G058227	gpx5	glycerophosphodiester phosphodiesterase5	0.873424	4.33543	30.2815	3.73667e-08	1.35847e-06
Zm00001eb080890	GRMZM2G041356	0	0	0.872784	0.978486	9.52269	0.00202947	0.0174676
Zm00001eb427470	GRMZM2G005353	yab14	yabby14	0.871559	1.79266	9.84397	0.00170389	0.0151056
Zm00001eb231360	GRMZM2G444748	bzip160	bZIP-transcription factor 60	0.871491	4.46459	27.2935	1.748e-07	5.53699e-06
Zm00001eb389430	GRMZM2G055273	lim166	0	0.869907	1.58638	10.4674	0.001215	0.0114662
Zm00001eb281980	#N/A	#N/A	#N/A	0.869286	1.14673	17.0642	3.6138e-05	0.000595787
Zm00001eb251960	GRMZM2G179147	abh1	abscisic acid 8'-hydroxylase1	0.867525	1.57625	14.1905	0.000165202	0.0021791
Zm00001eb067710	GRMZM2G040095	lox6	lipoxygenase6	0.864884	0.986972	9.72905	0.00181378	0.0158832
Zm00001eb288870	GRMZM2G430871	ofp27	OVATE-transcription factor 27	0.862378	0.591936	15.894	6.69913e-05	0.00100848
Zm00001eb290270	#N/A	#N/A	#N/A	0.862124	0.207814	8.14605	0.00431552	0.0319426
Zm00001eb311620	GRMZM2G032160	#N/A	#N/A	0.861609	3.52822	9.1723	0.00245706	0.0203786
Zm00001eb081140	GRMZM2G031028	0	0	0.861233	1.19111	7.18291	0.00736011	0.0487806
Zm00001eb283390	GRMZM2G131650	#N/A	#N/A	0.854701	2.3952	12.7305	0.000359744	0.00418612
Zm00001eb175820	#N/A	#N/A	#N/A	0.853115	0.809403	12.4648	0.000414687	0.00471402
Zm00001eb255160	GRMZM2G055204	ereb18	AP2-EREBP-transcription factor 18	0.850261	5.46137	15.9844	6.38681e-05	0.000967097
Zm00001eb142370	GRMZM2G084779	hak5	potassium high-affinity transporter5	0.850014	2.74765	18.317	1.87029e-05	0.000341731
Zm00001eb152350	GRMZM2G166946	tcptf30	TCP-transcription factor 30	0.848453	2.32642	7.45188	0.00633702	0.0434676
Zm00001eb067430	GRMZM2G365162	saur15	small auxin up RNA15	0.848319	1.97279	16.1686	5.79477e-05	0.000888293
Zm00001eb043800	GRMZM2G082484	#N/A	#N/A	0.848311	4.74537	37.7874	7.88895e-10	3.99745e-08
Zm00001eb078570	GRMZM2G135277	#N/A	#N/A	0.847975	3.24225	27.4685	1.59673e-07	5.1053e-06
Zm00001eb407400	#N/A	#N/A	#N/A	0.845759	3.61871	15.8905	6.71157e-05	0.0010089
Zm00001eb409450	GRMZM2G127386	0	0	0.843848	6.30808	182.232	1.57806e-41	1.06385e-38
Zm00001eb187150	GRMZM2G394528	0	0	0.842786	3.87233	51.3567	7.70197e-13	5.70038e-11
Zm00001eb360750	GRMZM2G065538	abi33	ABI3-VP1-transcription factor 33	0.841325	2.6056	9.25762	0.00234518	0.019624
Zm00001eb165450	GRMZM2G126601	#N/A	#N/A	0.839008	4.02967	62.4163	2.78012e-15	2.80828e-13
Zm00001eb397730	GRMZM2G151992	#N/A	#N/A	0.838361	3.04719	10.9369	0.000942662	0.00929208
Zm00001eb234690	GRMZM2G145444	myb50	MYB-transcription factor 50	0.837538	5.09699	25.4629	4.50977e-07	1.27836e-05
Zm00001eb036750	GRMZM2G083725	ltpg1	glycosylphosphatidylinositol-anchored lipid protein transfer1	0.837103	6.0153	21.6138	3.33449e-06	7.50949e-05
Zm00001eb124800	GRMZM2G161154	mtl8	metallothionein8	0.837042	3.83445	49.2756	2.22416e-12	1.58559e-10
Zm00001eb288150	GRMZM2G121514	exo3	exochitinase3	0.836238	4.17378	89.3644	3.28394e-21	6.02593e-19
Zm00001eb334800	GRMZM2G140754	0	0	0.836033	3.77579	9.47168	0.00208668	0.0178559
Zm00001eb325840	GRMZM2G066197	0	0	0.835407	4.90705	11.8624	0.000572785	0.00614995
Zm00001eb214320	GRMZM2G377904	prh83	protein phosphatase homolog83	0.833863	3.56631	14.6548	0.000129105	0.00176373
Zm00001eb301450	GRMZM2G030350	#N/A	#N/A	0.832371	1.65062	16.1222	5.93853e-05	0.000906745
Zm00001eb236820	GRMZM2G144581	sweet4b	sugars will eventually be exported transporter4b	0.831122	5.88442	73.4205	1.04774e-17	1.34262e-15
Zm00001eb311420	GRMZM2G049364	#N/A	#N/A	0.83065	4.16981	53.5556	2.51372e-13	2.01951e-11
Zm00001eb226490	GRMZM2G166944	xth4	xyloglucan endo-transglycosylase/hydrolase4	0.829907	9.46593	36.7769	1.3245e-09	6.43793e-08
Zm00001eb194590	#N/A	#N/A	#N/A	0.829887	0.452771	9.13035	0.00251404	0.0207679
Zm00001eb056430	GRMZM2G131575	#N/A	#N/A	0.824052	0.562991	10.9509	0.000935573	0.00923395
Zm00001eb316520	GRMZM2G181371	0	0	0.823628	8.34202	16.8578	4.02881e-05	0.000651055
Zm00001eb084550	GRMZM5G842686	0	0	0.821424	5.17865	40.004	2.53444e-10	1.41105e-08
Zm00001eb043940	GRMZM2G167824	yab10	yabby homolog10	0.821373	2.74512	15.8925	6.70452e-05	0.0010088
Zm00001eb074570	GRMZM2G170520	cchh134	Cys2His2 Zinc Finger134	0.820909	1.27299	16.0066	6.3123e-05	0.000957217
Zm00001eb138680	GRMZM2G087590	0	0	0.820356	0.96012	8.27945	0.00400963	0.0301364
Zm00001eb265610	GRMZM2G416701	ereb81	AP2-EREBP-transcription factor 81	0.820298	2.22526	14.4771	0.00014187	0.00190969
Zm00001eb258220	GRMZM2G030465	iaa24	Aux/IAA-transcription factor 24	0.820051	1.73241	16.5972	4.62203e-05	0.000731668
Zm00001eb146750	GRMZM5G836250	0	0	0.818504	-0.475885	7.1864	0.0073458	0.0487245
Zm00001eb364930	GRMZM2G471051	0	0	0.818206	0.786659	8.52499	0.00350302	0.0270297
Zm00001eb105970	GRMZM2G479045	#N/A	#N/A	0.817417	1.24629	10.1858	0.00141523	0.0130231
Zm00001eb021040	GRMZM2G148925	psei7	cystatin7	0.815576	5.9593	20.9167	4.79697e-06	0.00010231
Zm00001eb072510	GRMZM2G032218	mrpa14	multidrug resistance protein associated14	0.813111	3.31403	42.9427	5.63657e-11	3.4341e-09
Zm00001eb156520	GRMZM5G849099	#N/A	#N/A	0.812656	1.57859	10.0377	0.00153365	0.0139309
Zm00001eb221810	GRMZM2G034385	#N/A	#N/A	0.812535	2.68424	11.4733	0.000706033	0.00727809
Zm00001eb406460	GRMZM2G031317	0	0	0.812257	5.00109	22.9066	1.70067e-06	4.15926e-05
Zm00001eb351020	GRMZM5G820460	#N/A	#N/A	0.812243	3.86911	48.9052	2.68636e-12	1.87628e-10
Zm00001eb121910	GRMZM2G083797	#N/A	#N/A	0.812009	1.41698	14.3324	0.000153208	0.00204174
Zm00001eb294370	GRMZM2G021406	0	0	0.811948	0.809018	11.8275	0.000583617	0.00623657
Zm00001eb092180	GRMZM2G460472	#N/A	#N/A	0.811748	5.87927	52.6591	3.96768e-13	3.10712e-11
Zm00001eb122700	GRMZM2G037386	0	0	0.811159	3.79278	18.9218	1.36186e-05	0.00025783
Zm00001eb297430	GRMZM2G167786	#N/A	#N/A	0.811061	2.99522	11.3284	0.000763305	0.00775331
Zm00001eb188880	GRMZM2G135085	0	0	0.810017	0.846078	13.2208	0.000276867	0.00334082
Zm00001eb392380	GRMZM2G035531	vq54	VQ motif-transcription factor54	0.806673	1.04295	7.74726	0.0053794	0.038246
Zm00001eb359810	GRMZM2G133972	wox9a	WUSCHEL related homeobox 9a	0.80656	1.02828	14.1529	0.000168539	0.00221276
Zm00001eb043960	GRMZM2G438386	skus9	skewed root growth similar9	0.806297	0.701007	7.63672	0.00571918	0.0401261
Zm00001eb331760	GRMZM5G874270	#N/A	#N/A	0.80616	3.14398	8.87235	0.00289522	0.02326
Zm00001eb101360	GRMZM2G137541	bhlh151	bHLH-transcription factor 151	0.805684	0.838578	7.56167	0.00596227	0.0414194
Zm00001eb185570	GRMZM2G078092	0	0	0.805166	3.92166	70.0757	5.70709e-17	6.73457e-15
Zm00001eb025880	GRMZM5G811593	nrt7	nitrate transport7	0.804975	3.55496	53.3578	2.78001e-13	2.20488e-11
Zm00001eb175540	GRMZM2G145579	bhlh165	bHLH-transcription factor 165	0.804619	1.50747	12.0992	0.000504431	0.00555895
Zm00001eb348140	GRMZM2G142919	#N/A	#N/A	0.804525	3.40279	28.1661	1.1134e-07	3.71967e-06
Zm00001eb258290	GRMZM2G163200	gata24	C2C2-GATA-transcription factor 24	0.801986	2.10277	9.54148	0.0020088	0.0173234
Zm00001eb168730	GRMZM6G513881	mapkkk1	mitogen-activated protein kinase kinase kinase1	0.801458	4.14397	10.5269	0.00117649	0.0111777
Zm00001eb234090	GRMZM2G057328	0	0	0.800001	1.8471	13.6535	0.000219835	0.00275224
Zm00001eb152520	GRMZM2G144960	#N/A	#N/A	0.799868	2.88313	21.6436	3.2831e-06	7.40991e-05
Zm00001eb049880	GRMZM2G335814	gras16	GRAS-transcription factor 16	0.799457	1.35052	13.9011	0.00019269	0.00247433
Zm00001eb387730	GRMZM2G054465	0	0	0.799332	1.52361	9.85214	0.00169634	0.0150472
Zm00001eb011080	GRMZM2G001696	pck1	phosphoenolpyruvate carboxykinase1	0.798778	3.24818	28.3417	1.01683e-07	3.43495e-06
Zm00001eb371780	GRMZM2G377690	#N/A	#N/A	0.798171	0.355946	7.81269	0.00518806	0.0371392
Zm00001eb171160	#N/A	#N/A	#N/A	0.796867	3.89499	18.222	1.96594e-05	0.000355278
Zm00001eb147990	GRMZM2G178533	0	0	0.794654	1.78224	11.4875	0.000700651	0.00724022
Zm00001eb398020	GRMZM2G083402	0	0	0.794262	1.35818	7.84747	0.00508918	0.0365833
Zm00001eb119540	GRMZM2G142179	ereb50	AP2-EREBP-transcription factor 50	0.793944	4.30255	28.9511	7.42283e-08	2.56622e-06
Zm00001eb185220	GRMZM2G135132	0	0	0.79321	4.99514	112.054	3.47742e-26	9.4595e-24
Zm00001eb338070	GRMZM2G136072	#N/A	#N/A	0.793151	-0.020484	8.08904	0.00445337	0.0327959
Zm00001eb257620	GRMZM2G318662	0	0	0.792465	4.41267	75.6082	3.45915e-18	4.62377e-16
Zm00001eb335470	#N/A	#N/A	#N/A	0.791106	1.63266	15.6215	7.73697e-05	0.00114036
Zm00001eb309770	GRMZM2G164967	ccd9	carotenoid cleavage dioxygenase9	0.790984	0.676869	8.33105	0.00389732	0.029478
Zm00001eb181840	GRMZM5G811633	#N/A	#N/A	0.790962	1.62078	18.1052	2.09028e-05	0.000373827
Zm00001eb230800	GRMZM2G029065	#N/A	#N/A	0.790747	0.479209	7.6199	0.00577278	0.040429
Zm00001eb344010	GRMZM2G077546	0	0	0.790502	3.01692	19.8676	8.29952e-06	0.000167019
Zm00001eb025170	GRMZM2G132898	0	0	0.789417	5.29593	7.12677	0.00759415	0.049958
Zm00001eb343680	GRMZM2G001514	#N/A	#N/A	0.789234	1.25256	10.6643	0.00109223	0.010519
Zm00001eb074530	GRMZM2G162333	pme36	pectin methylesterase36	0.78824	7.99355	108.756	1.83515e-25	4.7033e-23
Zm00001eb370810	GRMZM5G874163	arftf26	ARF-transcription factor 26	0.787544	6.64115	75.5222	3.6133e-18	4.80911e-16
Zm00001eb121350	#N/A	#N/A	#N/A	0.786693	2.17405	7.19587	0.00730717	0.0484919
Zm00001eb360740	GRMZM2G077187	#N/A	#N/A	0.786364	1.95544	12.0946	0.000505685	0.00556684
Zm00001eb362350	GRMZM2G167863	#N/A	#N/A	0.785752	0.803973	10.1208	0.00146607	0.0134113
Zm00001eb275060	#N/A	#N/A	#N/A	0.784722	3.05067	19.1792	1.19e-05	0.000228644
Zm00001eb232970	GRMZM2G322129	0	0	0.784135	5.86338	43.6764	3.87408e-11	2.39798e-09
Zm00001eb300050	GRMZM2G442791	ms22	male sterile22	0.783983	1.28095	9.10959	0.00254273	0.0209381
Zm00001eb364940	GRMZM2G170969	0	0	0.781505	6.05833	18.8153	1.44008e-05	0.000270985
Zm00001eb377540	GRMZM5G839794	#N/A	#N/A	0.781386	1.82311	22.6399	1.95386e-06	4.7116e-05
Zm00001eb107990	#N/A	#N/A	#N/A	0.781156	3.62313	15.2766	9.28575e-05	0.00133439
Zm00001eb002830	GRMZM2G173372	bhlh35	bHLH-transcription factor 35	0.779961	4.00222	25.5739	4.25764e-07	1.21663e-05
Zm00001eb371560	GRMZM2G362470	#N/A	#N/A	0.777606	3.90431	16.5439	4.75362e-05	0.000750201
Zm00001eb218120	GRMZM2G079185	lbd26	LBD-transcription factor 26	0.777151	1.19752	11.7312	0.000614608	0.00651043
Zm00001eb401480	AC233899.1_FG002	bhlh21	bHLH-transcription factor 21	0.776391	4.4202	29.6389	5.20502e-08	1.83424e-06
Zm00001eb008080	GRMZM2G301885	#N/A	#N/A	0.776317	2.73255	20.5384	5.8446e-06	0.000122216
Zm00001eb314310	GRMZM2G429658	#N/A	#N/A	0.77558	3.08375	47.3594	5.9095e-12	3.97526e-10
Zm00001eb397750	GRMZM2G103595	#N/A	#N/A	0.774939	1.81044	17.9166	2.30795e-05	0.000405966
Zm00001eb120730	GRMZM2G323353	fun1	feminised upright narrow1	0.774826	5.10366	86.815	1.19164e-20	2.04165e-18
Zm00001eb217420	GRMZM2G033489	#N/A	#N/A	0.774454	4.14594	58.4673	2.06699e-14	1.86878e-12
Zm00001eb172230	GRMZM2G122277	thx44	Trihelix-transcription factor 44	0.768458	3.882	14.4433	0.000144441	0.00193656
Zm00001eb375730	GRMZM2G160463	#N/A	#N/A	0.767117	3.3823	20.2628	6.74991e-06	0.000139269
Zm00001eb135570	GRMZM2G167794	iaa11	Aux/IAA-transcription factor 11	0.766743	1.24157	13.1244	0.000291477	0.00349736
Zm00001eb145890	GRMZM2G167253	0	0	0.766289	1.77072	15.8719	6.7779e-05	0.00101688
Zm00001eb166390	GRMZM5G845021	0	0	0.764596	0.971978	8.62642	0.00331322	0.0259133
Zm00001eb170390	#N/A	#N/A	#N/A	0.764392	8.83181	26.2155	3.05361e-07	9.09658e-06
Zm00001eb186310	GRMZM2G038243	#N/A	#N/A	0.764034	0.444336	8.55353	0.00344852	0.0266688
Zm00001eb369520	GRMZM2G132303	#N/A	#N/A	0.763714	3.07803	22.3127	2.31671e-06	5.47171e-05
Zm00001eb431050	GRMZM2G145460	#N/A	#N/A	0.759923	5.11028	10.5009	0.00119317	0.0113155
Zm00001eb236840	GRMZM2G103864	0	0	0.759838	2.97917	13.822	0.000200968	0.00256048
Zm00001eb002100	GRMZM2G180951	cals1	callose synthase1	0.758833	5.01362	30.9531	2.64333e-08	9.90005e-07
Zm00001eb202730	GRMZM2G138896	#N/A	#N/A	0.757812	3.21155	24.3197	8.16022e-07	2.16473e-05
Zm00001eb293610	GRMZM2G074427	iaa30	Aux/IAA-transcription factor 30	0.757452	0.764018	11.6597	0.000638682	0.00671623
Zm00001eb353980	GRMZM5G855411	#N/A	#N/A	0.757449	2.10288	16.8302	4.0878e-05	0.000658529
Zm00001eb007950	GRMZM2G005624	gt1	grassy tillers1	0.757164	4.38064	21.1217	4.31009e-06	9.34035e-05
Zm00001eb051810	GRMZM2G150688	#N/A	#N/A	0.755333	6.15803	15.6943	7.44463e-05	0.00110304
Zm00001eb433500	GRMZM2G392101	crr2	cytokinin response regulator2	0.754675	3.23757	9.93166	0.0016246	0.0145735
Zm00001eb340450	GRMZM2G054123	sams2	S-adenosylmethionine synthetase2	0.753974	8.11047	69.3548	8.22513e-17	9.48882e-15
Zm00001eb388430	GRMZM2G065394	0	0	0.753497	2.78722	24.4835	7.49486e-07	2.01058e-05
Zm00001eb084560	GRMZM2G165063	#N/A	#N/A	0.753157	4.48156	70.0742	5.7115e-17	6.73457e-15
Zm00001eb409740	GRMZM2G181227	#N/A	#N/A	0.753042	4.40124	75.7488	3.22142e-18	4.32465e-16
Zm00001eb333330	GRMZM2G020148	tlc14	TRAM/LAG/CRN8 14	0.752503	2.99744	31.9146	1.61099e-08	6.33989e-07
Zm00001eb157620	GRMZM2G123909	gata35	C2C2-GATA-transcription factor 35	0.752067	1.22614	9.17753	0.00245005	0.0203368
Zm00001eb165580	GRMZM2G063756	bx5	benzoxazinone synthesis5	0.751339	8.46684	41.3901	1.24689e-10	7.30949e-09
Zm00001eb290530	GRMZM2G125037	0	0	0.751111	1.57356	8.02689	0.00460879	0.0336765
Zm00001eb399120	#N/A	#N/A	#N/A	0.750535	5.4471	22.4882	2.11442e-06	5.03999e-05
Zm00001eb387310	GRMZM2G141288	0	0	0.750119	5.20095	14.9874	0.000108234	0.00152082
Zm00001eb159500	GRMZM2G011401	tmm1	too many mouths-like1	0.749656	0.646216	8.33211	0.00389505	0.029468
Zm00001eb344020	GRMZM2G098679	0	0	0.748364	1.17958	9.56361	0.00198472	0.0171396
Zm00001eb324900	GRMZM2G107562	0	0	0.748171	3.84686	20.6793	5.43e-06	0.000114162
Zm00001eb327350	GRMZM2G127031	#N/A	#N/A	0.747524	1.37533	10.3806	0.00127345	0.011938
Zm00001eb128730	GRMZM2G029219	tom4	transporter of mugineic acid4	0.747386	6.14986	27.8598	1.30434e-07	4.26676e-06
Zm00001eb333590	GRMZM2G416836	trps14	trehalose-6-phosphate synthase14	0.746948	5.12102	97.0038	6.91937e-23	1.39335e-20
Zm00001eb120090	GRMZM2G085550	0	0	0.743681	2.86062	26.6181	2.47912e-07	7.53725e-06
Zm00001eb164190	#N/A	#N/A	#N/A	0.742009	2.82463	11.6755	0.000633299	0.00667094
Zm00001eb027790	GRMZM2G077488	#N/A	#N/A	0.740625	2.19331	13.7289	0.00021118	0.00266108
Zm00001eb253820	GRMZM5G872068	gln4	glutamine synthetase4	0.739544	7.18095	82.6596	9.74744e-20	1.55014e-17
Zm00001eb174900	GRMZM2G065244	#N/A	#N/A	0.737517	3.25884	33.7048	6.41428e-09	2.72484e-07
Zm00001eb420620	#N/A	#N/A	#N/A	0.737144	0.519189	7.48964	0.0062055	0.0427262
Zm00001eb274030	GRMZM5G816289	0	0	0.736649	3.17915	31.2008	2.32676e-08	8.82091e-07
Zm00001eb400300	GRMZM5G828987	0	0	0.735864	1.08119	9.6036	0.00194196	0.0168218
Zm00001eb226660	GRMZM2G162065	#N/A	#N/A	0.7358	4.68064	31.5393	1.95441e-08	7.51963e-07
Zm00001eb243260	GRMZM2G037823	thx42	Trihelix-transcription factor 42	0.735309	3.43739	43.8453	3.55392e-11	2.20863e-09
Zm00001eb407610	GRMZM2G153409	0	0	0.735228	5.2313	97.6121	5.08919e-23	1.03829e-20
Zm00001eb419190	GRMZM2G330635	gst22	glutathione transferase22	0.735227	3.65066	12.1292	0.000496385	0.00548197
Zm00001eb366460	GRMZM2G114046	#N/A	#N/A	0.734395	1.16509	10.0277	0.00154203	0.0139824
Zm00001eb100940	GRMZM6G177089	0	0	0.734034	0.853658	10.8882	0.000967766	0.00950329
Zm00001eb019970	#N/A	#N/A	#N/A	0.732803	0.487545	7.9242	0.00487778	0.0352599
Zm00001eb084040	GRMZM2G062504	0	0	0.732308	3.48627	17.4041	3.02173e-05	0.0005129
Zm00001eb312220	GRMZM2G092550	0	0	0.731852	3.66179	43.4712	4.30239e-11	2.64201e-09
Zm00001eb321820	GRMZM2G134716	#N/A	#N/A	0.731668	1.80778	19.206	1.17344e-05	0.000225882
Zm00001eb074030	GRMZM2G109865	aaap8	amino acid/auxin permease8	0.730986	2.93854	23.9977	9.64492e-07	2.51132e-05
Zm00001eb178000	GRMZM2G133394	#N/A	#N/A	0.72829	2.49269	11.9072	0.000559185	0.00603582
Zm00001eb330600	GRMZM2G166658	cipk2	calcineurin B-like-interacting protein kinase2	0.727217	5.33951	45.6755	1.39557e-11	9.07295e-10
Zm00001eb405960	GRMZM2G061742	#N/A	#N/A	0.726361	1.78435	12.6485	0.000375867	0.00434297
Zm00001eb382490	GRMZM6G474234	xat2	"xylan _-1,3-arabinofuranosyl-transferase2"	0.725006	2.22234	7.16734	0.00742426	0.0491345
Zm00001eb068880	GRMZM2G072850	mrpa23	multidrug resistance associated protein23	0.724003	7.19773	37.4232	9.50826e-10	4.73292e-08
Zm00001eb113170	GRMZM2G052507	0	0	0.7233	7.01445	28.2068	1.09021e-07	3.65104e-06
Zm00001eb055750	GRMZM2G143238	#N/A	#N/A	0.721	4.1905	46.8496	7.66496e-12	5.0899e-10
Zm00001eb386750	#N/A	#N/A	#N/A	0.720132	5.70854	80.9303	2.33826e-19	3.60755e-17
Zm00001eb158680	GRMZM2G126239	hb46	Homeobox-transcription factor 46	0.718893	5.50647	32.9975	9.22767e-09	3.79019e-07
Zm00001eb009980	GRMZM2G079889	0	0	0.718823	4.68771	54.7798	1.34821e-13	1.11492e-11
Zm00001eb131090	GRMZM2G467435	pgl11	polygalacturonase11	0.717325	3.80701	10.6951	0.0010742	0.0103775
Zm00001eb012270	GRMZM2G179432	0	0	0.717135	5.05229	25.9351	3.53093e-07	1.04085e-05
Zm00001eb322660	GRMZM2G449709	#N/A	#N/A	0.716666	1.32113	9.50656	0.00204739	0.0175633
Zm00001eb199530	GRMZM2G027972	wrky87	WRKY-transcription factor 87	0.71603	3.95992	37.7418	8.07553e-10	4.06543e-08
Zm00001eb158210	GRMZM2G047298	0	0	0.71587	2.49652	15.3159	9.09475e-05	0.00131119
Zm00001eb246020	GRMZM2G079682	0	0	0.714217	4.49606	50.3345	1.29649e-12	9.43787e-11
Zm00001eb334860	GRMZM2G374085	0	0	0.710368	6.70666	40.2913	2.18781e-10	1.22687e-08
Zm00001eb071970	GRMZM2G176225	rlk13	receptor-like protein kinase13	0.706796	2.93759	20.4562	6.10128e-06	0.00012707
Zm00001eb348760	GRMZM2G431156	myb25	MYB-transcription factor 25	0.706149	2.08929	13.2538	0.000272031	0.00329272
Zm00001eb417730	GRMZM2G059517	#N/A	#N/A	0.706056	1.10266	12.6528	0.000375011	0.00433686
Zm00001eb149670	GRMZM2G069201	#N/A	#N/A	0.705469	3.59144	28.6654	8.60277e-08	2.93488e-06
Zm00001eb103810	GRMZM2G151122	0	0	0.705298	3.51008	25.6669	4.05723e-07	1.16607e-05
Zm00001eb144000	GRMZM2G077809	#N/A	#N/A	0.705256	4.2717	9.40205	0.00216743	0.0183997
Zm00001eb187840	GRMZM2G414304	#N/A	#N/A	0.703368	2.24862	21.9551	2.79107e-06	6.45443e-05
Zm00001eb319660	GRMZM2G109405	pap13	purple acid phosphatase13	0.703032	3.2166	10.8406	0.000992964	0.00971996
Zm00001eb111700	GRMZM2G318296	#N/A	#N/A	0.702726	4.36323	25.8404	3.70847e-07	1.08494e-05
Zm00001eb373120	GRMZM2G079949	0	0	0.702703	2.46606	7.43816	0.00638551	0.0436843
Zm00001eb283520	GRMZM5G828487	#N/A	#N/A	0.702676	3.45024	7.88923	0.004973	0.0358729
Zm00001eb049120	GRMZM2G011078	0	0	0.701648	2.10128	12.1754	0.000484231	0.00537856
Zm00001eb073740	GRMZM2G125656	krn2	kernel row number2	0.70092	3.61663	42.3161	7.76501e-11	4.64866e-09
Zm00001eb146790	#N/A	#N/A	#N/A	0.699076	0.0189216	7.61886	0.00577611	0.0404432
Zm00001eb239670	GRMZM2G154987	pyl3	pyrabactin resistance-like protein3	0.699073	2.33947	14.3304	0.000153369	0.00204301
Zm00001eb313960	GRMZM2G169201	#N/A	#N/A	0.698983	2.71632	10.0296	0.00154044	0.0139721
Zm00001eb112930	GRMZM2G154735	0	0	0.69891	2.63596	11.4446	0.000717019	0.00735786
Zm00001eb136330	GRMZM2G092223	aaap16	amino acid/auxin permease16	0.696439	3.75599	35.9361	2.03897e-09	9.5804e-08
Zm00001eb314470	GRMZM5G832772	mrpa2	multidrug resistance associated protein2	0.695059	3.152	27.8093	1.33879e-07	4.36224e-06
Zm00001eb393000	GRMZM2G359322	0	0	0.694836	1.64267	11.9587	0.000543942	0.0059021
Zm00001eb203680	#N/A	#N/A	#N/A	0.694407	0.0995695	7.30787	0.00686532	0.0461823
Zm00001eb045690	GRMZM5G879665	#N/A	#N/A	0.693207	3.42235	28.9008	7.6182e-08	2.62498e-06
Zm00001eb407660	GRMZM2G468799	#N/A	#N/A	0.691536	6.50919	137.673	8.59118e-32	3.48357e-29
Zm00001eb009780	GRMZM2G012758	0	0	0.690527	1.26361	8.67997	0.00321726	0.0253225
Zm00001eb038930	GRMZM2G129513	mdh6	malate dehydrogenase6	0.6888	2.53245	19.3121	1.10999e-05	0.000215676
Zm00001eb161710	GRMZM2G339540	0	0	0.688689	4.48261	18.2556	1.93153e-05	0.0003509
Zm00001eb253510	GRMZM2G075260	#N/A	#N/A	0.687797	6.62029	74.9074	4.93327e-18	6.51003e-16
Zm00001eb289960	#N/A	#N/A	#N/A	0.687553	1.81301	9.71228	0.00183041	0.0160121
Zm00001eb164500	GRMZM2G073779	gras83	GRAS-transcription factor 83	0.687508	1.89724	12.2843	0.000456797	0.00511583
Zm00001eb241110	GRMZM2G077989	0	0	0.687428	3.86808	39.039	4.15416e-10	2.23654e-08
Zm00001eb440690	#N/A	#N/A	#N/A	0.687225	2.48124	9.70637	0.0018363	0.0160463
Zm00001eb171190	GRMZM2G093900	0	0	0.686469	7.15835	100.701	1.06969e-23	2.31973e-21
Zm00001eb157410	GRMZM2G024448	#N/A	#N/A	0.685633	0.618738	7.90061	0.00494181	0.0356811
Zm00001eb217390	GRMZM2G129083	#N/A	#N/A	0.68523	2.00163	11.3379	0.000759396	0.00772119
Zm00001eb324400	GRMZM2G000453	#N/A	#N/A	0.682464	1.93893	8.94856	0.00277689	0.0224548
Zm00001eb141310	GRMZM2G082387	gras4	GRAS-transcription factor 4	0.68104	3.65624	18.7386	1.49917e-05	0.000280064
Zm00001eb399390	GRMZM2G407119	bhlh9	bHLH-transcription factor 9	0.678973	2.7567	33.0507	8.9788e-09	3.71751e-07
Zm00001eb002570	GRMZM2G096020	#N/A	#N/A	0.678275	5.35708	38.9707	4.30211e-10	2.30144e-08
Zm00001eb122680	GRMZM2G138750	#N/A	#N/A	0.677985	4.97896	26.9522	2.08547e-07	6.47372e-06
Zm00001eb201090	GRMZM2G103013	#N/A	#N/A	0.677849	2.1038	12.5362	0.000399142	0.00457758
Zm00001eb330760	GRMZM2G080270	0	0	0.67729	5.94288	61.4266	4.59567e-15	4.49578e-13
Zm00001eb338620	GRMZM2G304687	#N/A	#N/A	0.675033	1.67579	8.83463	0.00295567	0.0236614
Zm00001eb246250	AC205703.4_FG005	#N/A	#N/A	0.673855	4.8708	83.5579	6.18774e-20	1.00465e-17
Zm00001eb026490	GRMZM2G129413	aic1	auxin import carrier1	0.67224	6.47501	83.5264	6.28719e-20	1.01548e-17
Zm00001eb145150	GRMZM2G118250	ig1	indeterminate gametophyte1	0.67209	1.85046	11.9633	0.000542587	0.00589151
Zm00001eb343440	GRMZM2G399333	#N/A	#N/A	0.672033	2.45881	12.1663	0.000486613	0.00540098
Zm00001eb315450	#N/A	#N/A	#N/A	0.670745	2.41167	13.083	0.000297981	0.00355958
Zm00001eb143410	GRMZM2G145346	#N/A	#N/A	0.670709	3.04159	15.8824	6.74031e-05	0.00101271
Zm00001eb372130	GRMZM2G136831	0	0	0.668847	6.67965	27.7914	1.35125e-07	4.39242e-06
Zm00001eb428530	GRMZM2G016477	0	0	0.66863	4.8834	22.4015	2.21195e-06	5.24827e-05
Zm00001eb178780	GRMZM2G166711	0	0	0.668252	2.08993	9.89915	0.00165355	0.0147686
Zm00001eb060460	GRMZM2G026703	glb2	globulin2	0.668238	1.93377	11.7283	0.00061558	0.0065175
Zm00001eb253580	GRMZM5G847707	mads26	MADS-transcription factor 26	0.666974	2.37407	24.9949	5.74822e-07	1.58452e-05
Zm00001eb306020	GRMZM2G153683	0	0	0.666503	4.14943	13.2752	0.000268939	0.00326294
Zm00001eb330500	GRMZM2G025182	pme20	pectin methylesterase20	0.665536	3.37038	13.7946	0.00020392	0.0025843
Zm00001eb433900	GRMZM2G173413	alla1	allantoinase1	0.662935	5.43239	76.8817	1.81511e-18	2.47967e-16
Zm00001eb187670	GRMZM2G146422	#N/A	#N/A	0.66293	0.898447	8.05918	0.00452738	0.033199
Zm00001eb052070	GRMZM2G018414	grftf4	GRF-transcription factor 4	0.662892	5.87091	37.0006	1.18095e-09	5.79469e-08
Zm00001eb399580	GRMZM2G067426	#N/A	#N/A	0.661563	6.75553	42.0183	9.04223e-11	5.39248e-09
Zm00001eb429720	GRMZM2G148467	sbp21	SBP-transcription factor 21	0.660461	3.42995	8.0676	0.00450638	0.0330763
Zm00001eb197040	GRMZM2G030877	bzip79	bZIP-transcription factor 79	0.659098	2.08576	16.8786	3.98484e-05	0.000645632
Zm00001eb205600	GRMZM2G171423	spx5	SPX domain-containing membrane protein5	0.658828	1.98954	8.93486	0.00279779	0.0226061
Zm00001eb150820	GRMZM2G302293	#N/A	#N/A	0.657994	1.69787	13.412	0.000250024	0.00306462
Zm00001eb274080	GRMZM2G462760	saur59	small auxin up RNA59	0.657402	1.3804	7.35278	0.00669591	0.0453476
Zm00001eb404180	GRMZM2G037193	#N/A	#N/A	0.657297	2.76275	7.61566	0.00578637	0.0404967
Zm00001eb119410	GRMZM2G170013	nyc1	non-yellow coloring1	0.656295	4.63899	34.2455	4.85805e-09	2.12787e-07
Zm00001eb158470	GRMZM2G023220	#N/A	#N/A	0.655859	6.11056	71.5924	2.64579e-17	3.2559e-15
Zm00001eb145810	GRMZM2G135743	0	0	0.655528	6.44335	32.8238	1.00903e-08	4.10643e-07
Zm00001eb196170	GRMZM5G877788	mfsd2	major facilitator superfamily defense2	0.653758	2.5686	9.05406	0.00262112	0.0214355
Zm00001eb368510	GRMZM2G135362	#N/A	#N/A	0.653637	1.39826	7.2052	0.00726927	0.0483231
Zm00001eb199410	GRMZM2G130505	traf33	TNF receptor-associated factor 33	0.65346	3.1611	20.0335	7.60986e-06	0.000154747
Zm00001eb427140	GRMZM2G017815	#N/A	#N/A	0.652452	2.02725	17.0375	3.66493e-05	0.000601976
Zm00001eb271440	GRMZM2G342243	0	0	0.651131	3.46785	12.7084	0.000364007	0.00423097
Zm00001eb015970	GRMZM2G075262	sol1	sympathy for the ligule1	0.650557	2.61176	13.3241	0.000262023	0.00319277
Zm00001eb024020	GRMZM2G042538	#N/A	#N/A	0.649196	3.61759	38.797	4.70258e-10	2.48859e-08
Zm00001eb108930	GRMZM2G040349	ca2p4	CCAAT-HAP2-transcription factor4	0.64681	6.43731	52.8874	3.53225e-13	2.78017e-11
Zm00001eb433010	GRMZM2G028622	hb122 wus2	Homeobox-transcription factor 122	0.646377	1.54844	8.49498	0.00356127	0.0274217
Zm00001eb035030	GRMZM2G160917	ub2	unbranched2	0.646026	6.16887	21.0332	4.5139e-06	9.72763e-05
Zm00001eb320950	GRMZM2G053298	nlp13	NLP-transcription factor 13	0.645148	4.30899	21.2121	4.11155e-06	8.94331e-05
Zm00001eb315950	GRMZM2G089850	dof16	C2C2-Dof-transcription factor 16	0.644765	0.953792	7.69143	0.00554835	0.0392115
Zm00001eb186420	#N/A	#N/A	#N/A	0.643351	2.5761	11.6577	0.000639371	0.0067212
Zm00001eb180110	#N/A	#N/A	#N/A	0.64323	2.18086	10.1723	0.00142567	0.0130997
Zm00001eb225570	AC207656.3_FG002	arftf19	ARF-transcription factor 19	0.642195	1.98999	10.4979	0.00119507	0.01133
Zm00001eb081120	GRMZM2G442523	stp10	sugar transport protein10	0.641472	5.77146	25.73	3.9267e-07	1.13592e-05
Zm00001eb389450	GRMZM2G106357	#N/A	#N/A	0.639062	3.16831	31.6486	1.8475e-08	7.14373e-07
Zm00001eb016800	GRMZM2G134671	col15	C2C2-CO-like-transcription factor 1	0.638698	2.32699	21.2263	4.08129e-06	8.89026e-05
Zm00001eb206300	GRMZM2G040094	0	0	0.637618	2.40558	9.0877	0.00257335	0.0211396
Zm00001eb074380	GRMZM2G143512	hma10	heavy metal ATPase10	0.636693	0.643341	8.02166	0.00462213	0.0337501
Zm00001eb414750	GRMZM2G023275	#N/A	#N/A	0.635429	5.01317	96.2692	1.00279e-22	1.98073e-20
Zm00001eb266340	GRMZM2G334574	#N/A	#N/A	0.633206	2.88217	14.8397	0.000117047	0.00161898
Zm00001eb107480	GRMZM2G137864	0	0	0.632575	3.65437	27.7001	1.41656e-07	4.59509e-06
Zm00001eb067310	GRMZM2G047448	hb67 wus1	Homeobox-transcription factor 67	0.630023	2.12643	11.5497	0.000677607	0.0070467
Zm00001eb193320	GRMZM2G044670	#N/A	#N/A	0.62973	3.26155	14.6077	0.000132373	0.00180045
Zm00001eb340140	GRMZM2G053503	ereb148	AP2-EREBP-transcription factor 148	0.62952	3.6983	8.31293	0.00393638	0.0297082
Zm00001eb214750	GRMZM2G553379	zmm15	Zea mays MADS-box 15	0.629091	7.23241	63.1066	1.95816e-15	1.99752e-13
Zm00001eb352580	GRMZM2G174347	ereb92	AP2-EREBP-transcription factor 92	0.628643	3.62943	9.06944	0.00259916	0.0213009
Zm00001eb043650	GRMZM2G176209	tls1	tasselless1	0.628162	4.22452	18.9742	1.325e-05	0.000251702
Zm00001eb330340	GRMZM2G113863	#N/A	#N/A	0.626124	3.29505	12.0584	0.000515608	0.00565601
Zm00001eb215310	GRMZM2G110735	#N/A	#N/A	0.625313	2.90211	20.4098	6.25089e-06	0.00012975
Zm00001eb131020	GRMZM2G314667	#N/A	#N/A	0.625159	4.19862	23.933	9.97465e-07	2.582e-05
Zm00001eb252880	GRMZM2G085049	0	0	0.62422	5.25391	40.327	2.14823e-10	1.20905e-08
Zm00001eb094050	GRMZM2G452717	0	0	0.623177	5.42749	98.7162	2.91403e-23	6.0649e-21
Zm00001eb066640	GRMZM2G078274	arftf3	ARF-transcription factor 3	0.623156	7.30002	22.7842	1.81247e-06	4.40146e-05
Zm00001eb366720	#N/A	#N/A	#N/A	0.622831	2.65033	12.2115	0.00047495	0.00529999
Zm00001eb138070	GRMZM2G124654	#N/A	#N/A	0.622467	1.1842	9.11807	0.00253098	0.0208634
Zm00001eb402180	AC149829.2_FG006	0	0	0.621831	5.08186	17.3968	3.03343e-05	0.000514042
Zm00001eb432020	GRMZM2G086030	#N/A	#N/A	0.620624	5.32394	37.34	9.92292e-10	4.91565e-08
Zm00001eb335140	GRMZM2G095964	#N/A	#N/A	0.620304	3.25549	13.5893	0.000227478	0.00282918
Zm00001eb065420	GRMZM2G115162	0	0	0.619081	4.62817	10.721	0.00105924	0.0102714
Zm00001eb387500	GRMZM2G104347	#N/A	#N/A	0.618582	1.19671	10.6318	0.00111159	0.0106657
Zm00001eb091300	GRMZM2G124715	myb64	MYB-transcription factor 64	0.617963	4.4069	36.4715	1.54916e-09	7.47139e-08
Zm00001eb359560	GRMZM2G171170	#N/A	#N/A	0.617297	4.68868	33.2699	8.02127e-09	3.34338e-07
Zm00001eb362540	GRMZM2G118636	#N/A	#N/A	0.617083	4.23391	9.03431	0.0026496	0.0216285
Zm00001eb025890	GRMZM2G015767	0	0	0.615791	4.28524	26.956	2.08136e-07	6.46744e-06
Zm00001eb293340	GRMZM2G101282	0	0	0.61531	3.54581	24.6684	6.80916e-07	1.84418e-05
Zm00001eb423050	GRMZM2G158140	#N/A	#N/A	0.614552	3.32042	17.0156	3.70737e-05	0.000607019
Zm00001eb154830	AC207628.4_FG009	#N/A	#N/A	0.614327	5.78904	41.8088	1.00651e-10	5.96802e-09
Zm00001eb125780	GRMZM2G061758	#N/A	#N/A	0.613751	5.91353	42.4095	7.403e-11	4.44912e-09
Zm00001eb007830	GRMZM2G015219	0	0	0.613333	5.36314	22.6511	1.9425e-06	4.69204e-05
Zm00001eb193180	GRMZM2G105335	grftf10	GRF-transcription factor 10	0.613238	5.83973	38.9697	4.30439e-10	2.30144e-08
Zm00001eb167310	GRMZM2G133675	bhlh187	bHLH-transcription factor 187	0.612902	3.76872	11.1201	0.000853978	0.00852906
Zm00001eb382900	GRMZM2G003488	#N/A	#N/A	0.611967	6.33056	71.1868	3.24957e-17	3.96741e-15
Zm00001eb432940	GRMZM2G106376	gch2	GTP cyclohydrolase2	0.610666	2.6835	25.7606	3.86502e-07	1.12111e-05
Zm00001eb265710	GRMZM2G122537	wox3a	WUSCHEL homeobox 3A	0.610491	4.63602	34.6717	3.90257e-09	1.75141e-07
Zm00001eb289200	GRMZM2G063961	snrkII11	SnRK2 serine threonine protein kinase 11	0.609326	4.50853	28.0582	1.17723e-07	3.89615e-06
Zm00001eb216090	GRMZM5G833140	0	0	0.607838	7.15183	28.3214	1.02755e-07	3.46739e-06
Zm00001eb398680	AC205419.3_FG001	0	0	0.607751	5.70152	25.9324	3.53584e-07	1.04131e-05
Zm00001eb009360	GRMZM2G469304	#N/A	#N/A	0.606824	5.81515	96.592	8.51915e-23	1.69351e-20
Zm00001eb146500	GRMZM2G110922	snrkII4	SnRK2 serine threonine protein kinase 4	0.606504	5.23748	40.531	1.93522e-10	1.09914e-08
Zm00001eb199520	GRMZM2G067587	#N/A	#N/A	0.606055	6.91495	21.882	2.89934e-06	6.64043e-05
Zm00001eb285660	GRMZM2G007195	#N/A	#N/A	0.606017	4.57192	8.43674	0.00367715	0.0281005
Zm00001eb410700	GRMZM2G130724	#N/A	#N/A	0.605657	5.46188	69.9519	6.07676e-17	7.13812e-15
Zm00001eb070550	GRMZM2G040397	0	0	0.605233	4.88981	14.1985	0.000164502	0.00217172
Zm00001eb375200	AC207265.3_FG002	#N/A	#N/A	0.605005	3.94915	23.9702	9.7837e-07	2.53893e-05
Zm00001eb335340	GRMZM2G153704	glct1	glucose translocator1	0.60472	5.00239	51.3088	7.89228e-13	5.81348e-11
Zm00001eb413800	GRMZM2G455564	pme35	pectin methylesterase35	0.60472	1.47441	7.55311	0.00599066	0.0415654
Zm00001eb405030	GRMZM2G129954	0	0	0.603954	4.2543	21.0733	4.42035e-06	9.55924e-05
Zm00001eb339760	GRMZM2G111998	0	0	0.602729	2.30374	13.9765	0.00018511	0.00239885
Zm00001eb347730	GRMZM2G144504	0	0	0.602554	3.94079	41.106	1.44196e-10	8.31163e-09
Zm00001eb126150	GRMZM2G426917	#N/A	#N/A	0.600638	1.59468	8.54791	0.00345919	0.0267381
Zm00001eb240650	GRMZM2G412604	naat4	nicotianamine aminotransferase4	0.600351	3.12933	7.5634	0.00595656	0.0414075
Zm00001eb346760	GRMZM2G145914	0	0	0.600264	3.00945	10.2158	0.00139245	0.0128669
Zm00001eb109620	GRMZM2G365160	0	0	0.600032	7.58371	41.8404	9.90358e-11	5.88352e-09
Zm00001eb398970	GRMZM2G175642	0	0	0.599913	6.2865	32.9076	9.66466e-09	3.95397e-07
Zm00001eb325180	GRMZM2G006505	#N/A	#N/A	0.599604	4.33566	35.8657	2.114e-09	9.89787e-08
Zm00001eb159560	GRMZM2G053140	0	0	0.59809	6.01195	35.8543	2.12637e-09	9.93085e-08
Zm00001eb390100	GRMZM2G465383	saur74	small auxin up RNA74	0.597891	3.3497	25.0624	5.55049e-07	1.53547e-05
Zm00001eb339940	GRMZM2G079638	#N/A	#N/A	0.597132	3.04987	10.4771	0.00120865	0.0114203
Zm00001eb368340	GRMZM2G357873	#N/A	#N/A	0.59713	2.96558	25.4787	4.47305e-07	1.26911e-05
Zm00001eb218140	GRMZM5G897604	0	0	0.5955	5.36599	31.8749	1.64428e-08	6.43822e-07
Zm00001eb373300	GRMZM2G033413	bzip100	bZIP-transcription factor 100	0.594909	5.36948	63.3108	1.76537e-15	1.8188e-13
Zm00001eb099250	#N/A	#N/A	#N/A	0.592526	2.34558	16.1823	5.75299e-05	0.000882325
Zm00001eb247050	GRMZM2G071846	#N/A	#N/A	0.591716	7.05016	45.4329	1.57955e-11	1.01836e-09
Zm00001eb074210	GRMZM2G174807	pip1a	plasma membrane intrinsic protein1	0.590938	3.64497	17.6198	2.69766e-05	0.00046502
Zm00001eb233290	GRMZM2G180211	0	0	0.589626	2.79463	12.6126	0.000383156	0.00442041
Zm00001eb298980	GRMZM2G043301	skus13	skewed root growth similar13	0.589349	4.58986	10.4175	0.00124829	0.0117234
Zm00001eb191640	GRMZM2G466532	0	0	0.588878	3.30032	9.96793	0.00159291	0.0143431
Zm00001eb371720	GRMZM2G000587	#N/A	#N/A	0.588	3.45385	16.6228	4.55993e-05	0.000722945
Zm00001eb347600	GRMZM2G006745	ereb22	AP2-EREBP-transcription factor 22	0.58792	5.30506	40.3123	2.1644e-10	1.21594e-08
Zm00001eb006690	GRMZM2G006676	#N/A	#N/A	0.586875	3.52173	15.0567	0.00010433	0.00147802
Zm00001eb085820	GRMZM2G026793	sacd5	stearoyl-acyl-carrier-protein desaturase5	0.586052	5.54869	65.2062	6.74561e-16	7.18859e-14
Zm00001eb210980	GRMZM2G138676	gsk11	glycogen synthase kinase11	0.585548	7.18722	29.9508	4.43159e-08	1.5906e-06
Zm00001eb213930	GRMZM2G052476	0	0	0.584443	3.41078	20.9846	4.62979e-06	9.92907e-05
Zm00001eb373650	GRMZM2G005013	msl7	mechanosensitive channel of small conductance-like7	0.584319	2.79307	13.3438	0.000259279	0.00316181
Zm00001eb425590	GRMZM2G005939	0	0	0.584193	2.5523	11.7611	0.000604823	0.00642775
Zm00001eb373920	GRMZM2G135501	#N/A	#N/A	0.58381	3.3743	10.0083	0.00155839	0.0140896
Zm00001eb186970	GRMZM2G303244	msl4	mechanosensitive channel of small conductance-like4	0.582692	3.75262	14.2705	0.00015833	0.00210098
Zm00001eb413410	GRMZM2G006083	#N/A	#N/A	0.582298	4.48044	31.5302	1.96365e-08	7.54582e-07
Zm00001eb311740	GRMZM2G476685	cyc20	cyclin20	0.582125	3.72073	11.2157	0.000811074	0.00816872
Zm00001eb286660	#N/A	#N/A	#N/A	0.582015	1.04507	7.1377	0.00754801	0.0497495
Zm00001eb369590	GRMZM2G106344	#N/A	#N/A	0.580962	5.77385	36.2713	1.71677e-09	8.19056e-08
Zm00001eb047980	GRMZM2G124434	gme1	GDP-mannose-3'5'-epimerase1	0.579805	6.44822	40.5234	1.94279e-10	1.10143e-08
Zm00001eb407700	GRMZM2G301124	#N/A	#N/A	0.579783	3.7169	36.6063	1.44561e-09	6.99374e-08
Zm00001eb293700	GRMZM2G043943	pme37	pectin methylesterase37	0.579423	3.42487	9.75508	0.00178828	0.0156903
Zm00001eb334930	GRMZM2G049661	#N/A	#N/A	0.578136	2.75266	17.3517	3.10621e-05	0.000524559
Zm00001eb307320	GRMZM2G072868	#N/A	#N/A	0.577315	2.08025	9.60777	0.00193756	0.0167931
Zm00001eb180060	GRMZM2G089698	0	0	0.576971	5.74882	14.3767	0.000149643	0.00199939
Zm00001eb108850	GRMZM2G043579	#N/A	#N/A	0.576384	3.59758	27.6768	1.43374e-07	4.64595e-06
Zm00001eb046080	GRMZM2G116885	cki1	cyclin-dependent kinase inhibitor1	0.575143	6.50564	19.4289	1.04414e-05	0.000204515
Zm00001eb015820	GRMZM2G106408	0	0	0.575129	1.42319	10.6288	0.00111339	0.0106763
Zm00001eb173390	GRMZM2G046743	aaap28	amino acid/auxin permease28	0.574789	1.46639	8.92956	0.00280592	0.02266
Zm00001eb038430	GRMZM2G133413	cyc14	cyclin14	0.573746	5.51062	46.4805	9.25334e-12	6.10543e-10
Zm00001eb135940	GRMZM2G412885	perk6	proline-rich extensin-like receptor kinase6	0.573692	1.347	10.1709	0.00142672	0.0131055
Zm00001eb127460	EF517601.1_FG016	mfs18	male flower specific18	0.571738	7.19403	7.71109	0.00548828	0.0388912
Zm00001eb016200	GRMZM2G043493	0	0	0.571719	5.81852	17.7516	2.51701e-05	0.000438019
Zm00001eb322390	GRMZM2G134545	dof14	C2C2-Dof-transcription factor 14	0.57145	3.95172	25.1638	5.26607e-07	1.46332e-05
Zm00001eb286090	#N/A	#N/A	#N/A	0.571326	3.69324	13.0001	0.000311476	0.00369376
Zm00001eb190230	GRMZM2G063426	#N/A	#N/A	0.571123	2.88659	9.81621	0.0017298	0.0153091
Zm00001eb327800	GRMZM2G117707	#N/A	#N/A	0.571114	7.139	23.3703	1.33624e-06	3.34988e-05
Zm00001eb432170	GRMZM2G073465	ccp3	cysteine protease3	0.569337	7.29592	64.1285	1.16561e-15	1.21298e-13
Zm00001eb250240	GRMZM2G090595	iddp10	indeterminate domain p10	0.568334	4.81777	42.1338	8.52364e-11	5.093e-09
Zm00001eb400670	GRMZM2G075921	#N/A	#N/A	0.568167	4.49629	20.8264	5.0286e-06	0.000106663
Zm00001eb407720	GRMZM2G438176	0	0	0.56718	5.25098	33.396	7.51772e-09	3.14194e-07
Zm00001eb317030	GRMZM2G004990	0	0	0.566935	4.44247	11.3716	0.00074575	0.00760238
Zm00001eb231810	GRMZM2G109070	#N/A	#N/A	0.56632	2.86948	20.9518	4.70977e-06	0.000100658
Zm00001eb012360	GRMZM2G113002	#N/A	#N/A	0.566037	4.55425	12.6484	0.000375884	0.00434297
Zm00001eb103060	AC199782.5_FG003	tcptf19	TCP-transcription factor 19	0.565428	2.4475	11.5871	0.000664125	0.00693674
Zm00001eb302360	GRMZM2G054405	#N/A	#N/A	0.565036	5.23015	20.4103	6.24924e-06	0.00012975
Zm00001eb389050	GRMZM2G029912	cer2	eceriferum2	0.564466	5.99669	13.0092	0.000309959	0.0036814
Zm00001eb231180	GRMZM2G009365	0	0	0.56432	5.38084	51.9913	5.57462e-13	4.26851e-11
Zm00001eb025300	GRMZM2G394410	#N/A	#N/A	0.564052	2.96258	17.5418	2.81063e-05	0.000482014
Zm00001eb047760	GRMZM2G010871	hsftf24	HSF-transcription factor 24	0.563394	5.67753	17.6199	2.69755e-05	0.00046502
Zm00001eb271790	GRMZM2G102923	0	0	0.562846	3.18132	9.71014	0.00183254	0.0160217
Zm00001eb214560	GRMZM5G862540	0	0	0.562611	6.18623	22.1326	2.54449e-06	5.92599e-05
Zm00001eb407390	#N/A	#N/A	#N/A	0.56226	4.66633	22.5343	2.06425e-06	4.93582e-05
Zm00001eb190340	GRMZM2G036464	gln5	glutamine synthetase5	0.561657	6.28034	32.8017	1.02057e-08	4.14797e-07
Zm00001eb078810	GRMZM2G057113	0	0	0.561507	4.59664	8.37941	0.00379495	0.0288156
Zm00001eb024570	GRMZM2G072117	#N/A	#N/A	0.561281	5.75192	47.6508	5.09305e-12	3.45603e-10
Zm00001eb250210	GRMZM2G074053	aaap35	amino acid/auxin permease35	0.561184	4.06083	11.883	0.000566485	0.0060934
Zm00001eb283310	GRMZM2G008642	#N/A	#N/A	0.560887	2.89925	9.85372	0.00169489	0.0150387
Zm00001eb070430	GRMZM2G107711	0	0	0.560872	6.10381	12.4425	0.000419679	0.0047603
Zm00001eb308070	GRMZM2G312838	#N/A	#N/A	0.560511	2.2512	10.7114	0.00106479	0.0103092
Zm00001eb254040	GRMZM2G142779	#N/A	#N/A	0.558842	3.01089	7.46037	0.00630722	0.0433111
Zm00001eb031130	GRMZM2G180195	#N/A	#N/A	0.558492	4.61787	57.8455	2.83531e-14	2.51936e-12
Zm00001eb054050	GRMZM2G109056	lox4	lipoxygenase4	0.557289	6.74809	7.29572	0.0069119	0.0464252
Zm00001eb188310	GRMZM2G110287	0	0	0.556928	2.97975	15.0214	0.0001063	0.00149989
Zm00001eb022050	GRMZM2G085198	0	0	0.556826	2.15775	8.23305	0.00411342	0.0307748
Zm00001eb316150	GRMZM2G149073	#N/A	#N/A	0.555922	3.44188	14.2332	0.0001615	0.00213754
Zm00001eb422480	GRMZM2G046583	0	0	0.554824	4.24082	19.2818	1.12779e-05	0.000218586
Zm00001eb044840	GRMZM2G346455	0	0	0.554787	5.04979	11.7766	0.000599801	0.00638531
Zm00001eb293190	GRMZM2G421791	#N/A	#N/A	0.554515	4.72494	10.121	0.00146589	0.0134113
Zm00001eb350330	GRMZM2G387227	cyc27	cyclin27	0.553529	2.33418	10.0251	0.00154424	0.0139943
Zm00001eb201330	GRMZM2G060800	aldh14	aldehyde dehydrogenase14	0.553126	4.6161	27.9371	1.25322e-07	4.13442e-06
Zm00001eb069210	#N/A	#N/A	#N/A	0.552165	2.61536	12.4162	0.000425629	0.00481722
Zm00001eb362000	GRMZM2G017193	yuc8	yucca8	0.551412	4.27465	38.3937	5.78188e-10	3.00842e-08
Zm00001eb058740	GRMZM5G843914	#N/A	#N/A	0.549897	6.28303	46.9419	7.31218e-12	4.88703e-10
Zm00001eb412320	GRMZM2G149943	#N/A	#N/A	0.549719	3.55601	21.4449	3.64134e-06	8.09353e-05
Zm00001eb055110	GRMZM2G127559	0	0	0.549543	3.113	15.0868	0.000102681	0.00145865
Zm00001eb245690	GRMZM2G172900	0	0	0.549448	5.04053	29.9312	4.47645e-08	1.60485e-06
Zm00001eb047970	GRMZM2G162508	kcs15	3-ketoacyl-CoA synthase15	0.548909	6.07863	22.2808	2.35554e-06	5.54652e-05
Zm00001eb214720	GRMZM2G071970	cobl4	cobra-like4	0.548503	5.03241	23.9842	9.71275e-07	2.52474e-05
Zm00001eb410680	GRMZM2G129457	#N/A	#N/A	0.547176	4.91864	48.9631	2.60829e-12	1.82586e-10
Zm00001eb351740	GRMZM2G068192	0	0	0.547163	2.11975	10.1055	0.00147825	0.0135028
Zm00001eb273170	GRMZM5G876960	pao8	polyamine oxidase8	0.545763	3.17882	27.3501	1.69758e-07	5.3883e-06
Zm00001eb325570	GRMZM2G055216	0	0	0.54567	5.27351	43.476	4.29189e-11	2.64165e-09
Zm00001eb071940	GRMZM2G313020	#N/A	#N/A	0.54519	3.0552	19.8844	8.22677e-06	0.000165663
Zm00001eb413810	GRMZM2G029552	#N/A	#N/A	0.545166	4.72762	63.7015	1.44771e-15	1.5015e-13
Zm00001eb388460	GRMZM2G114680	gras70	GRAS-transcription factor 70	0.54462	2.19796	12.408	0.000427499	0.00483662
Zm00001eb427060	GRMZM2G131969	0	0	0.544448	2.63305	13.9945	0.000183345	0.00238295
Zm00001eb067730	AC210003.2_FG004	0	0	0.544336	6.59089	29.7863	4.82376e-08	1.71548e-06
Zm00001eb103700	GRMZM2G133282	aro2	armadillo repeat only2	0.543797	2.81535	19.3282	1.10068e-05	0.000214001
Zm00001eb127230	GRMZM2G134149	nrh2	nucleoside N-ribohydrolase2	0.542746	4.43397	30.0506	4.20923e-08	1.51606e-06
Zm00001eb048920	GRMZM5G879127	0	0	0.542513	3.16635	21.4455	3.64022e-06	8.09353e-05
Zm00001eb300090	#N/A	#N/A	#N/A	0.541836	2.29462	8.63248	0.00330222	0.0258468
Zm00001eb248310	GRMZM2G178497	#N/A	#N/A	0.541742	4.82285	16.1431	5.87326e-05	0.000898547
Zm00001eb243330	GRMZM2G041141	#N/A	#N/A	0.541573	4.1266	25.3312	4.82846e-07	1.3563e-05
Zm00001eb169680	#N/A	#N/A	#N/A	0.541247	2.14402	8.77624	0.0030518	0.0242852
Zm00001eb187000	GRMZM2G073770	0	0	0.541196	5.37439	13.8507	0.000197922	0.00253089
Zm00001eb348840	AC234152.1_FG002	kch6	potassium channel6	0.540189	2.11282	7.33628	0.00675765	0.0456661
Zm00001eb421610	GRMZM2G178906	#N/A	#N/A	0.539203	1.86032	11.6729	0.000634186	0.00667801
Zm00001eb425700	GRMZM2G070279	#N/A	#N/A	0.538962	3.2239	17.3977	3.03186e-05	0.000514042
Zm00001eb151470	GRMZM2G169782	#N/A	#N/A	0.538346	2.83437	9.69935	0.00184334	0.0160934
Zm00001eb163950	GRMZM2G011878	#N/A	#N/A	0.536633	1.53508	9.67649	0.00186641	0.0162765
Zm00001eb024870	GRMZM2G068917	0	0	0.536562	4.17773	18.0736	2.12524e-05	0.000378813
Zm00001eb147740	GRMZM5G832491	#N/A	#N/A	0.536449	6.67149	25.3682	4.73667e-07	1.33414e-05
Zm00001eb413580	GRMZM2G146115	0	0	0.536045	7.869	72.165	1.97932e-17	2.47503e-15
Zm00001eb144240	GRMZM2G057823	ald1	aldolase1	0.535186	8.40509	44.0078	3.27073e-11	2.04493e-09
Zm00001eb008800	AC208897.3_FG003	#N/A	#N/A	0.534016	2.26092	8.88299	0.0028784	0.0231489
Zm00001eb287600	GRMZM2G060079	#N/A	#N/A	0.534015	4.17934	34.4952	4.27297e-09	1.89299e-07
Zm00001eb100410	GRMZM2G088242	hsftf2	HSF-transcription factor 2	0.533947	4.67052	34.469	4.33089e-09	1.91318e-07
Zm00001eb277880	GRMZM2G071638	0	0	0.533745	2.7575	13.816	0.000201607	0.00256547
Zm00001eb001890	GRMZM5G899119	0	0	0.533626	1.93401	10.1044	0.00147915	0.013507
Zm00001eb399650	GRMZM2G093157	0	0	0.533509	2.61731	15.982	6.39471e-05	0.000967435
Zm00001eb229240	GRMZM2G374475	#N/A	#N/A	0.533335	3.70542	24.6977	6.70647e-07	1.82114e-05
Zm00001eb191440	GRMZM2G157522	0	0	0.533301	5.63348	72.4809	1.6866e-17	2.11754e-15
Zm00001eb218730	#N/A	#N/A	#N/A	0.532801	8.06301	33.7165	6.37586e-09	2.71223e-07
Zm00001eb035730	GRMZM2G084149	0	0	0.532602	4.88464	61.2748	4.96384e-15	4.8255e-13
Zm00001eb253970	GRMZM2G151223	hsf1	hairy sheath frayed1	0.53045	7.20552	61.0779	5.48606e-15	5.29994e-13
Zm00001eb415030	GRMZM2G133512	#N/A	#N/A	0.529382	4.67271	21.18	4.18096e-06	9.07954e-05
Zm00001eb176670	GRMZM2G166695	#N/A	#N/A	0.528617	2.80173	20.5716	5.74418e-06	0.000120279
Zm00001eb207010	GRMZM2G163813	sbp19	SBP-transcription factor 19	0.528329	3.75201	24.6661	6.81743e-07	1.84481e-05
Zm00001eb068400	GRMZM2G166281	mir3	maize insect resistance3	0.528206	6.49874	43.1388	5.09914e-11	3.11892e-09
Zm00001eb212990	#N/A	#N/A	#N/A	0.528112	3.9487	21.1395	4.2703e-06	9.26058e-05
Zm00001eb339560	#N/A	#N/A	#N/A	0.527818	4.43879	14.7497	0.000122765	0.00168455
Zm00001eb199620	GRMZM2G083411	0	0	0.526398	6.12676	17.306	3.18183e-05	0.000533202
Zm00001eb424700	GRMZM2G006948	0	0	0.525529	5.32983	17.196	3.3714e-05	0.000559393
Zm00001eb322000	GRMZM2G075719	ras6A1	ras-related protein6A1	0.524606	1.54407	7.49437	0.00618922	0.0426353
Zm00001eb187760	GRMZM2G004748	0	0	0.524565	6.84976	26.6856	2.39401e-07	7.31436e-06
Zm00001eb434000	GRMZM2G093623	0	0	0.523358	7.7367	89.1293	3.69833e-21	6.6474e-19
Zm00001eb099390	GRMZM2G176141	bhlh138	bHLH-transcription factor 138	0.523188	3.54063	13.0439	0.000304277	0.00361946
Zm00001eb239520	GRMZM2G012923	tst2	tonoplast sugar transporter2	0.522859	5.75217	30.0397	4.23282e-08	1.52278e-06
Zm00001eb015210	GRMZM2G174896	cipk3	calcineurin B-like-interacting protein kinase3	0.522056	6.17302	45.0305	1.93985e-11	1.23525e-09
Zm00001eb274700	#N/A	#N/A	#N/A	0.5219	4.94283	13.6761	0.000217204	0.0027226
Zm00001eb346150	GRMZM2G139874	cyp47	cytochrome P450 47	0.521435	6.00266	18.0755	2.12321e-05	0.000378813
Zm00001eb213190	GRMZM5G899851	ao2	aldehyde oxidase2	0.52142	6.26741	22.5628	2.03384e-06	4.87037e-05
Zm00001eb221780	#N/A	#N/A	#N/A	0.521227	2.92743	14.5723	0.000134882	0.00182896
Zm00001eb375560	GRMZM2G104760	#N/A	#N/A	0.52099	2.50205	9.67565	0.00186726	0.0162794
Zm00001eb251580	GRMZM2G113995	0	0	0.520934	2.4702	7.68381	0.00557184	0.0393237
Zm00001eb396330	GRMZM2G152417	0	0	0.520904	4.34442	7.19931	0.00729315	0.0484092
Zm00001eb294800	#N/A	#N/A	#N/A	0.519942	3.88217	8.86367	0.00290902	0.0233648
Zm00001eb381590	GRMZM2G092379	#N/A	#N/A	0.519923	3.2642	11.2293	0.000805141	0.00811711
Zm00001eb002470	GRMZM2G109566	#N/A	#N/A	0.51862	2.85398	7.46186	0.00630197	0.0432847
Zm00001eb290130	GRMZM2G095588	0	0	0.517977	4.42263	14.4666	0.000142667	0.00191812
Zm00001eb233420	GRMZM2G098904	bzip104	bZIP-transcription factor 104	0.517461	3.91635	7.25831	0.00705735	0.0472079
Zm00001eb000540	GRMZM2G458423	prd4	putative recombination initiation defect4	0.516674	3.28751	13.6517	0.000220043	0.00275373
Zm00001eb372070	GRMZM2G102946	rop5	Rho-related protein from plants 5	0.516664	6.25963	60.3946	7.76253e-15	7.38416e-13
Zm00001eb415530	GRMZM2G042992	rel2	ramosa1 enhancer locus2	0.516482	10.0336	20.1103	7.31004e-06	0.000149336
Zm00001eb167670	#N/A	#N/A	#N/A	0.516131	2.68036	10.7733	0.00102975	0.0100255
Zm00001eb324300	GRMZM2G008356	abi22	ABI3-VP1-transcription factor 22	0.515793	7.99525	30.7152	2.98821e-08	1.10979e-06
Zm00001eb165600	GRMZM5G856095	#N/A	#N/A	0.514755	5.89398	20.5059	5.94481e-06	0.000123977
Zm00001eb156610	GRMZM2G085078	gogat2	glutamate synthase2	0.51407	7.00289	7.2373	0.00714044	0.0476198
Zm00001eb424710	GRMZM2G031963	wrky59	WRKY-transcription factor 59	0.513938	4.97422	21.7198	3.15522e-06	7.16301e-05
Zm00001eb415960	#N/A	#N/A	#N/A	0.512878	2.70543	15.0003	0.000107496	0.00151456
Zm00001eb411880	GRMZM2G360615	#N/A	#N/A	0.512106	5.94323	40.4063	2.06279e-10	1.16519e-08
Zm00001eb030930	GRMZM2G039094	#N/A	#N/A	0.511425	4.1999	27.4472	1.61442e-07	5.15071e-06
Zm00001eb361140	GRMZM2G059590	#N/A	#N/A	0.511258	5.43219	10.4338	0.00123728	0.0116341
Zm00001eb075640	GRMZM2G123202	myb54	MYB-transcription factor 54	0.510829	2.72618	11.1633	0.000834305	0.00837032
Zm00001eb146310	GRMZM2G339699	#N/A	#N/A	0.510756	2.3605	14.1011	0.000173238	0.00226774
Zm00001eb122190	#N/A	#N/A	#N/A	0.509665	4.45317	20.1171	7.28407e-06	0.000148903
Zm00001eb051380	GRMZM2G045678	dof39	C2C2-Dof-transcription factor 39	0.50932	3.43991	17.4304	2.98014e-05	0.000506673
Zm00001eb416090	GRMZM2G086496	npf1	nitrate transporter/peptide transporter family1	0.508968	4.34389	7.99927	0.00467963	0.0340817
Zm00001eb024180	GRMZM2G086869	0	0	0.508469	3.47624	10.2465	0.0013694	0.012675
Zm00001eb058760	GRMZM2G085189	#N/A	#N/A	0.508097	5.74587	18.5103	1.68985e-05	0.000311272
Zm00001eb287130	#N/A	#N/A	#N/A	0.507983	2.25969	11.0292	0.000896886	0.00891739
Zm00001eb364850	GRMZM2G030762	bhlh55	bHLH-transcription factor 55	0.507784	4.54054	41.6212	1.10785e-10	6.53149e-09
Zm00001eb042320	GRMZM2G059985	#N/A	#N/A	0.506791	2.3697	10.3115	0.00132204	0.0123042
Zm00001eb056390	GRMZM2G147849	#N/A	#N/A	0.505965	2.92923	7.56521	0.00595058	0.0413782
Zm00001eb252000	GRMZM2G347836	#N/A	#N/A	0.505747	2.85399	12.0195	0.00052648	0.00575085
Zm00001eb297000	GRMZM2G059037	afd1	absence of first division1	0.504616	2.08575	10.8445	0.000990901	0.00970895
Zm00001eb181760	GRMZM2G469873	thx40	Trihelix-transcription factor 40	0.504376	3.89883	11.3678	0.000747296	0.00761063
Zm00001eb382080	GRMZM2G134382	lgn1	liguleless narrow1	0.504124	2.96732	13.5746	0.000229265	0.00284696
Zm00001eb136060	GRMZM2G178102	hb25	Homeobox-transcription factor 25	0.503841	8.31962	37.908	7.41608e-10	3.77636e-08
Zm00001eb318170	GRMZM5G868664	#N/A	#N/A	0.50217	2.52925	9.22122	0.00239226	0.0199265
Zm00001eb167560	#N/A	#N/A	#N/A	0.501975	1.77533	8.96102	0.00275801	0.0223371
Zm00001eb366790	GRMZM2G143640	mybr55	MYB-related-transcription factor 55	0.50153	1.98062	12.4309	0.000422278	0.00478279
Zm00001eb154420	GRMZM2G079904	0	0	0.500787	5.07181	17.4997	2.87358e-05	0.000490708
Zm00001eb200260	GRMZM2G079491	#N/A	#N/A	0.500372	4.59464	29.3148	6.15239e-08	2.14132e-06
Zm00001eb390680	GRMZM2G116327	#N/A	#N/A	0.499945	4.2768	22.269	2.37008e-06	5.57229e-05
Zm00001eb428740	AC235534.1_FG007	ocl2	outer cell layer2	0.498309	4.39465	26.9965	2.03826e-07	6.3654e-06
Zm00001eb141560	GRMZM2G068913	hex4	hexokinase4	0.498086	6.21187	32.9547	9.433e-09	3.86429e-07
Zm00001eb257730	GRMZM2G051005	#N/A	#N/A	0.497648	2.51283	9.48534	0.0020712	0.0177426
Zm00001eb074270	GRMZM2G388585	#N/A	#N/A	0.496707	1.72375	7.75532	0.00535547	0.0381089
Zm00001eb250700	GRMZM2G022645	#N/A	#N/A	0.496548	3.37406	7.2433	0.00711662	0.0475018
Zm00001eb238050	GRMZM2G060167	0	0	0.496373	7.5328	33.9583	5.63058e-09	2.42514e-07
Zm00001eb316030	GRMZM2G080349	#N/A	#N/A	0.496132	2.5503	15.3787	8.79735e-05	0.00127484
Zm00001eb275860	GRMZM2G134306	#N/A	#N/A	0.495709	1.73449	7.96907	0.00475835	0.0345577
Zm00001eb291630	GRMZM2G305159	#N/A	#N/A	0.495089	3.67307	7.52722	0.00607735	0.0419567
Zm00001eb139110	#N/A	#N/A	#N/A	0.494886	7.20607	16.7875	4.1807e-05	0.000672447
Zm00001eb189510	GRMZM2G449950	dof9	C2C2-Dof-transcription factor 9	0.494425	5.46511	12.5325	0.000399936	0.00458331
Zm00001eb222340	GRMZM2G075051	#N/A	#N/A	0.494373	3.51021	10.7364	0.0010505	0.0101963
Zm00001eb273360	GRMZM2G175782	0	0	0.494256	5.41093	17.0249	3.68937e-05	0.00060471
Zm00001eb074350	GRMZM2G144153	glpx3	glutathione peroxidase3	0.493723	4.4307	12.913	0.000326309	0.00384613
Zm00001eb189150	GRMZM2G126865	#N/A	#N/A	0.49273	3.19793	8.72057	0.00314639	0.0248847
Zm00001eb166550	GRMZM2G058447	0	0	0.492376	4.93897	16.5354	4.77504e-05	0.000752815
Zm00001eb001900	GRMZM2G176558	#N/A	#N/A	0.49227	3.76849	27.0194	2.01427e-07	6.31114e-06
Zm00001eb074820	GRMZM2G139463	0	0	0.492138	2.78829	9.61148	0.00193365	0.0167639
Zm00001eb374910	GRMZM2G072550	0	0	0.49119	3.53839	20.4321	6.17849e-06	0.000128505
Zm00001eb285390	GRMZM6G427659	#N/A	#N/A	0.490512	4.54505	46.6067	8.67638e-12	5.74921e-10
Zm00001eb077720	GRMZM2G136975	#N/A	#N/A	0.490085	3.95342	7.37571	0.00661105	0.0448611
Zm00001eb328250	#N/A	#N/A	#N/A	0.490031	1.97695	7.74693	0.0053804	0.038246
Zm00001eb145490	GRMZM2G007160	0	0	0.489071	3.4921	11.1064	0.000860282	0.00858648
Zm00001eb227200	GRMZM2G083472	glk10	G2-like-transcription factor 10	0.48866	5.27773	18.4998	1.69924e-05	0.000312731
Zm00001eb389460	#N/A	#N/A	#N/A	0.487262	2.98726	8.00695	0.00465983	0.0339663
Zm00001eb143110	GRMZM5G878561	sbp22	SBP-transcription factor 22	0.487217	3.85566	27.424	1.63392e-07	5.20699e-06
Zm00001eb149390	GRMZM2G315769	cipk11	calcineurin B-like-interacting protein kinase11	0.487017	4.92391	38.7479	4.82226e-10	2.54758e-08
Zm00001eb137590	GRMZM2G155073	aprl7	adenosine 5'-phosphosulfate reductase-like7	0.482916	3.9851	9.39698	0.00217343	0.0184355
Zm00001eb243180	GRMZM2G451314	0	0	0.482579	7.02309	56.4365	5.80429e-14	5.01384e-12
Zm00001eb041410	GRMZM2G108600	0	0	0.481938	4.74897	32.1712	1.41171e-08	5.60544e-07
Zm00001eb101040	GRMZM2G113257	bhlh169	bHLH-transcription factor 169	0.481916	2.83664	7.67152	0.00560993	0.0395385
Zm00001eb297030	GRMZM2G059037	afd1	absence of first division1	0.481696	4.5148	29.5125	5.55568e-08	1.94675e-06
Zm00001eb274980	GRMZM2G318592	#N/A	#N/A	0.480899	5.43376	17.6847	2.60719e-05	0.00045118
Zm00001eb127690	GRMZM2G372077	#N/A	#N/A	0.48003	5.21251	33.5933	6.79266e-09	2.87769e-07
Zm00001eb327960	GRMZM2G427408	#N/A	#N/A	0.478933	5.11062	26.5382	2.58383e-07	7.83256e-06
Zm00001eb067350	GRMZM2G348909	0	0	0.477848	5.21412	23.7119	1.11891e-06	2.86765e-05
Zm00001eb145950	GRMZM2G019266	0	0	0.47753	6.58218	26.3628	2.82944e-07	8.5023e-06
Zm00001eb049150	GRMZM2G011559	0	0	0.476287	3.74917	10.2802	0.00134464	0.0124809
Zm00001eb165590	GRMZM2G085054	bx8	benzoxazinone synthesis8	0.475882	5.37311	8.34178	0.00387436	0.0293258
Zm00001eb431930	GRMZM2G085236	mrpa12	multidrug resistance protein associated12	0.475728	7.92685	9.52099	0.00203134	0.01747
Zm00001eb000380	GRMZM2G474194	expb3	beta expansin3	0.474692	3.26646	13.268	0.000269979	0.003273
Zm00001eb178040	GRMZM2G315072	0	0	0.474398	4.93855	36.7977	1.31046e-09	6.38973e-08
Zm00001eb225110	GRMZM2G057459	#N/A	#N/A	0.474314	3.93953	26.9751	2.06093e-07	6.42842e-06
Zm00001eb048420	GRMZM2G125762	#N/A	#N/A	0.473697	4.15727	14.1531	0.000168522	0.00221276
Zm00001eb357040	#N/A	#N/A	#N/A	0.472959	5.31089	31.2256	2.29712e-08	8.72989e-07
Zm00001eb403020	AC149818.2_FG008	#N/A	#N/A	0.4723	3.68806	16.4536	4.98543e-05	0.000782009
Zm00001eb344690	#N/A	#N/A	#N/A	0.471885	2.46986	14.0748	0.000175684	0.00229589
Zm00001eb410440	GRMZM2G174830	#N/A	#N/A	0.471295	5.36508	34.4979	4.26702e-09	1.89299e-07
Zm00001eb370700	GRMZM2G180021	0	0	0.471098	7.19342	18.2445	1.94291e-05	0.000351937
Zm00001eb194620	GRMZM2G080079	gol1	goliath1	0.469883	3.29411	15.32	9.07502e-05	0.00130896
Zm00001eb360800	GRMZM2G060886	0	0	0.469576	5.56399	16.8846	3.97224e-05	0.000644263
Zm00001eb150550	GRMZM2G138074	0	0	0.468319	4.88559	14.7169	0.000124924	0.0017119
Zm00001eb355750	GRMZM2G141873	0	0	0.468059	3.73011	23.3012	1.38513e-06	3.46684e-05
Zm00001eb003110	GRMZM2G157510	cki3	cyclin-dependent kinase inhibitor3	0.467425	4.48155	22.7128	1.88115e-06	4.55754e-05
Zm00001eb084940	GRMZM2G399641	ba2	barren stalk2	0.467321	2.7387	11.2475	0.0007973	0.00805377
Zm00001eb105770	GRMZM2G064655	dof34	C2C2-Dof-transcription factor 34	0.466876	3.92527	21.9194	2.84339e-06	6.54127e-05
Zm00001eb242480	GRMZM2G059851	hsftf6	HSF-transcription factor 6	0.466734	2.72704	11.188	0.000823275	0.00827304
Zm00001eb396880	AC206223.3_FG006	0	0	0.466532	4.38356	35.4785	2.57877e-09	1.19537e-07
Zm00001eb407050	AC187891.3_FG006	ofp39	OVATE-transcription factor 39	0.466481	5.18463	23.2664	1.41039e-06	3.51589e-05
Zm00001eb067040	GRMZM2G025536	DT641997	0	0.465786	2.54499	11.006	0.000908163	0.00900641
Zm00001eb389480	GRMZM2G405474	#N/A	#N/A	0.465245	4.10948	9.27777	0.00231952	0.0194565
Zm00001eb126900	GRMZM2G120304	0	0	0.464219	4.37747	9.953	0.00160588	0.0144373
Zm00001eb252010	GRMZM2G046909	#N/A	#N/A	0.464161	4.09155	13.1219	0.000291863	0.00349938
Zm00001eb183830	GRMZM2G122983	#N/A	#N/A	0.463682	4.36514	33.4973	7.13636e-09	3.01096e-07
Zm00001eb066580	GRMZM2G020843	#N/A	#N/A	0.463527	4.93168	28.868	7.74838e-08	2.66687e-06
Zm00001eb289800	GRMZM2G099481	pah1	phosphatidate phosphatase 1	0.462881	6.48305	30.5397	3.27107e-08	1.20617e-06
Zm00001eb054420	GRMZM2G062045	#N/A	#N/A	0.462481	5.91066	63.1223	1.9426e-15	1.98818e-13
Zm00001eb315660	#N/A	#N/A	#N/A	0.461094	4.49965	14.9428	0.000110821	0.00154805
Zm00001eb224680	GRMZM2G035405	arftf18	ARF-transcription factor 18	0.460993	8.73243	19.8022	8.58845e-06	0.000171719
Zm00001eb248250	GRMZM2G172239	#N/A	#N/A	0.460826	2.45229	8.63772	0.00329273	0.0257921
Zm00001eb003760	GRMZM2G339563	lls1	lethal leaf spot1	0.460825	2.71293	7.31342	0.00684417	0.04608
Zm00001eb050660	GRMZM2G023291	hb124	Homeobox-transcription factor 124	0.459856	8.67939	15.8115	6.99756e-05	0.00104579
Zm00001eb188900	GRMZM2G042356	dgatii1	diacylglycerol acyltransferase-typeII1	0.459806	3.31256	17.4867	2.89324e-05	0.000493522
Zm00001eb143620	#N/A	#N/A	#N/A	0.458501	4.42962	33.0228	9.10849e-09	3.75117e-07
Zm00001eb170530	GRMZM2G033356	bhlh130	bHLH-transcription factor 130	0.458412	5.46124	29.2678	6.30359e-08	2.18903e-06
Zm00001eb369560	GRMZM2G132185	ereb83	AP2-EREBP-transcription factor 83	0.457088	5.25516	8.6126	0.00333845	0.026048
Zm00001eb418970	GRMZM2G128651	#N/A	#N/A	0.454451	4.10338	11.0171	0.000902755	0.00895851
Zm00001eb426510	GRMZM5G810727	0	0	0.453549	2.35507	9.00092	0.00269844	0.0219463
Zm00001eb125350	GRMZM2G360023	#N/A	#N/A	0.453398	4.63956	11.722	0.000617645	0.00653044
Zm00001eb073790	GRMZM2G069525	glk37	G2-like-transcription factor 37	0.45261	3.70718	21.2798	3.96894e-06	8.70443e-05
Zm00001eb075520	GRMZM2G054795	yab1	C2C2-YABBY-transcription factor 1	0.452557	3.51206	7.24799	0.00709803	0.0474176
Zm00001eb079220	GRMZM2G130230	gpdh1	glucose-6-phosphate dehydrogenase1	0.452265	5.45895	21.9232	2.8378e-06	6.5381e-05
Zm00001eb389800	GRMZM2G151734	#N/A	#N/A	0.452028	6.08655	32.2697	1.34187e-08	5.36246e-07
Zm00001eb341220	GRMZM2G142870	mrpa6	multidrug resistance associated protein6	0.451329	5.49573	8.25055	0.00407396	0.0305163
Zm00001eb060260	GRMZM2G141473	ao4	aldehyde oxidase4	0.450805	2.7349	10.5247	0.00117787	0.0111806
Zm00001eb250070	GRMZM2G005996	msl5	mechanosensitive channel of small conductance-like5	0.450713	3.69622	9.43112	0.00213334	0.018185
Zm00001eb319050	GRMZM2G116514	#N/A	#N/A	0.450145	3.11333	10.5811	0.00114248	0.0109168
Zm00001eb105360	GRMZM2G388018	0	0	0.449983	3.0235	10.1018	0.00148123	0.013522
Zm00001eb188550	GRMZM2G060947	klc	0	0.449262	5.64127	22.7951	1.80225e-06	4.38007e-05
Zm00001eb072710	GRMZM2G014187	#N/A	#N/A	0.449169	2.48075	11.2128	0.000812351	0.00817385
Zm00001eb193140	GRMZM2G149281	0	0	0.448851	5.6055	11.3717	0.000745697	0.00760238
Zm00001eb036570	GRMZM2G114816	#N/A	#N/A	0.447988	3.33728	13.8764	0.000195238	0.00250187
Zm00001eb379460	GRMZM2G041668	nactf46	NAC-transcription factor 46	0.447956	2.02329	8.17892	0.00423801	0.0314866
Zm00001eb399370	GRMZM2G105787	0	0	0.447843	5.21263	23.6492	1.15596e-06	2.94798e-05
Zm00001eb012860	GRMZM2G428096	cap2	calcium pump2	0.447445	6.74742	18.0025	2.20609e-05	0.000390263
Zm00001eb054660	GRMZM2G041770	0	0	0.446957	5.97987	11.3502	0.000754384	0.00767275
Zm00001eb325110	GRMZM2G061156	#N/A	#N/A	0.446935	4.68493	7.65526	0.00566071	0.0397879
Zm00001eb157980	GRMZM2G118403	#N/A	#N/A	0.44485	7.30505	9.26215	0.00233939	0.019586
Zm00001eb058480	GRMZM2G108865	dof25	C2C2-Dof-transcription factor 25	0.443308	6.15538	13.9039	0.000192397	0.0024716
Zm00001eb072330	GRMZM2G359331	#N/A	#N/A	0.443284	4.19296	24.6285	6.95155e-07	1.87946e-05
Zm00001eb158520	GRMZM2G001426	gras46	GRAS-transcription factor 46	0.442421	3.51288	11.089	0.0008684	0.00865636
Zm00001eb099640	GRMZM2G083759	0	0	0.442313	2.47259	10.4349	0.00123657	0.011631
Zm00001eb244650	GRMZM2G105466	o18	opaque18	0.442222	4.19608	9.26362	0.00233751	0.0195767
Zm00001eb256110	GRMZM2G414569	0	0	0.441917	3.6014	16.0502	6.16862e-05	0.000937721
Zm00001eb400000	GRMZM2G051689	#N/A	#N/A	0.441852	5.33238	21.1625	4.21938e-06	9.15656e-05
Zm00001eb001370	GRMZM2G312438	pld15	phospholipase D15	0.441384	5.05605	26.968	2.06857e-07	6.4406e-06
Zm00001eb392580	GRMZM2G035809	snrkII1	SnRK2 serine threonine protein kinase1	0.441367	4.44293	20.8634	4.93239e-06	0.000104838
Zm00001eb224450	#N/A	#N/A	#N/A	0.441122	7.22811	42.5042	7.05294e-11	4.25523e-09
Zm00001eb137180	GRMZM2G040750	#N/A	#N/A	0.440576	2.5868	9.04351	0.00263628	0.0215312
Zm00001eb324850	GRMZM2G081155	0	0	0.440549	7.18864	19.6467	9.3166e-06	0.000184494
Zm00001eb014120	GRMZM2G377215	rth3	roothair defective3	0.440235	4.26586	13.5179	0.000236296	0.00291944
Zm00001eb339570	#N/A	#N/A	#N/A	0.440194	3.63547	11.649	0.00064238	0.00674597
Zm00001eb096720	GRMZM2G340408	#N/A	#N/A	0.440188	3.13579	8.48917	0.00357266	0.027485
Zm00001eb401220	GRMZM2G004528	mips2	myo-inositol phosphate synthase2	0.439871	7.67234	18.253	1.93419e-05	0.000351128
Zm00001eb266010	#N/A	#N/A	#N/A	0.439203	2.82698	8.45414	0.00364214	0.0278673
Zm00001eb410920	GRMZM2G027298	#N/A	#N/A	0.438721	3.29299	10.5257	0.00117729	0.0111806
Zm00001eb427320	GRMZM2G468855	0	0	0.437164	4.16005	12.0286	0.000523906	0.00572677
Zm00001eb257410	GRMZM2G128214	dgk6	diacylglycerol kinase6	0.436477	5.16704	33.7502	6.26624e-09	2.67293e-07
Zm00001eb093510	GRMZM2G147420	#N/A	#N/A	0.436176	3.31564	11.4205	0.00072639	0.00743435
Zm00001eb386390	GRMZM2G171616	ebf3	EIN3-binding F-box protein3	0.435784	4.94891	23.8298	1.05241e-06	2.71065e-05
Zm00001eb060280	#N/A	#N/A	#N/A	0.435589	2.1801	7.31484	0.00683875	0.0460535
Zm00001eb051340	GRMZM2G088427	abi30	ABI3-VP1-transcription factor 30	0.435359	3.90477	15.7565	7.20399e-05	0.00107148
Zm00001eb407530	GRMZM2G136266	bzip10	bZIP-transcription factor 10	0.435041	4.15501	10.8646	0.000980211	0.00961636
Zm00001eb265510	GRMZM2G020091	0	0	0.434835	3.80569	14.8279	0.000117781	0.00162482
Zm00001eb391530	GRMZM2G026889	#N/A	#N/A	0.43448	2.83191	13.8656	0.000196362	0.00251524
Zm00001eb360030	GRMZM2G115766	0	0	0.433291	4.50129	17.4156	3.00345e-05	0.000510139
Zm00001eb288250	GRMZM5G881803	mlo8	barley mlo defense gene homolog8	0.433159	5.64335	49.4248	2.06123e-12	1.47283e-10
Zm00001eb374130	#N/A	#N/A	#N/A	0.433106	4.21778	18.6476	1.57242e-05	0.000291815
Zm00001eb278400	GRMZM2G030583	tps26	terpene synthase26	0.43299	4.19862	8.06673	0.00450855	0.0330803
Zm00001eb389680	GRMZM2G157115	#N/A	#N/A	0.432795	6.05948	13.721	0.000212072	0.00267014
Zm00001eb154480	#N/A	#N/A	#N/A	0.432722	4.08905	13.5972	0.000226526	0.00282006
Zm00001eb046750	#N/A	#N/A	#N/A	0.431778	3.3762	14.7464	0.00012298	0.00168675
Zm00001eb322310	GRMZM2G029082	#N/A	#N/A	0.431518	3.732	13.0062	0.000310468	0.00368463
Zm00001eb160640	GRMZM2G108144	#N/A	#N/A	0.430284	3.65788	21.281	3.96637e-06	8.70443e-05
Zm00001eb342110	GRMZM2G133070	0	0	0.430246	4.84823	25.7714	3.84334e-07	1.11702e-05
Zm00001eb161920	GRMZM2G134234	0	0	0.428639	6.34593	42.5633	6.84326e-11	4.13677e-09
Zm00001eb053160	GRMZM6G799230	0	0	0.428252	6.2405	9.59264	0.00195359	0.0168943
Zm00001eb050760	GRMZM2G173425	0	0	0.427833	3.56215	8.01169	0.00464765	0.033905
Zm00001eb097670	GRMZM2G047095	0	0	0.427704	4.48867	9.61657	0.00192829	0.0167315
Zm00001eb240870	GRMZM2G064136	0	0	0.427686	9.74399	10.7728	0.00103	0.0100255
Zm00001eb316730	GRMZM2G006752	eil4	EIL-transcription factor 4	0.427469	4.56785	16.3702	5.2098e-05	0.000812682
Zm00001eb062520	GRMZM2G155317	#N/A	#N/A	0.426948	4.26331	12.7119	0.000363344	0.00422485
Zm00001eb278470	GRMZM2G116785	bhlh5	bHLH-transcription factor 5	0.426374	3.68325	11.9367	0.000550393	0.00596374
Zm00001eb427660	GRMZM2G429237	#N/A	#N/A	0.426317	4.18501	19.7643	8.76053e-06	0.000174709
Zm00001eb172520	GRMZM2G129585	0	0	0.425484	3.4354	7.64909	0.00568009	0.039897
Zm00001eb104280	GRMZM2G312501	0	0	0.425374	4.22839	26.5714	2.53978e-07	7.70657e-06
Zm00001eb144570	GRMZM2G346132	#N/A	#N/A	0.42523	2.32507	8.12333	0.00436992	0.0322944
Zm00001eb377970	GRMZM2G097313	#N/A	#N/A	0.424787	7.12218	13.8032	0.000202986	0.00257667
Zm00001eb001270	GRMZM2G008710	#N/A	#N/A	0.424267	4.01022	13.8169	0.000201514	0.00256534
Zm00001eb151480	GRMZM2G169773	0	0	0.423164	4.87082	24.6074	7.02799e-07	1.89682e-05
Zm00001eb243200	GRMZM2G048800	#N/A	#N/A	0.422719	2.02217	7.35344	0.00669346	0.045341
Zm00001eb421120	GRMZM2G152661	camta5	CAMTA-transcription factor 5	0.422447	5.17936	33.7457	6.28078e-09	2.67546e-07
Zm00001eb021510	GRMZM2G133943	pld9	phospholipase D9	0.422016	3.68387	14.013	0.000181548	0.00236256
Zm00001eb187170	GRMZM2G301585	0	0	0.421216	2.63719	9.61889	0.00192586	0.0167194
Zm00001eb384970	GRMZM2G141376	skus18	skewed root growth similar18	0.421173	4.16422	10.2934	0.0013351	0.0124146
Zm00001eb254480	GRMZM2G405567	cesa16	cellulose synthase16	0.420443	2.74679	7.81756	0.00517409	0.0370563
Zm00001eb204020	GRMZM2G054233	0	0	0.420295	5.7562	22.6509	1.94272e-06	4.69204e-05
Zm00001eb128930	GRMZM2G463525	dof8	C2C2-Dof-transcription factor 8	0.420278	4.88757	29.03	7.12674e-08	2.46936e-06
Zm00001eb159010	GRMZM2G316635	0	0	0.418128	7.2593	17.8144	2.43532e-05	0.000426435
Zm00001eb289300	GRMZM2G077621	#N/A	#N/A	0.417995	3.9708	19.8447	8.39945e-06	0.000168702
Zm00001eb383330	GRMZM2G469898	#N/A	#N/A	0.417757	4.44284	18.1799	2.00989e-05	0.000361535
Zm00001eb422820	GRMZM2G140726	mpkl6	MAP kinase-like6	0.417228	5.30792	9.76276	0.00178082	0.0156401
Zm00001eb057500	GRMZM2G083677	#N/A	#N/A	0.417157	4.14922	22.2995	2.33269e-06	5.50526e-05
Zm00001eb322280	GRMZM2G067624	sbp29	SBP-transcription factor 29	0.416576	7.05818	30.612	3.15139e-08	1.16481e-06
Zm00001eb357390	GRMZM2G155021	por1	porin1	0.416248	3.16237	10.3356	0.00130491	0.0121777
Zm00001eb215870	GRMZM2G104342	gras55	GRAS-transcription factor 55	0.416155	4.0093	11.8619	0.000572932	0.00614995
Zm00001eb253850	GRMZM5G832989	0	0	0.415598	7.20406	54.808	1.32899e-13	1.10196e-11
Zm00001eb342620	GRMZM2G355610	#N/A	#N/A	0.415081	4.93465	30.386	3.54078e-08	1.29791e-06
Zm00001eb117140	GRMZM2G022206	#N/A	#N/A	0.414768	7.40331	46.4736	9.28617e-12	6.11408e-10
Zm00001eb408710	GRMZM2G110381	0	0	0.413659	4.33369	12.4882	0.000409533	0.004676
Zm00001eb219680	GRMZM2G001724	0	0	0.413619	3.47816	9.95542	0.00160377	0.0144241
Zm00001eb289920	GRMZM2G094951	#N/A	#N/A	0.412972	4.99468	27.8723	1.29593e-07	4.2546e-06
Zm00001eb330680	GRMZM2G149040	bzip58	bZIP-transcription factor 58	0.412134	3.78743	17.5626	2.77995e-05	0.000477613
Zm00001eb101640	GRMZM2G031837	0	0	0.411593	7.38824	19.2546	1.14393e-05	0.0002213
Zm00001eb331500	#N/A	#N/A	#N/A	0.411083	3.02291	7.43761	0.00638748	0.0436881
Zm00001eb403010	AC149818.2_FG007	#N/A	#N/A	0.411018	2.64382	7.22266	0.00719888	0.0479065
Zm00001eb300400	#N/A	#N/A	#N/A	0.409857	5.40517	24.9909	5.7603e-07	1.58644e-05
Zm00001eb001830	GRMZM2G119494	pgl106	polygalacturonase106	0.409811	2.87854	9.28673	0.0023082	0.019372
Zm00001eb356420	GRMZM2G001243	prh18	protein phosphatase homolog18	0.409731	5.01665	20.4206	6.21566e-06	0.000129191
Zm00001eb073370	GRMZM2G114276	0	0	0.409187	7.07485	7.3751	0.0066133	0.0448666
Zm00001eb095270	#N/A	#N/A	#N/A	0.409163	5.71508	27.6475	1.45563e-07	4.70214e-06
Zm00001eb077640	GRMZM2G147268	0	0	0.409084	4.11503	10.3422	0.00130025	0.0121452
Zm00001eb155920	GRMZM2G152057	#N/A	#N/A	0.408302	4.71837	11.8996	0.000561472	0.00605418
Zm00001eb009430	GRMZM2G161780	#N/A	#N/A	0.407841	5.69506	38.9597	4.32642e-10	2.30924e-08
Zm00001eb012310	GRMZM2G110309	ibp2	initiator-binding protein2	0.407107	4.43236	23.1205	1.52162e-06	3.75691e-05
Zm00001eb039040	GRMZM5G804575	#N/A	#N/A	0.40687	6.9736	15.5166	8.17833e-05	0.00119406
Zm00001eb085290	GRMZM2G358051	0	0	0.406811	3.61523	12.1816	0.000482643	0.0053647
Zm00001eb378300	GRMZM2G018006	acs3	1-aminocyclopropane-1-carboxylate synthase3	0.406649	5.43654	31.9011	1.62224e-08	6.36975e-07
Zm00001eb281840	GRMZM2G148200	vpp1	vacuolar proton pump homolog1	0.406565	7.1459	29.5377	5.48385e-08	1.92375e-06
Zm00001eb041150	GRMZM2G078569	fad6	fatty acid desaturase6	0.406307	5.21727	19.2836	1.12673e-05	0.000218518
Zm00001eb251880	GRMZM2G325019	otp51	organelle transcript processing51	0.406306	4.30443	15.8746	6.76828e-05	0.00101593
Zm00001eb306380	GRMZM2G014914	pip2e	plasma membrane intrinsic protein2	0.405186	8.45147	16.0738	6.09196e-05	0.000926976
Zm00001eb029860	GRMZM2G081151	0	0	0.405081	3.36513	12.959	0.000318379	0.0037641
Zm00001eb122470	GRMZM2G118243	gl13	glossy13	0.404755	7.50922	13.4678	0.000242698	0.0029809
Zm00001eb131190	GRMZM2G123815	0	0	0.404262	3.87635	8.82588	0.00296989	0.0237553
Zm00001eb399830	GRMZM2G126834	arr1	ARR-B-transcription factor 1	0.40412	4.62498	24.7355	6.57601e-07	1.78885e-05
Zm00001eb358970	GRMZM2G017386	#N/A	#N/A	0.404072	5.92478	22.4809	2.12243e-06	5.05132e-05
Zm00001eb349090	GRMZM2G408096	#N/A	#N/A	0.403555	7.5613	33.6733	6.51877e-09	2.76544e-07
Zm00001eb267770	GRMZM2G008202	#N/A	#N/A	0.4034	5.34843	14.0229	0.000180593	0.00235112
Zm00001eb218460	AC233885.1_FG001	0	0	0.403127	4.09887	20.3549	6.43285e-06	0.000133259
Zm00001eb212980	#N/A	#N/A	#N/A	0.402343	2.95186	9.23434	0.00237517	0.0198161
Zm00001eb084570	GRMZM2G122239	0	0	0.402146	3.70925	16.5778	4.6694e-05	0.000738789
Zm00001eb209100	#N/A	#N/A	#N/A	0.401486	6.83719	53.4755	2.61837e-13	2.09815e-11
Zm00001eb192960	GRMZM2G018398	ereb14	AP2-EREBP-transcription factor 14	0.401054	6.44798	14.1536	0.000168473	0.00221276
Zm00001eb242460	GRMZM2G108267	#N/A	#N/A	0.400736	4.2496	12.943	0.000321113	0.00379064
Zm00001eb342840	#N/A	#N/A	#N/A	0.400624	4.08732	13.263	0.000270702	0.00327919
Zm00001eb252890	GRMZM2G382341	0	0	0.400386	3.55428	11.8471	0.000577515	0.00619057
Zm00001eb013220	GRMZM2G158197	#N/A	#N/A	0.400343	4.85021	26.8558	2.19215e-07	6.77775e-06
Zm00001eb120310	GRMZM2G352891	#N/A	#N/A	0.400257	6.7822	39.7056	2.95278e-10	1.62068e-08
Zm00001eb196180	GRMZM2G336448	tom2	transporter of mugineic acid2	0.400055	5.80103	34.1915	4.99454e-09	2.18456e-07
Zm00001eb016100	GRMZM2G062391	bzip98	bZIP-transcription factor 98	0.399474	4.59713	26.7323	2.33687e-07	7.16802e-06
Zm00001eb352570	GRMZM2G066158	ereb93	AP2-EREBP-transcription factor 93	0.399255	3.86907	10.4134	0.00125103	0.0117456
Zm00001eb303810	GRMZM2G176175	sid1	sister of indeterminate spikelet1	0.399032	4.79461	19.8028	8.58554e-06	0.000171719
Zm00001eb293820	GRMZM2G474546	0	0	0.398947	5.72507	37.7966	7.85184e-10	3.98516e-08
Zm00001eb288720	GRMZM2G084899	#N/A	#N/A	0.398647	4.89686	12.1635	0.000487348	0.00540528
Zm00001eb104840	GRMZM2G352428	0	0	0.398631	4.796	12.4846	0.000410331	0.00468167
Zm00001eb234260	GRMZM2G057057	#N/A	#N/A	0.398028	3.52371	7.68558	0.00556638	0.039303
Zm00001eb374110	GRMZM2G171179	ereb160	AP2-EREBP-transcription factor 160	0.397598	6.35205	33.411	7.46004e-09	3.12204e-07
Zm00001eb257170	GRMZM2G110333	ereb90	AP2-EREBP-transcription factor 90	0.397598	5.2971	16.9589	3.81981e-05	0.000622143
Zm00001eb215790	GRMZM2G160619	#N/A	#N/A	0.397462	4.07426	15.4759	8.35643e-05	0.00121662
Zm00001eb092090	GRMZM5G821024	bzip23	bZIP-transcription factor 23	0.396826	3.99586	7.6977	0.00552913	0.0391202
Zm00001eb212020	GRMZM2G165270	#N/A	#N/A	0.396351	4.11102	10.486	0.00120281	0.0113894
Zm00001eb071360	GRMZM6G208469	0	0	0.395484	5.03106	13.5512	0.000232144	0.00287615
Zm00001eb013650	GRMZM2G006370	0	0	0.395355	4.1379	10.0891	0.00149146	0.0136035
Zm00001eb200770	GRMZM2G321153	#N/A	#N/A	0.395281	4.75054	17.4154	3.00382e-05	0.000510139
Zm00001eb161790	GRMZM2G143139	0	0	0.395029	3.52596	12.0985	0.000504622	0.00555909
Zm00001eb271760	GRMZM2G406101	0	0	0.394545	5.46546	8.56917	0.00341903	0.0264865
Zm00001eb396610	GRMZM2G115762	0	0	0.394043	4.37894	12.3356	0.000444401	0.00500957
Zm00001eb340800	GRMZM6G961377	#N/A	#N/A	0.393891	3.5066	11.2628	0.000790747	0.00800061
Zm00001eb353680	GRMZM2G052200	#N/A	#N/A	0.393438	3.73632	17.8503	2.38976e-05	0.000418931
Zm00001eb301480	GRMZM2G030138	#N/A	#N/A	0.393285	2.32687	7.19954	0.00729221	0.0484092
Zm00001eb369110	GRMZM2G076152	#N/A	#N/A	0.392986	6.15764	25.6642	4.06284e-07	1.1666e-05
Zm00001eb013080	GRMZM2G137839	apx3	ascorbate peroxidase homolog3	0.3928	8.53676	26.1231	3.20325e-07	9.49676e-06
Zm00001eb347770	GRMZM5G821139	0	0	0.392739	4.87696	14.8529	0.000116226	0.00161122
Zm00001eb336950	GRMZM2G144403	cdo328	0	0.392385	4.66194	20.3323	6.50915e-06	0.000134623
Zm00001eb315430	GRMZM2G140633	asc1	asceapen1	0.392071	5.75594	16.3095	5.37926e-05	0.000834082
Zm00001eb017760	GRMZM2G109201	0	0	0.391857	3.08218	8.56027	0.00343579	0.0265903
Zm00001eb069350	GRMZM2G106578	dgk3	diacylglycerol kinase3	0.391565	5.93105	25.2583	5.01443e-07	1.3984e-05
Zm00001eb249960	GRMZM2G062151	#N/A	#N/A	0.391187	2.51967	7.13184	0.00757271	0.0498487
Zm00001eb073660	GRMZM2G095892	iqd26	IQ-domain 26	0.391129	7.247	15.825	6.94789e-05	0.00103937
Zm00001eb128040	GRMZM2G067511	cal2	calmodulin2	0.390662	6.58214	23.4895	1.25599e-06	3.17696e-05
Zm00001eb107910	GRMZM2G431309	gras75	GRAS-transcription factor 75	0.390248	4.81383	18.2725	1.91453e-05	0.000349244
Zm00001eb009240	GRMZM2G025123	#N/A	#N/A	0.389943	4.23741	9.2982	0.00229379	0.0192667
Zm00001eb275630	GRMZM2G146760	elo4	elongation defective-like4	0.389786	3.07852	11.0251	0.000898874	0.00892857
Zm00001eb274400	GRMZM2G058900	#N/A	#N/A	0.388622	4.6952	20.2489	6.79922e-06	0.000139914
Zm00001eb233320	GRMZM2G156621	sbp12	SBP-transcription factor 12	0.388462	3.68808	16.3062	5.3888e-05	0.000834725
Zm00001eb293320	GRMZM5G820401	#N/A	#N/A	0.388414	5.82719	28.3983	9.87528e-08	3.34691e-06
Zm00001eb109820	GRMZM2G064630	myb7	MYB-transcription factor 7	0.387992	5.09347	30.3212	3.66107e-08	1.33255e-06
Zm00001eb329520	#N/A	#N/A	#N/A	0.387744	4.54412	19.6357	9.37017e-06	0.000185436
Zm00001eb431240	GRMZM2G121612	ss3	starch synthase3	0.387289	6.36931	15.8305	6.92785e-05	0.00103687
Zm00001eb031670	GRMZM2G003509	hb119	Homeobox-transcription factor 119	0.387187	7.14248	16.6554	4.48215e-05	0.000714104
Zm00001eb124270	GRMZM2G162527	0	0	0.387168	4.58899	14.8759	0.000114821	0.00159459
Zm00001eb353770	GRMZM5G861659	#N/A	#N/A	0.38674	3.76241	11.5309	0.000684501	0.0071041
Zm00001eb266000	#N/A	#N/A	#N/A	0.386659	3.83492	12.1645	0.000487073	0.00540415
Zm00001eb071990	GRMZM2G180190	zfl2	Zea floricaula leafy2	0.385886	7.17941	17.2055	3.35459e-05	0.000557199
Zm00001eb092260	GRMZM2G122038	#N/A	#N/A	0.385783	3.59593	9.64845	0.00189512	0.0164898
Zm00001eb286670	GRMZM2G023105	0	0	0.385665	3.9381	16.3134	5.36834e-05	0.000832805
Zm00001eb012890	GRMZM5G873286	#N/A	#N/A	0.385085	6.50778	22.3665	2.25268e-06	5.33266e-05
Zm00001eb009160	GRMZM2G099860	trps2	trehalose-6-phosphate synthase2	0.384103	6.95324	18.8351	1.42519e-05	0.000268509
Zm00001eb151460	GRMZM2G082745	ult2	ultrapetala ortholog2	0.383538	4.47955	16.4647	4.95656e-05	0.000777875
Zm00001eb305010	GRMZM2G037882	0	0	0.383451	2.71068	11.4949	0.000697871	0.00721629
Zm00001eb258850	GRMZM2G081907	#N/A	#N/A	0.383231	3.50784	13.2185	0.000277193	0.00334346
Zm00001eb196030	GRMZM2G146553	cipk33	calcineurin B-like-interacting protein kinase33	0.383073	5.77914	15.9187	6.61239e-05	0.000997358
Zm00001eb396440	GRMZM5G889372	phd36	PHD-transcription factor 36	0.382984	5.51984	24.4811	7.50421e-07	2.01135e-05
Zm00001eb324270	GRMZM2G057535	elfa6	elongation factor alpha6	0.382852	4.096	11.0943	0.000865929	0.00864007
Zm00001eb062310	#N/A	#N/A	#N/A	0.382619	8.02328	11.3614	0.000749848	0.00763162
Zm00001eb079180	GRMZM2G102238	#N/A	#N/A	0.38248	5.74789	34.9575	3.36974e-09	1.53e-07
Zm00001eb409430	#N/A	#N/A	#N/A	0.381638	4.43918	16.3807	5.18088e-05	0.000808577
Zm00001eb267590	GRMZM2G092468	0	0	0.3812	4.63413	8.95311	0.00276998	0.0224048
Zm00001eb289020	GRMZM2G131733	0	0	0.380134	5.95891	27.9574	1.24019e-07	4.09579e-06
Zm00001eb386050	GRMZM2G155868	0	0	0.37917	4.70369	8.65031	0.00327006	0.0256522
Zm00001eb118120	GRMZM2G148693	zap1	zea apetala homolog1	0.378841	7.95782	33.5568	6.92141e-09	2.92824e-07
Zm00001eb016420	GRMZM2G073755	#N/A	#N/A	0.378543	5.73676	7.83009	0.00513837	0.036843
Zm00001eb423960	GRMZM5G870959	serk1	somatic embryogenesis receptor-like kinase1	0.377676	5.1332	11.4766	0.000704773	0.00727312
Zm00001eb430980	GRMZM2G126957	ca2p7	CCAAT-HAP2-transcription factor 27	0.377025	4.10145	10.9676	0.000927207	0.00916703
Zm00001eb382910	GRMZM2G061283	#N/A	#N/A	0.376729	5.15379	26.6466	2.44275e-07	7.43396e-06
Zm00001eb108410	GRMZM2G113696	eif5a	elongation initiation factor5A	0.376531	9.24778	24.5137	7.37844e-07	1.98622e-05
Zm00001eb372700	GRMZM2G019291	#N/A	#N/A	0.376398	4.59224	22.0744	2.62282e-06	6.10175e-05
Zm00001eb432990	GRMZM2G155111	0	0	0.374726	5.33198	16.3648	5.22458e-05	0.000814577
Zm00001eb145820	GRMZM2G158742	0	0	0.374547	5.7296	33.4292	7.39058e-09	3.11398e-07
Zm00001eb271540	GRMZM2G133566	#N/A	#N/A	0.373295	3.93015	16.3463	5.27587e-05	0.000820923
Zm00001eb364280	GRMZM2G423456	0	0	0.373157	7.35078	19.5843	9.62575e-06	0.000189767
Zm00001eb045930	GRMZM2G054152	#N/A	#N/A	0.372906	3.97652	10.0907	0.00149018	0.0135958
Zm00001eb340650	GRMZM2G001915	#N/A	#N/A	0.372702	3.95358	18.3686	1.82031e-05	0.00033284
Zm00001eb290650	GRMZM2G323939	0	0	0.372578	3.80058	7.69478	0.00553806	0.0391742
Zm00001eb073350	GRMZM2G114192	#N/A	#N/A	0.372381	5.01318	28.541	9.1733e-08	3.12265e-06
Zm00001eb213200	GRMZM2G124243	#N/A	#N/A	0.372047	3.51546	9.45854	0.00210168	0.0179596
Zm00001eb245340	GRMZM2G444643	tlc11	TRAM/LAG/CRN8 11	0.371932	4.44506	12.5424	0.000397828	0.00456589
[truncated: 2,715 more rows]

## Sheet: GO Term rel2 IM RNA-Seq Data
GO term	Ontology	Description	Number in input list	Number in BG/Ref	p-value	FDR
GO:0006412	P	translation	193	980	3.6e-24	1.8e-20
GO:0044249	P	cellular biosynthetic process	547	4603	1e-16	2.1e-13
GO:0009059	P	macromolecule biosynthetic process	420	3314	1.5e-16	2.1e-13
GO:0034645	P	cellular macromolecule biosynthetic process	419	3306	1.7e-16	2.1e-13
GO:0009058	P	biosynthetic process	562	4789	3.1e-16	3.1e-13
GO:0010038	P	response to metal ion	113	543	5.4e-16	3.8e-13
GO:0010467	P	gene expression	420	3342	5.4e-16	3.8e-13
GO:0046686	P	response to cadmium ion	100	449	6.5e-16	4e-13
GO:0050896	P	response to stimulus	436	3551	4.1e-15	2.2e-12
GO:0010035	P	response to inorganic substance	122	645	1.6e-14	7.9e-12
GO:0042221	P	response to chemical stimulus	280	2052	2.7e-14	1.2e-11
GO:0044237	P	cellular metabolic process	979	9644	5e-13	2.1e-10
GO:0009987	P	cellular process	1203	12394	9.8e-12	3.7e-09
GO:0044238	P	primary metabolic process	995	9990	2.8e-11	1e-08
GO:0009628	P	response to abiotic stimulus	192	1397	2.8e-10	9.2e-08
GO:0008152	P	metabolic process	1246	13125	1.2e-09	3.8e-07
GO:0044281	P	small molecule metabolic process	281	2372	1.9e-08	5.6e-06
GO:0032502	P	developmental process	210	1671	3e-08	8.3e-06
GO:0032501	P	multicellular organismal process	208	1674	7.6e-08	2e-05
GO:0009651	P	response to salt stress	81	491	9.1e-08	2.3e-05
GO:0006970	P	response to osmotic stress	86	538	1.2e-07	2.9e-05
GO:0007275	P	multicellular organismal development	194	1563	2.3e-07	5.2e-05
GO:0044260	P	cellular macromolecule metabolic process	678	6785	3.3e-07	7.1e-05
GO:0048856	P	anatomical structure development	165	1306	7.5e-07	0.00015
GO:0006950	P	response to stress	258	2243	7.2e-07	0.00015
GO:0043170	P	macromolecule metabolic process	742	7592	1.6e-06	0.0003
GO:0003002	P	regionalization	28	113	3.3e-06	0.0006
GO:0048731	P	system development	102	739	4e-06	0.00069
GO:0048513	P	organ development	102	739	4e-06	0.00069
GO:0044106	P	cellular amine metabolic process	80	554	1.1e-05	0.0017
GO:0006413	P	translational initiation	25	102	1.3e-05	0.002
GO:0006519	P	cellular amino acid and derivative metabolic process	96	706	1.3e-05	0.002
GO:0044267	P	cellular protein metabolic process	388	3741	1.4e-05	0.0021
GO:0007389	P	pattern specification process	29	131	1.4e-05	0.0021
GO:0006807	P	nitrogen compound metabolic process	428	4183	1.5e-05	0.0022
GO:0006082	P	organic acid metabolic process	125	989	1.6e-05	0.0023
GO:0034641	P	cellular nitrogen compound metabolic process	105	797	1.7e-05	0.0023
GO:0010043	P	response to zinc ion	18	59	1.8e-05	0.0024
GO:0043436	P	oxoacid metabolic process	124	987	2.3e-05	0.0028
GO:0019752	P	carboxylic acid metabolic process	124	987	2.3e-05	0.0028
GO:0042180	P	cellular ketone metabolic process	126	1008	2.4e-05	0.0029
GO:0009056	P	catabolic process	135	1104	3.2e-05	0.0038
GO:0009308	P	amine metabolic process	87	640	3.3e-05	0.0038
GO:0009060	P	aerobic respiration	18	63	3.8e-05	0.0042
GO:0006520	P	cellular amino acid metabolic process	71	495	3.9e-05	0.0043
GO:0009733	P	response to auxin stimulus	42	244	4.6e-05	0.005
GO:0006355	P	regulation of transcription, DNA-dependent	193	1706	4.8e-05	0.0051
GO:0045449	P	regulation of transcription	193	1708	5.1e-05	0.0052
GO:0031326	P	regulation of cellular biosynthetic process	204	1823	5.2e-05	0.0052
GO:0042254	P	ribosome biogenesis	25	113	5.4e-05	0.0054
GO:0009889	P	regulation of biosynthetic process	204	1828	6e-05	0.0057
GO:0022613	P	ribonucleoprotein complex biogenesis	26	121	5.9e-05	0.0057
GO:0051252	P	regulation of RNA metabolic process	193	1719	7.1e-05	0.0066
GO:0051171	P	regulation of nitrogen compound metabolic process	198	1773	7.5e-05	0.0067
GO:0010556	P	regulation of macromolecule biosynthetic process	199	1783	7.4e-05	0.0067
GO:0022621	P	shoot system development	45	276	7.9e-05	0.0068
GO:0048367	P	shoot development	45	276	7.9e-05	0.0068
GO:0055086	P	nucleobase, nucleoside and nucleotide metabolic process	77	564	8.1e-05	0.0069
GO:0046039	P	GTP metabolic process	28	140	9.3e-05	0.0078
GO:0019219	P	regulation of nucleobase, nucleoside, nucleotide and nucleic acid metabolic process	195	1755	0.00011	0.0088
GO:0044248	P	cellular catabolic process	119	977	0.00011	0.0088
GO:0009955	P	adaxial/abaxial pattern formation	10	23	0.00013	0.011
GO:0009266	P	response to temperature stimulus	65	464	0.00015	0.012
GO:0010468	P	regulation of gene expression	204	1863	0.00016	0.012
GO:0006184	P	GTP catabolic process	26	131	0.00018	0.014
GO:0080090	P	regulation of primary metabolic process	204	1868	0.00018	0.014
GO:0006753	P	nucleoside phosphate metabolic process	70	518	0.00022	0.015
GO:0009734	P	auxin mediated signaling pathway	25	125	0.00022	0.015
GO:0051707	P	response to other organism	81	622	0.00021	0.015
GO:0009117	P	nucleotide metabolic process	70	517	0.00021	0.015
GO:0065007	P	biological regulation	372	3697	0.00022	0.015
GO:0046700	P	heterocycle catabolic process	45	291	0.00023	0.016
GO:0009166	P	nucleotide catabolic process	40	250	0.00027	0.016
GO:0009607	P	response to biotic stimulus	85	666	0.00027	0.016
GO:0009261	P	ribonucleotide catabolic process	40	250	0.00027	0.016
GO:0006414	P	translational elongation	17	68	0.00024	0.016
GO:0006195	P	purine nucleotide catabolic process	40	250	0.00027	0.016
GO:0009143	P	nucleoside triphosphate catabolic process	40	250	0.00027	0.016
GO:0009146	P	purine nucleoside triphosphate catabolic process	40	250	0.00027	0.016
GO:0009207	P	purine ribonucleoside triphosphate catabolic process	40	250	0.00027	0.016
GO:0009203	P	ribonucleoside triphosphate catabolic process	40	250	0.00027	0.016
GO:0009154	P	purine ribonucleotide catabolic process	40	250	0.00027	0.016
GO:0031323	P	regulation of cellular metabolic process	213	1976	0.00025	0.016
GO:0006099	P	tricarboxylic acid cycle	13	43	0.00028	0.016
GO:0046356	P	acetyl-CoA catabolic process	13	43	0.00028	0.016
GO:0060255	P	regulation of macromolecule metabolic process	206	1909	0.0003	0.017
GO:0006163	P	purine nucleotide metabolic process	53	369	0.00034	0.019
GO:0019538	P	protein metabolic process	437	4447	0.00035	0.02
GO:0044282	P	small molecule catabolic process	44	289	0.00036	0.02
GO:0009914	P	hormone transport	13	45	0.0004	0.021
GO:0048827	P	phyllome development	34	204	0.00039	0.021
GO:0009408	P	response to heat	29	163	0.0004	0.021
GO:0071365	P	cellular response to auxin stimulus	25	131	0.0004	0.021
GO:0048366	P	leaf development	32	189	0.00045	0.024
GO:0009109	P	coenzyme catabolic process	13	46	0.00048	0.025
GO:0019222	P	regulation of metabolic process	220	2085	0.00057	0.029
GO:0009791	P	post-embryonic development	102	853	0.00057	0.029
GO:0009725	P	response to hormone stimulus	95	787	0.00067	0.034
GO:0009719	P	response to endogenous stimulus	101	848	0.00069	0.034
GO:0048608	P	reproductive structure development	81	650	0.00071	0.035
GO:0006084	P	acetyl-CoA metabolic process	13	49	0.00079	0.039
GO:0009755	P	hormone-mediated signaling pathway	41	275	0.0008	0.039
GO:0009150	P	purine ribonucleotide metabolic process	50	357	0.00081	0.039
GO:0010033	P	response to organic substance	118	1030	0.00094	0.045
GO:0060918	P	auxin transport	12	44	0.001	0.048
GO:0003735	F	structural constituent of ribosome	132	649	8.7e-18	1.4e-14
GO:0005198	F	structural molecule activity	144	767	1.1e-16	8.4e-14
GO:0005507	F	copper ion binding	62	304	4.2e-09	2.2e-06
GO:0008135	F	translation factor activity, nucleic acid binding	38	159	1.4e-07	5.5e-05
GO:0003700	F	transcription factor activity	116	891	1e-05	0.0033
GO:0003743	F	translation initiation factor activity	24	96	1.4e-05	0.0037
GO:0003723	F	RNA binding	84	606	2.4e-05	0.0055
GO:0030528	F	transcription regulator activity	120	974	6.5e-05	0.013
GO:0003746	F	translation elongation factor activity	14	45	0.00013	0.022
GO:0022626	C	cytosolic ribosome	135	323	7.9e-44	6.6e-41
GO:0033279	C	ribosomal subunit	112	301	7.7e-33	3.2e-30
GO:0044445	C	cytosolic part	105	280	4.4e-31	1.2e-28
GO:0005829	C	cytosol	254	1316	1.3e-30	2.8e-28
GO:0022625	C	cytosolic large ribosomal subunit	74	136	4.6e-30	6.4e-28
GO:0005730	C	nucleolus	134	460	4e-30	6.4e-28
GO:0005886	C	plasma membrane	376	2404	8.9e-29	1.1e-26
GO:0015934	C	large ribosomal subunit	80	179	6.3e-28	6.6e-26
GO:0005737	C	cytoplasm	797	6663	3.1e-27	2.9e-25
GO:0044444	C	cytoplasmic part	741	6103	1.6e-26	1.3e-24
GO:0044424	C	intracellular part	991	8943	1.1e-24	8.2e-23
GO:0005622	C	intracellular	1032	9452	5.6e-24	3.9e-22
GO:0005840	C	ribosome	165	772	6.4e-24	4.1e-22
GO:0005623	C	cell	1268	12261	3e-23	1.7e-21
GO:0044464	C	cell part	1268	12261	3e-23	1.7e-21
GO:0030529	C	ribonucleoprotein complex	178	894	8.7e-23	4.5e-21
GO:0043231	C	intracellular membrane-bounded organelle	804	6999	1.6e-22	7.8e-21
GO:0043227	C	membrane-bounded organelle	805	7016	2e-22	9.4e-21
GO:0031974	C	membrane-enclosed lumen	166	818	5e-22	2.2e-20
GO:0070013	C	intracellular organelle lumen	164	810	1.1e-21	4.3e-20
GO:0043233	C	organelle lumen	164	810	1.1e-21	4.3e-20
GO:0031981	C	nuclear lumen	145	670	1.5e-21	5.6e-20
GO:0043229	C	intracellular organelle	861	7690	1.9e-21	7e-20
GO:0043226	C	organelle	861	7692	2.1e-21	7.2e-20
GO:0043232	C	intracellular non-membrane-bounded organelle	245	1579	3.3e-18	1.1e-16
GO:0043228	C	non-membrane-bounded organelle	245	1579	3.3e-18	1.1e-16
GO:0009507	C	chloroplast	306	2136	3.5e-18	1.1e-16
GO:0005773	C	vacuole	161	867	3.6e-18	1.1e-16
GO:0009536	C	plastid	317	2254	8.4e-18	2.4e-16
GO:0005634	C	nucleus	376	2821	9.3e-18	2.6e-16
GO:0005618	C	cell wall	133	659	1.1e-17	3e-16
GO:0030312	C	external encapsulating structure	135	680	2e-17	5.3e-16
GO:0044428	C	nuclear part	155	842	3.1e-17	7.9e-16
GO:0016020	C	membrane	644	5709	1.8e-15	4.3e-14
GO:0044422	C	organelle part	422	3457	3e-14	7.1e-13
GO:0044446	C	intracellular organelle part	421	3454	4e-14	9.2e-13
GO:0005911	C	cell-cell junction	88	547	6.9e-08	1.4e-06
GO:0055044	C	symplast	88	547	6.9e-08	1.4e-06
GO:0009506	C	plasmodesma	88	547	6.9e-08	1.4e-06
GO:0030054	C	cell junction	88	547	6.9e-08	1.4e-06
GO:0005774	C	vacuolar membrane	69	387	6.4e-08	1.4e-06
GO:0022627	C	cytosolic small ribosomal subunit	25	73	7.6e-08	1.5e-06
GO:0032991	C	macromolecular complex	294	2550	8.8e-08	1.7e-06
GO:0044437	C	vacuolar part	69	392	9.8e-08	1.9e-06
GO:0044459	C	plasma membrane part	99	663	2.6e-07	4.7e-06
GO:0015935	C	small ribosomal subunit	32	123	2.7e-07	4.9e-06
GO:0044435	C	plastid part	148	1192	6.5e-06	0.00012
GO:0044434	C	chloroplast part	146	1174	7e-06	0.00012
GO:0031090	C	organelle membrane	144	1250	0.00022	0.0037
GO:0009532	C	plastid stroma	76	598	0.00062	0.01
GO:0009570	C	chloroplast stroma	74	582	0.00072	0.012
GO:0044425	C	membrane part	280	2755	0.00085	0.014
GO:0009941	C	chloroplast envelope	69	560	0.0022	0.033
GO:0048046	C	apoplast	50	376	0.0022	0.033
GO:0009505	C	plant-type cell wall	34	229	0.0023	0.034

## Sheet: GO Term rel2relk1 IM RNA-Seq
GO term	Ontology	Description	Number in input list	Number in BG/Ref	p-value	FDR
GO:0050896	P	response to stimulus	588	3551	3.3e-21	2.1e-17
GO:0042221	P	response to chemical stimulus	369	2052	9.6e-18	3.1e-14
GO:0010033	P	response to organic substance	201	1030	9.9e-13	2.2e-09
GO:0065007	P	biological regulation	553	3697	2.3e-12	3.8e-09
GO:0009719	P	response to endogenous stimulus	172	848	3.1e-12	4.1e-09
GO:0009628	P	response to abiotic stimulus	246	1397	3.1e-11	3.3e-08
GO:0031323	P	regulation of cellular metabolic process	324	1976	3.5e-11	3.3e-08
GO:0009725	P	response to hormone stimulus	158	787	4.8e-11	3.9e-08
GO:0050794	P	regulation of cellular process	446	2928	6.1e-11	4.4e-08
GO:0051171	P	regulation of nitrogen compound metabolic process	295	1773	7.5e-11	4.9e-08
GO:0050789	P	regulation of biological process	478	3207	1.8e-10	1e-07
GO:0031326	P	regulation of cellular biosynthetic process	299	1823	2.2e-10	1.2e-07
GO:0009889	P	regulation of biosynthetic process	299	1828	2.8e-10	1.4e-07
GO:0006355	P	regulation of transcription, DNA-dependent	282	1706	3.7e-10	1.6e-07
GO:0071495	P	cellular response to endogenous stimulus	84	335	3.7e-10	1.6e-07
GO:0045449	P	regulation of transcription	282	1708	4.1e-10	1.7e-07
GO:0019219	P	regulation of nucleobase, nucleoside, nucleotide and nucleic acid metabolic process	288	1755	4.6e-10	1.8e-07
GO:0051252	P	regulation of RNA metabolic process	283	1719	5e-10	1.8e-07
GO:0019222	P	regulation of metabolic process	331	2085	5.5e-10	1.9e-07
GO:0010556	P	regulation of macromolecule biosynthetic process	291	1783	6.1e-10	2e-07
GO:0009734	P	auxin mediated signaling pathway	45	125	6.8e-10	2e-07
GO:0010035	P	response to inorganic substance	132	645	6.8e-10	2e-07
GO:0009987	P	cellular process	1543	12394	8.1e-10	2.3e-07
GO:0071365	P	cellular response to auxin stimulus	46	131	8.5e-10	2.3e-07
GO:0034641	P	cellular nitrogen compound metabolic process	154	797	8.9e-10	2.3e-07
GO:0080090	P	regulation of primary metabolic process	301	1868	9.7e-10	2.4e-07
GO:0043436	P	oxoacid metabolic process	180	987	1.7e-09	3.9e-07
GO:0019752	P	carboxylic acid metabolic process	180	987	1.7e-09	3.9e-07
GO:0006082	P	organic acid metabolic process	180	989	1.9e-09	4.3e-07
GO:0009733	P	response to auxin stimulus	66	244	2.2e-09	4.9e-07
GO:0008152	P	metabolic process	1618	13125	2.8e-09	5.9e-07
GO:0009755	P	hormone-mediated signaling pathway	71	275	3e-09	6.1e-07
GO:0044281	P	small molecule metabolic process	362	2372	4.5e-09	8.9e-07
GO:0060255	P	regulation of macromolecule metabolic process	302	1909	4.7e-09	9.1e-07
GO:0071310	P	cellular response to organic substance	93	414	5.2e-09	9.7e-07
GO:0042180	P	cellular ketone metabolic process	180	1008	6.5e-09	1.2e-06
GO:0010468	P	regulation of gene expression	295	1863	6.7e-09	1.2e-06
GO:0032870	P	cellular response to hormone stimulus	75	306	7.3e-09	1.2e-06
GO:0070887	P	cellular response to chemical stimulus	103	488	1.3e-08	2.2e-06
GO:0010038	P	response to metal ion	111	543	1.6e-08	2.6e-06
GO:0044237	P	cellular metabolic process	1216	9644	4.1e-08	6.6e-06
GO:0046686	P	response to cadmium ion	95	449	4.4e-08	6.8e-06
GO:0006950	P	response to stress	336	2243	9.3e-08	1.4e-05
GO:0032501	P	multicellular organismal process	262	1674	1.2e-07	1.8e-05
GO:0032774	P	RNA biosynthetic process	293	1922	1.7e-07	2.5e-05
GO:0006351	P	transcription, DNA-dependent	292	1915	1.8e-07	2.6e-05
GO:0006350	P	transcription	292	1916	1.9e-07	2.6e-05
GO:0023033	P	signaling pathway	55	214	1.9e-07	2.6e-05
GO:0006807	P	nitrogen compound metabolic process	571	4183	2.7e-07	3.7e-05
GO:0007275	P	multicellular organismal development	245	1563	2.9e-07	3.8e-05
GO:0051716	P	cellular response to stimulus	155	893	3.4e-07	4.3e-05
GO:0032502	P	developmental process	258	1671	4.1e-07	5.2e-05
GO:0044106	P	cellular amine metabolic process	105	554	9.3e-07	0.00011
GO:0023052	P	signaling	175	1058	9.2e-07	0.00011
GO:0006519	P	cellular amino acid and derivative metabolic process	126	706	1.3e-06	0.00015
GO:0007389	P	pattern specification process	38	131	1.3e-06	0.00015
GO:0051707	P	response to other organism	113	622	2.1e-06	0.00024
GO:0044238	P	primary metabolic process	1231	9990	3.5e-06	0.00039
GO:0009308	P	amine metabolic process	114	640	4.3e-06	0.00048
GO:0044283	P	small molecule biosynthetic process	135	792	4.4e-06	0.00048
GO:0042742	P	defense response to bacterium	57	255	5.1e-06	0.00055
GO:0003002	P	regionalization	33	113	5.6e-06	0.00059
GO:0023060	P	signal transmission	136	805	6e-06	0.00062
GO:0023046	P	signaling process	136	806	6.3e-06	0.00065
GO:0048856	P	anatomical structure development	202	1306	7.1e-06	0.00071
GO:0009617	P	response to bacterium	65	310	7.2e-06	0.00071
GO:0006520	P	cellular amino acid metabolic process	92	495	8.5e-06	0.00082
GO:0009607	P	response to biotic stimulus	116	666	8.8e-06	0.00083
GO:0006970	P	response to osmotic stress	98	538	9e-06	0.00083
GO:0048731	P	system development	126	739	9e-06	0.00083
GO:0048513	P	organ development	126	739	9e-06	0.00083
GO:0007165	P	signal transduction	128	754	9.1e-06	0.00083
GO:0005975	P	carbohydrate metabolic process	193	1246	1.1e-05	0.00095
GO:0046394	P	carboxylic acid biosynthetic process	91	494	1.3e-05	0.0011
GO:0016053	P	organic acid biosynthetic process	91	494	1.3e-05	0.0011
GO:0006629	P	lipid metabolic process	159	993	1.4e-05	0.0012
GO:0009310	P	amine catabolic process	22	61	1.4e-05	0.0012
GO:0007242	P	intracellular signaling cascade	107	610	1.5e-05	0.0012
GO:0009416	P	response to light stimulus	91	498	1.7e-05	0.0014
GO:0009314	P	response to radiation	93	512	1.7e-05	0.0014
GO:0009058	P	biosynthetic process	623	4789	1.9e-05	0.0016
GO:0044282	P	small molecule catabolic process	60	289	2e-05	0.0016
GO:0032787	P	monocarboxylic acid metabolic process	82	439	2.2e-05	0.0017
GO:0044271	P	cellular nitrogen compound biosynthetic process	80	427	2.5e-05	0.0019
GO:0009651	P	response to salt stress	89	491	2.7e-05	0.002
GO:0009409	P	response to cold	63	318	4.3e-05	0.0033
GO:0051186	P	cofactor metabolic process	70	366	4.5e-05	0.0033
GO:0044249	P	cellular biosynthetic process	596	4603	5e-05	0.0037
GO:0009605	P	response to external stimulus	79	434	6.5e-05	0.0048
GO:0009266	P	response to temperature stimulus	83	464	7.3e-05	0.0053
GO:0046351	P	disaccharide biosynthetic process	20	60	8.6e-05	0.0061
GO:0009063	P	cellular amino acid catabolic process	19	55	8.7e-05	0.0062
GO:0006066	P	alcohol metabolic process	72	393	0.00011	0.0079
GO:0044262	P	cellular carbohydrate metabolic process	122	762	0.00014	0.0094
GO:0009312	P	oligosaccharide biosynthetic process	20	63	0.00015	0.01
GO:0051704	P	multi-organism process	135	863	0.00015	0.01
GO:0044255	P	cellular lipid metabolic process	106	645	0.00016	0.011
GO:0046395	P	carboxylic acid catabolic process	25	92	0.00019	0.012
GO:0016054	P	organic acid catabolic process	25	92	0.00019	0.012
GO:0008610	P	lipid biosynthetic process	81	469	0.00024	0.015
GO:0009888	P	tissue development	60	321	0.00026	0.016
GO:0009653	P	anatomical structure morphogenesis	92	551	0.00026	0.016
GO:0042440	P	pigment metabolic process	31	130	0.00026	0.016
GO:0055066	P	di-, tri-valent inorganic cation homeostasis	17	51	0.00028	0.018
GO:0048532	P	anatomical structure arrangement	17	51	0.00028	0.018
GO:0016138	P	glycoside biosynthetic process	21	73	0.00032	0.019
GO:0019318	P	hexose metabolic process	48	242	0.00032	0.02
GO:0005996	P	monosaccharide metabolic process	53	278	0.00038	0.023
GO:0015994	P	chlorophyll metabolic process	16	48	0.00042	0.025
GO:0010817	P	regulation of hormone levels	28	116	0.00043	0.025
GO:0006952	P	defense response	97	601	0.0005	0.029
GO:0048523	P	negative regulation of cellular process	48	248	0.00052	0.03
GO:0009309	P	amine biosynthetic process	49	259	0.00071	0.041
GO:0055114	P	oxidation reduction	263	1931	0.00076	0.043
GO:0019748	P	secondary metabolic process	55	302	0.00077	0.043
GO:0008652	P	cellular amino acid biosynthetic process	44	226	0.00078	0.044
GO:0046148	P	pigment biosynthetic process	24	97	0.00079	0.044
GO:0015979	P	photosynthesis	47	247	0.00081	0.045
GO:0009414	P	response to water deprivation	48	254	0.00081	0.045
GO:0055080	P	cation homeostasis	20	74	0.00084	0.046
GO:0044248	P	cellular catabolic process	144	977	0.00089	0.048
GO:0009743	P	response to carbohydrate stimulus	31	142	0.00093	0.05
GO:0048037	F	cofactor binding	136	691	3.2e-09	6.2e-06
GO:0030528	F	transcription regulator activity	167	974	2.4e-07	0.00023
GO:0003700	F	transcription factor activity	154	891	4.6e-07	0.00023
GO:0050662	F	coenzyme binding	95	477	4.8e-07	0.00023
GO:0050661	F	NADP or NADPH binding	26	80	1.2e-05	0.0044
GO:0043565	F	sequence-specific DNA binding	101	571	1.9e-05	0.0061
GO:0005215	F	transporter activity	188	1225	2.2e-05	0.0061
GO:0016491	F	oxidoreductase activity	291	2055	3.8e-05	0.009
GO:0046983	F	protein dimerization activity	124	759	5.7e-05	0.012
GO:0022857	F	transmembrane transporter activity	149	951	6.6e-05	0.013
GO:0030170	F	pyridoxal phosphate binding	36	157	0.00017	0.025
GO:0070279	F	vitamin B6 binding	36	157	0.00017	0.025
GO:0003824	F	catalytic activity	1377	11519	0.00016	0.025
GO:0016820	F	hydrolase activity, acting on acid anhydrides, catalyzing transmembrane movement of substances	41	192	0.00023	0.027
GO:0003677	F	DNA binding	357	2665	0.00026	0.027
GO:0005507	F	copper ion binding	58	304	0.0002	0.027
GO:0022804	F	active transmembrane transporter activity	79	456	0.00026	0.027
GO:0050660	F	FAD binding	38	172	0.00022	0.027
GO:0016614	F	oxidoreductase activity, acting on CH-OH group of donors	50	255	0.00031	0.031
GO:0044464	C	cell part	1574	12261	9.7e-15	4e-12
GO:0005623	C	cell	1574	12261	9.7e-15	4e-12
GO:0009536	C	plastid	370	2254	9.7e-13	2.7e-10
GO:0009507	C	chloroplast	350	2136	5.4e-12	1.1e-09
GO:0043227	C	membrane-bounded organelle	948	7016	1.5e-11	2.4e-09
GO:0043231	C	intracellular membrane-bounded organelle	944	6999	2.5e-11	3.4e-09
GO:0044435	C	plastid part	215	1192	9.4e-11	1.1e-08
GO:0044434	C	chloroplast part	211	1174	1.9e-10	1.9e-08
GO:0005886	C	plasma membrane	369	2404	1.7e-09	1.6e-07
GO:0009532	C	plastid stroma	121	598	6.2e-09	5.1e-07
GO:0009570	C	chloroplast stroma	118	582	8.6e-09	6.5e-07
GO:0044424	C	intracellular part	1139	8943	2.4e-08	1.6e-06
GO:0016020	C	membrane	762	5709	3.4e-08	2.2e-06
GO:0043229	C	intracellular organelle	987	7690	1.3e-07	7.2e-06
GO:0043226	C	organelle	987	7692	1.3e-07	7.2e-06
GO:0005622	C	intracellular	1188	9452	1.4e-07	7.2e-06
GO:0009579	C	thylakoid	105	546	5.2e-07	2.5e-05
GO:0009526	C	plastid envelope	108	584	1.8e-06	8.1e-05
GO:0009534	C	chloroplast thylakoid	81	406	3e-06	0.00013
GO:0031976	C	plastid thylakoid	81	407	3.3e-06	0.00014
GO:0009941	C	chloroplast envelope	103	560	3.7e-06	0.00015
GO:0031984	C	organelle subcompartment	81	413	5.3e-06	0.0002
GO:0042651	C	thylakoid membrane	71	363	2.1e-05	0.00076
GO:0044436	C	thylakoid part	76	400	2.6e-05	0.0009
GO:0031224	C	intrinsic to membrane	258	1790	3.8e-05	0.0012
GO:0005737	C	cytoplasm	833	6663	7.7e-05	0.0024
GO:0034357	C	photosynthetic membrane	74	404	9.2e-05	0.0027
GO:0005773	C	vacuole	137	867	9.2e-05	0.0027
GO:0055035	C	plastid thylakoid membrane	64	339	0.00013	0.0036
GO:0044425	C	membrane part	371	2755	0.00013	0.0037
GO:0031226	C	intrinsic to plasma membrane	21	69	0.00017	0.0044
GO:0009535	C	chloroplast thylakoid membrane	63	337	0.00018	0.0047
GO:0009505	C	plant-type cell wall	47	229	0.00019	0.0048
GO:0016021	C	integral to membrane	243	1723	0.00021	0.0051
GO:0048046	C	apoplast	68	376	0.00024	0.0056
GO:0010287	C	plastoglobule	20	66	0.00025	0.0057
GO:0044444	C	cytoplasmic part	760	6103	0.00029	0.0064
GO:0005634	C	nucleus	372	2821	0.00054	0.011
GO:0044459	C	plasma membrane part	105	663	0.00054	0.011
GO:0005618	C	cell wall	103	659	0.00089	0.018
GO:0031967	C	organelle envelope	134	899	0.00091	0.018
GO:0031975	C	envelope	136	918	0.001	0.02
GO:0030312	C	external encapsulating structure	105	680	0.0011	0.022
GO:0005576	C	extracellular region	91	575	0.0012	0.023
GO:0031225	C	anchored to membrane	15	53	0.0025	0.044
GO:0046658	C	anchored to plasma membrane	15	53	0.0025	0.044
