# Supplementary material for: Transcriptional corepressors in maize maintain meristem development
Source: Plant Physiol. 2024 Sep 10;197(1):kiae476. doi: 10.1093/plphys/kiae476 (PMC11663565; doi:10.1093/plphys/kiae476)
Supplement: kiae476_Supplementary_Data [file kiae476_supplementary_data.zip › Supplemental Dataset_2.xlsx]

## Sheet: fea4 v rel2
fea4 up v rel2 up			fea4 up v rel2 down			fea4 down v rel2 up			fea4 down v rel2 down
Annotation V3	Annotation V5		Annotation V3	Annotation V5		Annotation V3	Annotation V5		Annotation V3	Annotation V5
GRMZM2G122431	Zm00001eb139920	0	GRMZM2G043027	Zm00001eb372640	#N/A	GRMZM2G017470	Zm00001eb062640	C2C2-Dof-transcription factor 27	GRMZM2G085960	Zm00001eb176090	nucleoside N-ribohydrolase4
GRMZM2G112836	Zm00001eb368040	#N/A	AC233850.1_FG002	Zm00001eb388330	pectin methylesterase inhibitor46	GRMZM2G060800	Zm00001eb201330	aldehyde dehydrogenase14	GRMZM2G002075	Zm00001eb100750	bZIP-transcription factor 123
GRMZM2G074742	Zm00001eb129570	Aux/IAA-transcription factor 9	GRMZM2G080354	Zm00001eb073630	trehalose-6-phosphate phosphatase11	GRMZM2G022279	Zm00001eb161980	#N/A	GRMZM2G119252	Zm00001eb029040	#N/A
GRMZM2G031615	Zm00001eb169200	Aux/IAA-transcription factor 14	GRMZM2G000566	Zm00001eb226030	0	GRMZM2G177631	Zm00001eb304560	cellulose synthase8	AC234520.1_FG003	Zm00001eb030400	G2-like-transcription factor 9
GRMZM2G144155	Zm00001eb025460	early responsive to dehydration3	GRMZM2G128179	Zm00001eb060520	0	GRMZM2G529859	Zm00001eb248640	yabby15	GRMZM2G026802	Zm00001eb275740	non-structural maintenance of chromosomes element 4 homolog1
GRMZM2G101245	Zm00001eb040450	#N/A	GRMZM2G476538	Zm00001eb389890	jasmonoyl-l-isoleucine hydrolase4	GRMZM2G030422	Zm00001eb011010	topless-related2	GRMZM2G037064	Zm00001eb405640	#N/A
GRMZM2G147399	Zm00001eb377400	#N/A	GRMZM2G178415	Zm00001eb080540	glutamic dehydrogenase1	GRMZM2G137839	Zm00001eb013080	ascorbate peroxidase homolog3	GRMZM2G103755	Zm00001eb130210	#N/A
GRMZM2G041127	Zm00001eb101280	Homeobox-transcription factor 54	GRMZM2G451746	Zm00001eb144560	#N/A	GRMZM2G114570	Zm00001eb043770	#N/A	GRMZM5G839014	Zm00001eb034890	0
GRMZM2G112210	Zm00001eb087160	#N/A	GRMZM2G094532	Zm00001eb166840	floury endosperm1	GRMZM2G084739	Zm00001eb379270	#N/A	GRMZM2G095611	Zm00001eb367000	nucleobase:cation symporter22
GRMZM2G013448	Zm00001eb357070	1-aminocyclopropane-1-carboxylate oxidase5	GRMZM2G346138	Zm00001eb041760	#N/A	GRMZM2G386209	Zm00001eb035970	0	GRMZM2G147880	Zm00001eb215190	WRKY-transcription factor 113
GRMZM2G139963	Zm00001eb005440	Homeobox-transcription factor 102	GRMZM2G154442	Zm00001eb067660	0	GRMZM2G445634	Zm00001eb006000	ZIM-transcription factor 16	GRMZM2G102163	Zm00001eb191510	#N/A
GRMZM2G156861	Zm00001eb144960	lipoxygenase1	AC217050.4_FG001	Zm00001eb400170	0	AC197246.3_FG003	Zm00001eb036020	0	GRMZM2G142820	Zm00001eb433890	#N/A
GRMZM2G106413	Zm00001eb069320	0	GRMZM2G039345	Zm00001eb372950	RUBISCO activase4	GRMZM2G126821	Zm00001eb402570	acidic ribosomal protein P40	GRMZM2G000686	Zm00001eb005690	nuclear transcription factor y subunit a1
GRMZM2G136453	Zm00001eb036930	purple acid phosphatase15	AC197717.3_FG002	Zm00001eb389660	nine complex protein1	GRMZM2G072117	Zm00001eb024570	#N/A	GRMZM2G427097	Zm00001eb427810	glutamic dehydrogenase2
GRMZM2G465595	Zm00001eb010050	Cys2His2 Zinc Finger25	GRMZM2G174048	Zm00001eb068510	0	GRMZM5G835323	Zm00001eb323110	translation initiation factor1	GRMZM2G095786	Zm00001eb401510	#N/A
GRMZM5G823157	Zm00001eb251530	WRKY-transcription factor 46	GRMZM2G103647	Zm00001eb348520	bZIP-transcription factor 17	GRMZM2G059502	Zm00001eb040580	#N/A	GRMZM2G036297	Zm00001eb067740	liguleless1
GRMZM2G390641	Zm00001eb273540	ARF-transcription factor 21	GRMZM2G474039	Zm00001eb344980	#N/A	GRMZM2G036286	Zm00001eb255110	FCS-like zinc finger29	GRMZM5G866954	Zm00001eb146720	TUB-transcription factor 2
GRMZM2G470075	Zm00001eb106010	0	GRMZM2G026470	Zm00001eb268840	0	GRMZM2G401267	Zm00001eb127090	0	GRMZM2G092749	Zm00001eb251920	0
GRMZM2G089836	Zm00001eb229460	invertase2	AC231180.2_FG006	Zm00001eb192910	polygalacturonase46	GRMZM2G030038	Zm00001eb143140	#N/A	GRMZM2G134863	Zm00001eb275130	bZIP-transcription factor 76
GRMZM2G428179	Zm00001eb370730	#N/A	GRMZM2G429113	Zm00001eb170360	extra-large guanine nucleotide-binding protein3	GRMZM2G015005	Zm00001eb050650	0	GRMZM2G165428	Zm00001eb357110	#N/A
GRMZM2G124963	Zm00001eb109370	alanine aminotransferase10	GRMZM2G181362	Zm00001eb077640	lysine-ketoglutarate reductase/saccharopine dehydrogenase1	GRMZM2G047055	Zm00001eb055330	actin9	GRMZM2G426802	Zm00001eb001040	0
GRMZM2G047384	Zm00001eb150740	0	GRMZM2G047791	Zm00001eb004780	0	GRMZM5G838435	Zm00001eb408720	0	GRMZM2G116620	Zm00001eb327880	0
GRMZM5G887276	Zm00001eb002310	G2-like-transcription factor 48	GRMZM2G147268	Zm00001eb179960	0	GRMZM2G148333	Zm00001eb099980	AP2-EREBP-transcription factor 202	GRMZM2G002858	Zm00001eb370490	0
GRMZM2G007791	Zm00001eb070760	argonaute2a	GRMZM2G172410	Zm00001eb304530	0	GRMZM2G107562	Zm00001eb324900	0	GRMZM2G177895	Zm00001eb163720	FHA-transcription factor 9
GRMZM2G139786	Zm00001eb136750	glossy6	GRMZM2G353734	Zm00001eb019240	ZF-HD-transcription factor 7	GRMZM2G078641	Zm00001eb424290	general regulatory factor2	GRMZM2G159149	Zm00001eb053840	0
GRMZM2G013957	Zm00001eb014490	0	GRMZM2G016958	Zm00001eb370990	0	GRMZM2G117030	Zm00001eb131130	0	GRMZM2G111886	Zm00001eb205050	0
GRMZM2G030712	Zm00001eb124420	#N/A	GRMZM2G077960	Zm00001eb159390	protein phosphatase homolog36	GRMZM2G139878	Zm00001eb019600	0	GRMZM2G027603	Zm00001eb301040	#N/A
GRMZM2G023133	Zm00001eb295960	0	GRMZM2G118462	Zm00001eb195230	trehalose-6-phosphate synthase15	GRMZM2G139688	Zm00001eb150140	MYB-transcription factor 138	GRMZM2G113495	Zm00001eb131060	#N/A
GRMZM2G079956	Zm00001eb037570	#N/A	GRMZM2G089525	Zm00001eb190850	HSF-transcription factor 23	GRMZM2G169681	Zm00001eb112170	#N/A	GRMZM2G468260	Zm00001eb166460	#N/A
GRMZM2G085964	Zm00001eb285760	AP2-EREBP-transcription factor 69	GRMZM2G113967	Zm00001eb289030	calcineurin B-like-interacting protein kinase15	GRMZM2G386608	Zm00001eb120030	#N/A	GRMZM2G173280	Zm00001eb136120	#N/A
GRMZM2G067865	Zm00001eb197780	#N/A	GRMZM2G024331	Zm00001eb373040	#N/A	GRMZM2G099598	Zm00001eb002610	#N/A	GRMZM2G089501	Zm00001eb315910	bHLH-transcription factor 106
GRMZM2G152891	Zm00001eb015200	calmodulin3	GRMZM2G131756	Zm00001eb396460	repressor of silencing1	GRMZM2G070138	Zm00001eb192690	#N/A	GRMZM2G136494	Zm00001eb434360	Cys2His2 Zinc Finger46
GRMZM2G116881	Zm00001eb278460	#N/A	GRMZM2G000231	Zm00001eb121040	#N/A	GRMZM2G142873	Zm00001eb313310	opaque endosperm5	GRMZM2G012044	Zm00001eb253230	0
GRMZM2G160279	Zm00001eb408690	0	GRMZM2G006429	Zm00001eb334850	protein phosphatase homolog106	GRMZM2G039455	Zm00001eb073810	argonaute1c	GRMZM2G181607	Zm00001eb330920	0
GRMZM2G451314	Zm00001eb243180	0	GRMZM2G077197	Zm00001eb073300	TNF receptor-associated factor 21	GRMZM2G158629	Zm00001eb104070	0	GRMZM2G008234	Zm00001eb299300	AP2-EREBP-transcription factor 114
GRMZM2G162486	Zm00001eb397280	0	GRMZM2G003930	Zm00001eb033950	0	GRMZM2G392125	Zm00001eb071650	0	GRMZM2G107003	Zm00001eb080410	0
GRMZM2G399072	Zm00001eb005740	AP2-EREBP-transcription factor 130	GRMZM2G164413	Zm00001eb314720	0	GRMZM2G335738	Zm00001eb328530	0	GRMZM2G046293	Zm00001eb368390	0
GRMZM2G162020	Zm00001eb173930	IQ-domain 13	GRMZM2G113726	Zm00001eb100180	0	GRMZM2G106344	Zm00001eb369590	#N/A	GRMZM2G152764	Zm00001eb219240	0
GRMZM2G438386	Zm00001eb043960	skewed root growth similar9	GRMZM5G829304	Zm00001eb404170	0	GRMZM2G145346	Zm00001eb143410	#N/A	GRMZM2G146720	Zm00001eb196020	#N/A
GRMZM2G479112	Zm00001eb140620	phospholipase C8	GRMZM2G130440	Zm00001eb317190	aldehyde dehydrogenase20	GRMZM2G037128	Zm00001eb209880	Trihelix-transcription factor 21	AC191251.3_FG005	Zm00001eb213450	#N/A
GRMZM2G135277	Zm00001eb078570	#N/A	GRMZM2G037327	Zm00001eb129510	tonoplast intrinsic protein3c	GRMZM2G044077	Zm00001eb338940	AP2-EREBP-transcription factor 96	GRMZM2G444075	Zm00001eb323550	0
GRMZM2G177386	Zm00001eb294200	protein phosphatase homolog12	GRMZM2G052266	Zm00001eb326620	0	GRMZM5G843748	Zm00001eb315770	0	GRMZM2G056122	Zm00001eb035240	pentatricopeptide repeat protein48
GRMZM2G106393	Zm00001eb069310	0	GRMZM2G115875	Zm00001eb371080	0	GRMZM2G443265	Zm00001eb013120	0	GRMZM2G086789	Zm00001eb171810	#N/A
GRMZM2G071021	Zm00001eb160820	aldehyde dehydrogenase3	GRMZM2G432796	Zm00001eb011070	#N/A	GRMZM2G110107	Zm00001eb100660	#N/A	GRMZM2G028041	Zm00001eb299420	rough sheath1
GRMZM2G121309	Zm00001eb239550	Aux/IAA-transcription factor 23	GRMZM2G355525	Zm00001eb391720	#N/A	GRMZM2G180086	Zm00001eb224940	JUMONJI-transcription factor 16	GRMZM2G090865	Zm00001eb102210	#N/A
GRMZM2G032564	Zm00001eb415950	#N/A	GRMZM2G001663	Zm00001eb321670	FAR1-like-transcription factor 1	GRMZM2G151122	Zm00001eb103810	0	GRMZM2G117854	Zm00001eb291350	G2-like-transcription factor 58
GRMZM2G476685	Zm00001eb311740	cyclin20	GRMZM2G117956	Zm00001eb326960	#N/A	GRMZM2G111593	Zm00001eb130130	#N/A	GRMZM2G087451	Zm00001eb349390	#N/A
GRMZM2G142179	Zm00001eb119540	AP2-EREBP-transcription factor 50	GRMZM2G032253	Zm00001eb412800	#N/A	GRMZM2G051689	Zm00001eb400000	#N/A	GRMZM2G111475	Zm00001eb217010	heat shock protein70-17
GRMZM2G125656	Zm00001eb073740	kernel row number2	GRMZM2G136918	Zm00001eb068980	0	GRMZM2G151223	Zm00001eb253970	hairy sheath frayed1	GRMZM2G303149	Zm00001eb040140	0
GRMZM2G098904	Zm00001eb233420	bZIP-transcription factor 104	GRMZM2G117836	Zm00001eb228100	#N/A	GRMZM5G879749	Zm00001eb257750	0	GRMZM2G452935	Zm00001eb219250	0
GRMZM2G080959	Zm00001eb187570	FCS-like zinc finger21	AC191113.2_FG002	Zm00001eb066770	0	GRMZM2G468799	Zm00001eb407660	#N/A	GRMZM2G362131	Zm00001eb312270	#N/A
GRMZM2G081155	Zm00001eb324850	0	GRMZM2G399136	Zm00001eb390980	chaperone DNA J4	GRMZM2G403620	Zm00001eb029300	rough sheath2	GRMZM2G445684	Zm00001eb034700	#N/A
GRMZM2G122437	Zm00001eb421180	#N/A	GRMZM2G081445	Zm00001eb167660	Trihelix-transcription factor 35	GRMZM2G151496	Zm00001eb389500	#N/A	GRMZM2G178190	Zm00001eb400560	nramp aluminum transporter3
GRMZM2G440543	Zm00001eb008130	gibberellin-insensitive dwarf protein homolog4	GRMZM2G067734	Zm00001eb420190	#N/A	GRMZM2G034840	Zm00001eb067270	ARF-transcription factor 4	GRMZM2G013790	Zm00001eb124920	0
GRMZM2G129261	Zm00001eb073830	naked endosperm1	GRMZM2G027021	Zm00001eb062440	0	GRMZM5G842686	Zm00001eb084550	0	GRMZM2G000576	Zm00001eb202450	#N/A
GRMZM2G023190	Zm00001eb295980	#N/A	GRMZM2G359298	Zm00001eb167660	amine oxidase1	GRMZM2G316967	Zm00001eb127680	topless-related1	GRMZM2G440259	Zm00001eb433880	0
GRMZM5G864847	Zm00001eb283560	barren inflorescence4	AC225147.4_FG003	Zm00001eb420190	Alfin-like-transcription factor 15	GRMZM2G071846	Zm00001eb247050	#N/A	GRMZM2G471142	Zm00001eb145330	barley mlo defense gene homolog5
GRMZM2G069525	Zm00001eb073790	G2-like-transcription factor 37				GRMZM2G057907	Zm00001eb250950	protein phosphatase homolog127	GRMZM2G040890	Zm00001eb257430	#N/A
GRMZM2G359331	Zm00001eb072330	#N/A				GRMZM2G049418	Zm00001eb366090	gibberellin 20-oxidase5	GRMZM2G075562	Zm00001eb253150	C2C2-CO-like-transcription factor 5
GRMZM2G085189	Zm00001eb058760	#N/A				GRMZM2G046353	Zm00001eb194040	#N/A	GRMZM2G084005	Zm00001eb409910	#N/A
GRMZM2G104176	Zm00001eb121410	Aux/IAA-transcription factor 7				GRMZM5G897818	Zm00001eb213170	0	GRMZM2G000404	Zm00001eb315400	0
GRMZM2G106445	Zm00001eb069330	#N/A				GRMZM2G128971	Zm00001eb397050	fatty acid desaturase7	GRMZM2G396076	Zm00001eb290170	#N/A
GRMZM2G112176	Zm00001eb085500	0				AC233899.1_FG002	Zm00001eb401480	bHLH-transcription factor 21	GRMZM2G103873	Zm00001eb008150	#N/A
GRMZM2G164868	Zm00001eb136110	0				GRMZM2G166944	Zm00001eb226490	xyloglucan endo-transglycosylase/hydrolase4	GRMZM2G171507	Zm00001eb386410	Na+/H+ antiporter 9
GRMZM2G110381	Zm00001eb408710	0				GRMZM2G103137	Zm00001eb376650	#N/A	GRMZM2G000816	Zm00001eb289000	0
GRMZM2G039583	Zm00001eb328520	#N/A				GRMZM2G066158	Zm00001eb352570	AP2-EREBP-transcription factor 93	AC234522.1_FG005	Zm00001eb224490	0
GRMZM5G874163	Zm00001eb370810	ARF-transcription factor 26				GRMZM2G160619	Zm00001eb215790	#N/A	GRMZM2G077895	Zm00001eb396310	#N/A
GRMZM2G061758	Zm00001eb125780	#N/A				GRMZM2G085049	Zm00001eb252880	0	GRMZM5G848603	Zm00001eb275090	#N/A
GRMZM2G156068	Zm00001eb188600	0				GRMZM2G159285	Zm00001eb056870	Aux/IAA-transcription factor4	GRMZM2G020998	Zm00001eb285820	#N/A
GRMZM2G318662	Zm00001eb257620	0				GRMZM2G105335	Zm00001eb193180	GRF-transcription factor 10	GRMZM2G416388	Zm00001eb056450	cystathionine beta synthase domain protein1
GRMZM2G110333	Zm00001eb257170	AP2-EREBP-transcription factor 90				GRMZM2G174347	Zm00001eb352580	AP2-EREBP-transcription factor 92	GRMZM2G162709	Zm00001eb125520	MYB-transcription factor 137
GRMZM2G154460	Zm00001eb332090	0				GRMZM2G100360	Zm00001eb221650	#N/A	GRMZM2G070442	Zm00001eb008380	#N/A
GRMZM2G131733	Zm00001eb289020	0				GRMZM2G443655	Zm00001eb013190	protein disulfide isomerase9	GRMZM2G110242	Zm00001eb099370	Wavy auricles in blades1
GRMZM2G030784	Zm00001eb124410	triose phosphate isomerase4				GRMZM2G147687	Zm00001eb057230	exoglucanase1	GRMZM2G340807	Zm00001eb286870	0
GRMZM2G312944	Zm00001eb253250	#N/A				GRMZM2G104342	Zm00001eb215870	GRAS-transcription factor 55	GRMZM2G162305	Zm00001eb152570	#N/A
GRMZM2G180399	Zm00001eb364580	stearoyl-acyl-carrier-protein desaturase2				GRMZM2G169539	Zm00001eb106020	0	GRMZM2G142802	Zm00001eb433870	0
GRMZM2G003883	Zm00001eb128890	0				GRMZM2G101511	Zm00001eb175150	teosinte glume architecture1	GRMZM2G177510	Zm00001eb181420	#N/A
GRMZM2G382632	Zm00001eb157830	0				GRMZM2G437859	Zm00001eb370520	nucleobase:cation symporter23	GRMZM5G811176	Zm00001eb166750	#N/A
GRMZM2G013176	Zm00001eb125140	#N/A				GRMZM2G148022	Zm00001eb370770	TCP-transcription factor 29	GRMZM2G084944	Zm00001eb379280	#N/A
GRMZM2G136831	Zm00001eb372130	0				GRMZM2G168651	Zm00001eb083400	hydroxyproline rich glycoprotein1	GRMZM2G322953	Zm00001eb348530	fructose bisphosphatase1
GRMZM2G090595	Zm00001eb250240	indeterminate domain p10				GRMZM2G417658	Zm00001eb206030	0	GRMZM2G012891	Zm00001eb317350	#N/A
GRMZM2G086573	Zm00001eb067980	AP2-EREBP-transcription factor 24				GRMZM2G031882	Zm00001eb157360	WUSCHEL related homeobox 9b	GRMZM2G354209	Zm00001eb431010	small auxin up RNA78
GRMZM5G879570	Zm00001eb319700	#N/A				GRMZM2G036448	Zm00001eb368680	amino acid/auxin permease57	GRMZM2G030882	Zm00001eb403360	IQ-domain 24
GRMZM2G117007	Zm00001eb354920	C3H-transcription factor 37				GRMZM2G046583	Zm00001eb422480	0	GRMZM2G392918	Zm00001eb288880	#N/A
GRMZM2G071620	Zm00001eb214740	Zea mays MADS31				GRMZM2G049364	Zm00001eb311420	#N/A	GRMZM2G025611	Zm00001eb266600	cation/H+ antiporter 12
GRMZM2G074169	Zm00001eb220110	#N/A				GRMZM2G368886	Zm00001eb062750	alpha-expansin4	GRMZM2G077008	Zm00001eb323290	ethylene receptor homolog4
GRMZM5G872068	Zm00001eb253820	glutamine synthetase4				GRMZM2G131749	Zm00001eb283380	#N/A	GRMZM2G078472	Zm00001eb396990	asparagine synthetase4
GRMZM2G162737	Zm00001eb093140	#N/A				GRMZM2G079957	Zm00001eb031190	Aux/IAA-transcription factor 2	GRMZM2G010740	Zm00001eb378080	#N/A
GRMZM2G171365	Zm00001eb403750	MADS1				GRMZM2G126018	Zm00001eb101920	SBP-transcription factor 23	GRMZM2G055313	Zm00001eb120610	#N/A
GRMZM2G023220	Zm00001eb158470	#N/A				GRMZM2G055752	Zm00001eb068460	#N/A	GRMZM2G414537	Zm00001eb080610	#N/A
GRMZM2G086030	Zm00001eb432020	#N/A				GRMZM5G878561	Zm00001eb143110	SBP-transcription factor 22
AC207890.3_FG002	Zm00001eb180670	0				GRMZM2G101058	Zm00001eb391280	C2C2-GATA-transcription factor 28
GRMZM2G043493	Zm00001eb016200	0				GRMZM2G150011	Zm00001eb309530	defectively organized tributaries5
GRMZM2G081013	Zm00001eb142980	shrunken and embryo defective kernel1				GRMZM2G394528	Zm00001eb187150	0
GRMZM2G117999	Zm00001eb391730	#N/A				GRMZM2G017349	Zm00001eb375660	bHLH-transcription factor 125
GRMZM2G018006	Zm00001eb378300	1-aminocyclopropane-1-carboxylate synthase3				GRMZM2G078274	Zm00001eb066640	ARF-transcription factor 3
GRMZM2G052344	Zm00001eb022630	#N/A				GRMZM2G151044	Zm00001eb194210	trehalose-6-phosphate phosphatase4
GRMZM2G088242	Zm00001eb100410	HSF-transcription factor 2				GRMZM2G064655	Zm00001eb105770	C2C2-Dof-transcription factor 34
GRMZM2G022318	Zm00001eb406350	0				GRMZM2G041141	Zm00001eb243330	#N/A
GRMZM2G083253	Zm00001eb078210	0				GRMZM2G024898	Zm00001eb072020	WRKY-transcription factor 70
GRMZM2G080940	Zm00001eb287830	0				GRMZM2G429940	Zm00001eb041140	calcineurin B-like-interacting protein kinase6
GRMZM2G008202	Zm00001eb267770	#N/A				GRMZM2G036282	Zm00001eb194700	#N/A
GRMZM2G031925	Zm00001eb407220	#N/A				GRMZM2G401331	Zm00001eb055900	0
GRMZM2G478417	Zm00001eb038010	bZIP-transcription factor 49				GRMZM2G144648	Zm00001eb128620	0
GRMZM2G019325	Zm00001eb430770	ribosomal protein S11				GRMZM2G060255	Zm00001eb146130	0
GRMZM2G060511	Zm00001eb328460	#N/A				GRMZM2G493395	Zm00001eb302370	deoxy xylulose synthase 2
GRMZM2G378106	Zm00001eb108330	auxin amido synthetase2				GRMZM2G095798	Zm00001eb056610	#N/A
GRMZM2G084899	Zm00001eb288720	#N/A				GRMZM2G110145	Zm00001eb415630	Trihelix-transcription factor 43
GRMZM2G178497	Zm00001eb248310	#N/A				GRMZM2G115516	Zm00001eb059920	TCP-transcription factor 5
GRMZM2G030710	Zm00001eb295830	ARF-transcription factor 24				GRMZM2G047422	Zm00001eb058270	#N/A
GRMZM2G160730	Zm00001eb387280	glossy15				GRMZM2G150683	Zm00001eb328440	0
GRMZM2G165998	Zm00001eb004660	0				GRMZM5G850129	Zm00001eb278670	GRF-transcription factor 11
GRMZM2G043489	Zm00001eb108890	#N/A				GRMZM2G136910	Zm00001eb407710	abscisic acid stress ripening1
GRMZM2G043291	Zm00001eb012920	glutathione transferase49				GRMZM2G355752	Zm00001eb116960	early light inducible protein1
GRMZM2G158281	Zm00001eb202130	#N/A				GRMZM2G003466	Zm00001eb007000	AP2-EREBP-transcription factor 101
GRMZM2G135132	Zm00001eb185220	0				GRMZM2G141031	Zm00001eb314580	indeterminate domain14
GRMZM2G162065	Zm00001eb226660	#N/A				GRMZM2G032807	Zm00001eb308670	#N/A
GRMZM5G887631	Zm00001eb325270	importin beta7				GRMZM2G371167	Zm00001eb231110	#N/A
GRMZM2G159237	Zm00001eb109330	#N/A				GRMZM2G114893	Zm00001eb023130	0
GRMZM2G048243	Zm00001eb372210	#N/A				GRMZM2G144960	Zm00001eb152520	#N/A
GRMZM2G051630	Zm00001eb283870	dicarboxylate/tricarboxylate transporter1				GRMZM2G113257	Zm00001eb101040	bHLH-transcription factor 169
AC225147.4_FG002	Zm00001eb062450	#N/A				GRMZM2G132303	Zm00001eb369520	#N/A
GRMZM2G159643	Zm00001eb369750	0				GRMZM2G125034	Zm00001eb290550	#N/A
GRMZM2G138987	Zm00001eb393140	#N/A				GRMZM2G031177	Zm00001eb006660	0
GRMZM2G140150	Zm00001eb254060	#N/A				GRMZM2G171464	Zm00001eb403770	bHLH-transcription factor 131
GRMZM2G019879	Zm00001eb298660	0				AC209080.3_FG004	Zm00001eb147930	#N/A
GRMZM2G071745	Zm00001eb214730	#N/A				GRMZM2G178603	Zm00001eb248270	TCP-transcription factor 16
GRMZM2G047274	Zm00001eb150730	metacaspase9				GRMZM2G122053	Zm00001eb408440	0
GRMZM2G167999	Zm00001eb407650	0				GRMZM2G475536	Zm00001eb099420	#N/A
GRMZM2G157027	Zm00001eb086200	purple acid phosphatase21				AC207656.3_FG002	Zm00001eb225570	ARF-transcription factor 19
GRMZM2G085054	Zm00001eb165590	benzoxazinone synthesis8
GRMZM2G119175	Zm00001eb196650	0
GRMZM2G014914	Zm00001eb306380	plasma membrane intrinsic protein2
GRMZM2G347043	Zm00001eb062170	NAC-transcription factor 49
GRMZM2G033489	Zm00001eb217420	#N/A
GRMZM2G128214	Zm00001eb257410	diacylglycerol kinase6
GRMZM2G553379	Zm00001eb214750	Zea mays MADS-box 15
GRMZM2G336815	Zm00001eb337010	0
GRMZM2G030646	Zm00001eb111600	#N/A
GRMZM2G136283	Zm00001eb434370	0
GRMZM2G069765	Zm00001eb008400	0
GRMZM2G028521	Zm00001eb003830	citrate transporter1
GRMZM2G117900	Zm00001eb107110	#N/A
GRMZM5G829946	Zm00001eb085150	glycerophosphodiester phosphodiesterase2
GRMZM2G373928	Zm00001eb338650	phosphatidylethanolamine-binding protein
GRMZM2G104843	Zm00001eb081610	tassel seed1
AC215244.3_FG002	Zm00001eb198300	#N/A
GRMZM2G064640	Zm00001eb109830	#N/A
GRMZM2G162467	Zm00001eb397290	#N/A
GRMZM2G087095	Zm00001eb057560	Zea mays MADS24
GRMZM5G803308	Zm00001eb387370	MYB-transcription factor 112
GRMZM2G106647	Zm00001eb434210	0
GRMZM2G112865	Zm00001eb368030	0
GRMZM2G078092	Zm00001eb185570	0
GRMZM2G135743	Zm00001eb145810	0
GRMZM2G148925	Zm00001eb021040	cystatin7
GRMZM2G139407	Zm00001eb420600	#N/A
GRMZM2G097768	Zm00001eb344570	sugar transport1
GRMZM2G060567	Zm00001eb208430	0
GRMZM2G039365	Zm00001eb145750	sugars will eventually be exported transporter1a
GRMZM2G139874	Zm00001eb346150	cytochrome P450 47
GRMZM2G174784	Zm00001eb068520	AP2-EREBP-transcription factor 197
GRMZM2G067624	Zm00001eb322280	SBP-transcription factor 29
GRMZM2G140170	Zm00001eb285990	#N/A
GRMZM2G030762	Zm00001eb364850	bHLH-transcription factor 55
GRMZM2G097821	Zm00001eb146330	phosphoinositide dependent protein kinase3
GRMZM2G028834	Zm00001eb117170	0
GRMZM2G438176	Zm00001eb407720	0
GRMZM2G053140	Zm00001eb159560	0
GRMZM2G051090	Zm00001eb323830	0
GRMZM2G024530	Zm00001eb374120	Pi starvation-induced transcription factor1
GRMZM2G174696	Zm00001eb015420	#N/A
GRMZM2G065950	Zm00001eb272310	#N/A
GRMZM2G090274	Zm00001eb108120	0
GRMZM2G042538	Zm00001eb024020	#N/A
GRMZM2G028307	Zm00001eb409230	#N/A
GRMZM2G008356	Zm00001eb324300	ABI3-VP1-transcription factor 22
GRMZM2G165007	Zm00001eb070480	0

## Sheet: fea4 v rel2relk1
fea4 up v rel2relk1 up			fea4 up v rel2relk1 down			fea4 down v rel2relk1 up			fea4 down v rel2relk1 down
Annotation V3	Annotation V5		Annotation V3	Annotation V5		Annotation V3	Annotation V5		Annotation V3	Annotation V5
GRMZM2G122431	GRMZM2G122431	0	GRMZM2G149798	Zm00001eb398840	#N/A	GRMZM2G017470	Zm00001eb062640	C2C2-Dof-transcription factor 27	AC234520.1_FG003	Zm00001eb030400	G2-like-transcription factor 9
GRMZM2G092718	GRMZM2G092718	0	AC233850.1_FG002	Zm00001eb242940	pectin methylesterase inhibitor46	GRMZM2G055219	Zm00001eb371090	#N/A	GRMZM2G026802	Zm00001eb275740	non-structural maintenance of chromosomes element 4 homolog1
GRMZM2G123394	GRMZM2G123394	#N/A	GRMZM2G311680	Zm00001eb360360	#N/A	GRMZM2G006505	Zm00001eb325180	#N/A	GRMZM2G384293	Zm00001eb209870	embryo defective 14
GRMZM2G112836	GRMZM2G112836	#N/A	GRMZM2G139963	Zm00001eb005440	Homeobox-transcription factor 102	GRMZM2G083526	Zm00001eb233880	0	GRMZM2G016480	Zm00001eb015890	0
GRMZM2G159500	GRMZM2G159500	NAC-transcription factor 29	GRMZM2G417597	Zm00001eb101880	bHLH-transcription factor 6	GRMZM2G162702	Zm00001eb284840	#N/A	GRMZM2G164743	Zm00001eb427000	ammonium transporter5
GRMZM2G336824	GRMZM2G336824	benzoxazinone synthesis11	GRMZM2G163459	Zm00001eb290930	#N/A	GRMZM2G060800	Zm00001eb201330	aldehyde dehydrogenase14	GRMZM2G315431	Zm00001eb311590	0
GRMZM2G175499	GRMZM2G175499	pectin methylesterase15	GRMZM2G348890	Zm00001eb296280	#N/A	GRMZM2G022279	Zm00001eb161980	#N/A	GRMZM2G103755	Zm00001eb130210	#N/A
GRMZM2G074742	GRMZM2G074742	Aux/IAA-transcription factor 9	GRMZM2G156861	Zm00001eb144960	lipoxygenase1	GRMZM2G454081	Zm00001eb152090	0	GRMZM2G005909	Zm00001eb250080	geranylgeranyl pyrophosphate synthase4
GRMZM5G836250	GRMZM5G836250	0	GRMZM2G156006	Zm00001eb374830	AP2-EREBP-transcription factor 207	GRMZM2G386824	Zm00001eb331960	0	GRMZM5G854473	Zm00001eb146740	0
GRMZM2G044752	GRMZM2G044752	Homeobox-transcription factor 53	GRMZM2G000566	Zm00001eb388330	0	GRMZM2G177631	Zm00001eb304560	cellulose synthase8	GRMZM2G069389	Zm00001eb433470	0
GRMZM2G104516	GRMZM2G104516	#N/A	GRMZM2G376416	Zm00001eb384110	beta-glucosidase5	GRMZM2G030422	Zm00001eb011010	topless-related2	GRMZM2G158647	Zm00001eb358630	#N/A
GRMZM2G144155	GRMZM2G144155	early responsive to dehydration3	GRMZM2G116185	Zm00001eb254280	#N/A	GRMZM2G137839	Zm00001eb013080	ascorbate peroxidase homolog3	GRMZM2G095611	Zm00001eb367000	nucleobase:cation symporter22
GRMZM2G042639	GRMZM2G042639	safener induced1	GRMZM2G330384	Zm00001eb403370	#N/A	GRMZM2G382341	Zm00001eb252890	0	GRMZM2G166441	Zm00001eb368840	0
GRMZM2G030350	GRMZM2G030350	#N/A	GRMZM5G822440	Zm00001eb324200	#N/A	GRMZM2G114570	Zm00001eb043770	#N/A	GRMZM2G346113	Zm00001eb195700	C3H-transcription factor 350
GRMZM2G147399	GRMZM2G147399	#N/A	GRMZM2G005290	Zm00001eb363360	#N/A	GRMZM5G868354	Zm00001eb098520	0	GRMZM2G064852	Zm00001eb218420	multiple C2 domain and transmembrane region protein7
GRMZM2G112210	GRMZM2G112210	#N/A	GRMZM2G047368	Zm00001eb306400	plasma membrane intrinsic protein2	GRMZM2G386209	Zm00001eb035970	0	GRMZM2G043338	Zm00001eb394970	#N/A
GRMZM2G035821	GRMZM2G035821	#N/A	GRMZM2G090528	Zm00001eb369820	#N/A	GRMZM2G445634	Zm00001eb006000	ZIM-transcription factor 16	GRMZM2G000686	Zm00001eb005690	nuclear transcription factor y subunit a1
GRMZM2G151257	GRMZM2G151257	0	GRMZM2G178415	Zm00001eb060520	glutamic dehydrogenase1	GRMZM2G006370	Zm00001eb013650	0	GRMZM2G427097	Zm00001eb427810	glutamic dehydrogenase2
GRMZM2G013448	GRMZM2G013448	1-aminocyclopropane-1-carboxylate oxidase5	GRMZM2G451746	Zm00001eb389890	#N/A	GRMZM2G072117	Zm00001eb024570	#N/A	GRMZM2G058491	Zm00001eb339080	#N/A
GRMZM2G405567	GRMZM2G405567	cellulose synthase16	GRMZM2G080521	Zm00001eb336850	#N/A	GRMZM5G835323	Zm00001eb323110	translation initiation factor1	GRMZM2G004111	Zm00001eb368480	#N/A
GRMZM2G014187	GRMZM2G014187	#N/A	GRMZM2G405203	Zm00001eb376660	0	GRMZM2G059502	Zm00001eb040580	#N/A	GRMZM2G099337	Zm00001eb390530	#N/A
GRMZM2G344388	GRMZM2G344388	#N/A	GRMZM2G123387	Zm00001eb075170	WRKY-transcription factor 101	GRMZM2G067036	Zm00001eb289400	AP2-EREBP-transcription factor 235	GRMZM5G866954	Zm00001eb146720	TUB-transcription factor 2
GRMZM2G308687	GRMZM2G308687	glutathione transferase5	GRMZM2G094532	Zm00001eb080540	floury endosperm1	GRMZM2G099481	Zm00001eb289800	phosphatidate phosphatase 1	GRMZM2G092749	Zm00001eb251920	0
GRMZM2G029065	GRMZM2G029065	#N/A	GRMZM2G153488	Zm00001eb247810	defensin-like protein4	GRMZM2G336533	Zm00001eb212120	NAC-transcription factor 6	GRMZM2G181251	Zm00001eb409170	0
GRMZM2G106413	GRMZM2G106413	0	GRMZM2G346138	Zm00001eb144560	#N/A	GRMZM2G074427	Zm00001eb293610	Aux/IAA-transcription factor 30	GRMZM2G062412	Zm00001eb076820	0
GRMZM2G136453	GRMZM2G136453	purple acid phosphatase15	GRMZM2G400784	Zm00001eb401490	#N/A	GRMZM2G036286	Zm00001eb255110	FCS-like zinc finger29	GRMZM2G445057	Zm00001eb120860	0
GRMZM5G814279	GRMZM5G814279	MADS-transcription factor 74	GRMZM2G154442	Zm00001eb166840	0	GRMZM2G401267	Zm00001eb127090	0	GRMZM2G107199	Zm00001eb080110	dark response gene10
GRMZM2G127031	GRMZM2G127031	#N/A	GRMZM2G022242	Zm00001eb107750	#N/A	GRMZM2G069687	Zm00001eb338300	0	GRMZM2G086614	Zm00001eb395300	C3H-transcription factor 36
GRMZM5G823157	GRMZM5G823157	WRKY-transcription factor 46	AC217050.4_FG001	Zm00001eb041760	0	GRMZM2G030038	Zm00001eb143140	#N/A	GRMZM2G012391	Zm00001eb196530	cytochrome P450 37
GRMZM2G390641	GRMZM2G390641	ARF-transcription factor 21	GRMZM2G039345	Zm00001eb067660	RUBISCO activase4	GRMZM2G141288	Zm00001eb387310	0	GRMZM2G493549	Zm00001eb231280	siamese-related10
GRMZM2G470075	GRMZM2G470075	0	GRMZM2G055809	Zm00001eb311700	0	GRMZM2G107562	Zm00001eb324900	0	GRMZM2G106133	Zm00001eb041850	high mobility group family A 102
GRMZM2G141535	GRMZM2G141535	aldehyde oxidase1	GRMZM2G442170	Zm00001eb261800	#N/A	GRMZM2G095892	Zm00001eb073660	IQ-domain 26	GRMZM2G116620	Zm00001eb327880	0
GRMZM2G089836	GRMZM2G089836	invertase2	GRMZM5G814549	Zm00001eb054890	#N/A	GRMZM2G078641	Zm00001eb424290	general regulatory factor2	GRMZM2G322723	Zm00001eb151300	#N/A
GRMZM5G849099	GRMZM5G849099	#N/A	AC197717.3_FG002	Zm00001eb400170	nine complex protein1	GRMZM2G141379	Zm00001eb051090	#N/A	GRMZM5G862219	Zm00001eb123620	0
GRMZM2G428179	GRMZM2G428179	#N/A	GRMZM2G020940	Zm00001eb015620	0	GRMZM2G174896	Zm00001eb015210	calcineurin B-like-interacting protein kinase3	GRMZM2G002858	Zm00001eb370490	0
GRMZM2G124963	GRMZM2G124963	alanine aminotransferase10	GRMZM2G432128	Zm00001eb359420	isocitrate dehydrogenase1	GRMZM2G117030	Zm00001eb131130	0	GRMZM2G162928	Zm00001eb336660	0
GRMZM2G047384	GRMZM2G047384	0	GRMZM2G081955	Zm00001eb246820	translation chloroplast psaB mRNA2 homolog	GRMZM2G004301	Zm00001eb301160	0	GRMZM2G064759	Zm00001eb105780	#N/A
GRMZM2G035243	GRMZM2G035243	0	GRMZM2G174048	Zm00001eb372950	0	GRMZM2G430871	Zm00001eb288870	OVATE-transcription factor 27	GRMZM2G057935	Zm00001eb057490	phytochromeC1
GRMZM2G079949	GRMZM2G079949	0	GRMZM2G440866	Zm00001eb331730	#N/A	GRMZM2G176495	Zm00001eb286900	ADP-ribosylation factor homolog5	GRMZM2G173280	Zm00001eb136120	#N/A
GRMZM2G007791	GRMZM2G007791	argonaute2a	GRMZM2G060952	Zm00001eb010040	deoxymugineic acid synthase 1	GRMZM2G074645	Zm00001eb347710	Homeobox-transcription factor 123	GRMZM2G104468	Zm00001eb001510	#N/A
GRMZM2G152417	GRMZM2G152417	0	GRMZM2G103647	Zm00001eb389660	bZIP-transcription factor 17	GRMZM2G365162	Zm00001eb067430	small auxin up RNA15	GRMZM2G089501	Zm00001eb315910	bHLH-transcription factor 106
GRMZM2G139786	GRMZM2G139786	glossy6	GRMZM2G474039	Zm00001eb068510	#N/A	GRMZM2G098290	Zm00001eb432580	glutamine synthetase1	GRMZM2G125976	Zm00001eb289480	Homeobox-transcription factor 76
GRMZM2G013957	GRMZM2G013957	0	GRMZM2G062179	Zm00001eb076810	0	GRMZM2G099598	Zm00001eb002610	#N/A	GRMZM2G127308	Zm00001eb336530	vanishing tassel2
GRMZM2G051806	GRMZM2G051806	hexokinase7	GRMZM2G026470	Zm00001eb348520	0	GRMZM2G158629	Zm00001eb104070	0	GRMZM5G816457	Zm00001eb079950	WRKY-transcription factor 72
GRMZM2G030712	GRMZM2G030712	#N/A	GRMZM5G880300	Zm00001eb424600	0	GRMZM2G148467	Zm00001eb429720	SBP-transcription factor 21	GRMZM2G181607	Zm00001eb330920	0
GRMZM2G023133	GRMZM2G023133	0	AC231180.2_FG006	Zm00001eb344980	polygalacturonase46	GRMZM2G416622	Zm00001eb339040	#N/A	GRMZM2G097959	Zm00001eb119500	0
GRMZM2G079956	GRMZM2G079956	#N/A	GRMZM2G463493	Zm00001eb336650	receptor-like protein kinase3	GRMZM2G318527	Zm00001eb072860	0	GRMZM2G149809	Zm00001eb398830	#N/A
GRMZM2G085964	GRMZM2G085964	AP2-EREBP-transcription factor 69	GRMZM2G056975	Zm00001eb126690	deoxy xylulose reductoisomerase1	GRMZM2G333433	Zm00001eb330080	#N/A	GRMZM2G107003	Zm00001eb080410	0
GRMZM2G067865	GRMZM2G067865	#N/A	GRMZM2G018798	Zm00001eb056800	0	GRMZM2G161382	Zm00001eb095620	cyclin11	GRMZM2G174917	Zm00001eb068530	AP2-EREBP-transcription factor 47
GRMZM2G005996	GRMZM2G005996	mechanosensitive channel of small conductance-like5	GRMZM2G181362	Zm00001eb192910	lysine-ketoglutarate reductase/saccharopine dehydrogenase1	GRMZM2G392125	Zm00001eb071650	0	GRMZM2G001139	Zm00001eb361790	MADS-transcription factor 43
GRMZM2G379005	GRMZM2G379005	C2C2-GATA-transcription factor 4	GRMZM5G832135	Zm00001eb257810	ljrhl1-like3	GRMZM2G170013	Zm00001eb119410	non-yellow coloring1	GRMZM2G053261	Zm00001eb345380	#N/A
GRMZM2G120320	GRMZM2G120320	WRKY-transcription factor 48	GRMZM2G093139	Zm00001eb215990	#N/A	GRMZM2G335738	Zm00001eb328530	0	GRMZM2G127123	Zm00001eb011050	#N/A
GRMZM2G116881	GRMZM2G116881	#N/A	GRMZM2G001247	Zm00001eb111390	#N/A	GRMZM2G045678	Zm00001eb051380	C2C2-Dof-transcription factor 39	AC191251.3_FG005	Zm00001eb213450	#N/A
GRMZM2G064386	GRMZM2G064386	#N/A	GRMZM2G353734	Zm00001eb179960	ZF-HD-transcription factor 7	GRMZM2G106344	Zm00001eb369590	#N/A	GRMZM2G170101	Zm00001eb078070	adenine phosphoribosyltransferase1
GRMZM2G003509	GRMZM2G003509	Homeobox-transcription factor 119	GRMZM2G098594	Zm00001eb269150	GRF-transcription factor 7	GRMZM2G145346	Zm00001eb143410	#N/A	GRMZM2G056122	Zm00001eb035240	pentatricopeptide repeat protein48
GRMZM2G073548	GRMZM2G073548	#N/A	GRMZM2G053999	Zm00001eb327530	alanine aminotransferase9	GRMZM2G006745	Zm00001eb347600	AP2-EREBP-transcription factor 22	GRMZM2G312521	Zm00001eb192680	trehalose-6-phosphate synthase10
GRMZM2G168704	GRMZM2G168704	#N/A	GRMZM5G856436	Zm00001eb053850	0	GRMZM2G147422	Zm00001eb319710	0	GRMZM2G446220	Zm00001eb152510	#N/A
GRMZM2G160279	GRMZM2G160279	0	GRMZM2G124455	Zm00001eb347200	superoxide dismutase10	GRMZM2G037128	Zm00001eb209880	Trihelix-transcription factor 21	GRMZM2G028041	Zm00001eb299420	rough sheath1
GRMZM2G451314	GRMZM2G451314	0	GRMZM2G016958	Zm00001eb304530	0	GRMZM2G044077	Zm00001eb338940	AP2-EREBP-transcription factor 96	GRMZM2G071076	Zm00001eb110610	#N/A
GRMZM2G162486	GRMZM2G162486	0	GRMZM2G077960	Zm00001eb019240	protein phosphatase homolog36	GRMZM5G843748	Zm00001eb315770	0	GRMZM2G090865	Zm00001eb102210	#N/A
GRMZM2G109566	GRMZM2G109566	#N/A	GRMZM2G070716	Zm00001eb008370	0	GRMZM2G157510	Zm00001eb003110	cyclin-dependent kinase inhibitor3	GRMZM2G072238	Zm00001eb350430	0
GRMZM2G051952	GRMZM2G051952	#N/A	GRMZM2G118462	Zm00001eb370990	trehalose-6-phosphate synthase15	GRMZM2G131969	Zm00001eb427060	0	GRMZM2G007249	Zm00001eb314610	1-aminocyclopropane-1-carboxylate oxidase2
GRMZM2G399072	GRMZM2G399072	AP2-EREBP-transcription factor 130	GRMZM2G089525	Zm00001eb159390	HSF-transcription factor 23	GRMZM2G110107	Zm00001eb100660	#N/A	GRMZM2G117614	Zm00001eb197940	0
GRMZM2G083538	GRMZM2G083538	0	GRMZM2G044531	Zm00001eb346890	#N/A	GRMZM2G151122	Zm00001eb103810	0	GRMZM2G117854	Zm00001eb291350	G2-like-transcription factor 58
GRMZM2G162020	GRMZM2G162020	IQ-domain 13	GRMZM2G014382	Zm00001eb001400	NADH ubiquinone oxidoreductase B14 subunit5 (homolog)	GRMZM2G111593	Zm00001eb130130	#N/A	GRMZM2G017187	Zm00001eb082150	ABI3-VP1-transcription factor 17
GRMZM2G438386	GRMZM2G438386	skewed root growth similar9	GRMZM2G045135	Zm00001eb037350	0	GRMZM2G051689	Zm00001eb400000	#N/A	GRMZM2G087451	Zm00001eb349390	#N/A
GRMZM2G025182	GRMZM2G025182	pectin methylesterase20	GRMZM2G018820	Zm00001eb241920	glycerophosphodiester phosphodiesterase1	GRMZM2G151223	Zm00001eb253970	hairy sheath frayed1	GRMZM2G111475	Zm00001eb217010	heat shock protein70-17
GRMZM2G479112	GRMZM2G479112	phospholipase C8	GRMZM2G113967	Zm00001eb195230	calcineurin B-like-interacting protein kinase15	GRMZM2G004990	Zm00001eb317030	0	GRMZM2G093490	Zm00001eb232420	#N/A
GRMZM2G135277	GRMZM2G135277	#N/A	GRMZM2G032711	Zm00001eb331890	nucleosome/chromatin assembly factor 104	GRMZM2G141332	Zm00001eb051080	#N/A	GRMZM2G303149	Zm00001eb040140	0
GRMZM2G177386	GRMZM2G177386	protein phosphatase homolog12	GRMZM2G131756	Zm00001eb289030	repressor of silencing1	GRMZM2G055334	Zm00001eb120630	#N/A	GRMZM5G812774	Zm00001eb384820	BZR-transcription factor 1
GRMZM2G106393	GRMZM2G106393	0	GRMZM2G021885	Zm00001eb431290	0	GRMZM5G879749	Zm00001eb257750	0	GRMZM2G178797	Zm00001eb289450	guanylyl cyclase2
GRMZM2G165422	GRMZM2G165422	#N/A	GRMZM2G006429	Zm00001eb396460	protein phosphatase homolog106	GRMZM2G134234	Zm00001eb161920	0	GRMZM2G135381	Zm00001eb353470	C2C2-GATA-transcription factor 32
GRMZM2G007160	GRMZM2G007160	0	GRMZM2G077197	Zm00001eb121040	TNF receptor-associated factor 21	GRMZM2G168087	Zm00001eb366890	0	GRMZM2G452935	Zm00001eb219250	0
GRMZM2G071021	GRMZM2G071021	aldehyde dehydrogenase3	GRMZM2G164413	Zm00001eb073300	0	GRMZM2G468799	Zm00001eb407660	#N/A	GRMZM2G307588	Zm00001eb316740	tassel sheath4
GRMZM2G121706	GRMZM2G121706	OVATE-transcription factor 3	GRMZM5G892758	Zm00001eb068620	0	GRMZM2G403620	Zm00001eb029300	rough sheath2	GRMZM2G362131	Zm00001eb312270	#N/A
GRMZM2G039505	GRMZM2G039505	0	GRMZM2G104310	Zm00001eb406880	glycine decarboxylase1	GRMZM2G381076	Zm00001eb265280	0	GRMZM2G178190	Zm00001eb400560	nramp aluminum transporter3
GRMZM2G058447	GRMZM2G058447	0	GRMZM2G113726	Zm00001eb033950	0	GRMZM2G151496	Zm00001eb389500	#N/A	GRMZM2G059453	Zm00001eb148130	protein phosphatase homolog3
GRMZM2G121309	GRMZM2G121309	Aux/IAA-transcription factor 23	GRMZM2G044902	Zm00001eb020740	LBD-transcription factor 6	GRMZM2G115304	Zm00001eb315760	0	GRMZM2G073882	Zm00001eb103410	#N/A
GRMZM2G476685	GRMZM2G476685	cyclin20	GRMZM2G011858	Zm00001eb299960	ferredoxin NADP reductase2	GRMZM2G099860	Zm00001eb009160	trehalose-6-phosphate synthase2	GRMZM2G440259	Zm00001eb433880	0
GRMZM2G031317	GRMZM2G031317	0	GRMZM2G177052	Zm00001eb175850	#N/A	GRMZM2G034840	Zm00001eb067270	ARF-transcription factor 4	GRMZM2G471142	Zm00001eb145330	barley mlo defense gene homolog5
GRMZM2G142179	GRMZM2G142179	AP2-EREBP-transcription factor 50	GRMZM2G130440	Zm00001eb100180	aldehyde dehydrogenase20	GRMZM2G171616	Zm00001eb386390	EIN3-binding F-box protein3	GRMZM2G040890	Zm00001eb257430	#N/A
GRMZM2G125656	GRMZM2G125656	kernel row number2	GRMZM2G037327	Zm00001eb404170	tonoplast intrinsic protein3c	GRMZM2G155317	Zm00001eb062520	#N/A	GRMZM2G058414	Zm00001eb059800	#N/A
GRMZM2G065394	GRMZM2G065394	0	GRMZM2G052266	Zm00001eb317190	0	GRMZM2G118497	Zm00001eb009890	0	GRMZM2G092590	Zm00001eb023730	#N/A
GRMZM2G098904	GRMZM2G098904	bZIP-transcription factor 104	GRMZM2G375762	Zm00001eb253710	#N/A	GRMZM5G842686	Zm00001eb084550	0	GRMZM2G075562	Zm00001eb253150	C2C2-CO-like-transcription factor 5
GRMZM2G080959	GRMZM2G080959	FCS-like zinc finger21	GRMZM2G130358	Zm00001eb159080	0	GRMZM2G316967	Zm00001eb127680	topless-related1	GRMZM2G084005	Zm00001eb409910	#N/A
GRMZM2G127379	GRMZM2G127379	NAC-transcription factor 25	GRMZM2G180625	Zm00001eb261430	glyceraldehyde-3-phosphate dehydrogenase2	GRMZM2G071846	Zm00001eb247050	#N/A	GRMZM2G025685	Zm00001eb328900	HSF-transcription factor 27
GRMZM2G085945	GRMZM2G085945	#N/A	GRMZM2G001663	Zm00001eb011070	FAR1-like-transcription factor 1	GRMZM2G134671	Zm00001eb016800	C2C2-CO-like-transcription factor 1	GRMZM2G396076	Zm00001eb290170	#N/A
GRMZM2G116785	GRMZM2G116785	bHLH-transcription factor 5	GRMZM2G177867	Zm00001eb057370	0	GRMZM2G057907	Zm00001eb250950	protein phosphatase homolog127	GRMZM5G897673	Zm00001eb295380	#N/A
GRMZM2G081155	GRMZM2G081155	0	GRMZM2G052206	Zm00001eb016770	#N/A	GRMZM2G462422	Zm00001eb397330	0	GRMZM2G144109	Zm00001eb211690	protein phosphatase homolog24
GRMZM2G006216	GRMZM2G006216	#N/A	GRMZM2G015287	Zm00001eb343590	ubiquitin conjugating enzyme12	GRMZM2G071970	Zm00001eb214720	cobra-like4	GRMZM2G103873	Zm00001eb008150	#N/A
GRMZM2G050450	GRMZM2G050450	#N/A	GRMZM2G170941	Zm00001eb364960	0	GRMZM2G118243	Zm00001eb122470	glossy13	GRMZM2G171507	Zm00001eb386410	Na+/H+ antiporter 9
GRMZM2G126808	GRMZM2G126808	Homeobox-transcription factor 45	GRMZM2G035688	Zm00001eb076960	aberrant phyllotaxy1	GRMZM2G049418	Zm00001eb366090	gibberellin 20-oxidase5	GRMZM2G000816	Zm00001eb289000	0
GRMZM2G137541	GRMZM2G137541	bHLH-transcription factor 151	GRMZM2G350205	Zm00001eb299200	#N/A	GRMZM2G423456	Zm00001eb364280	0	GRMZM2G360519	Zm00001eb429210	amino acid/auxin permease71
GRMZM2G440543	GRMZM2G440543	gibberellin-insensitive dwarf protein homolog4	GRMZM2G117836	Zm00001eb412800	#N/A	GRMZM2G046353	Zm00001eb194040	#N/A	GRMZM2G163724	Zm00001eb095660	#N/A
GRMZM2G048472	GRMZM2G048472	homogentisate phytyltransferase1	AC191113.2_FG002	Zm00001eb068980	0	GRMZM2G065244	Zm00001eb174900	#N/A	GRMZM2G178839	Zm00001eb325820	#N/A
GRMZM2G129261	GRMZM2G129261	naked endosperm1	GRMZM2G048455	Zm00001eb226770	MAP kinase5	GRMZM2G128971	Zm00001eb397050	fatty acid desaturase7	GRMZM2G077755	Zm00001eb254600	TCP-transcription factor 26
GRMZM2G023190	GRMZM2G023190	#N/A	GRMZM2G437460	Zm00001eb157270	ARF-transcription factor 12	GRMZM2G409722	Zm00001eb103980	0	GRMZM2G124567	Zm00001eb395050	0
GRMZM5G864847	GRMZM5G864847	barren inflorescence4	GRMZM2G399136	Zm00001eb228100	chaperone DNA J4	AC233899.1_FG002	Zm00001eb401480	bHLH-transcription factor 21	AC234522.1_FG005	Zm00001eb224490	0
GRMZM2G069525	GRMZM2G069525	G2-like-transcription factor 37	GRMZM2G027021	Zm00001eb167660	0	GRMZM2G113002	Zm00001eb012360	#N/A	GRMZM2G077895	Zm00001eb396310	#N/A
GRMZM2G359331	GRMZM2G359331	#N/A	GRMZM2G080034	Zm00001eb060780	#N/A	GRMZM2G173428	Zm00001eb260870	0	AC205008.4_FG002	Zm00001eb303780	heavy metal ATPase12
GRMZM2G454474	GRMZM2G454474	#N/A	GRMZM2G380732	Zm00001eb324710	0	GRMZM2G037386	Zm00001eb122700	0	GRMZM2G025783	Zm00001eb112360	0
GRMZM2G008290	GRMZM2G008290	0	GRMZM2G054634	Zm00001eb390580	brassinosteroid-signaling kinase3	GRMZM2G312438	Zm00001eb001370	phospholipase D15	GRMZM2G416388	Zm00001eb056450	cystathionine beta synthase domain protein1
GRMZM2G066441	GRMZM2G066441	#N/A	AC225147.4_FG003	Zm00001eb062440	Alfin-like-transcription factor 15	GRMZM2G431156	Zm00001eb348760	MYB-transcription factor 25	GRMZM2G166413	Zm00001eb361880	too many mouths-like2
GRMZM2G085189	GRMZM2G085189	#N/A				GRMZM2G304687	Zm00001eb338620	#N/A	GRMZM2G068330	Zm00001eb168120	ZF-HD-transcription factor 1
GRMZM2G104176	GRMZM2G104176	Aux/IAA-transcription factor 7				GRMZM2G166944	Zm00001eb226490	xyloglucan endo-transglycosylase/hydrolase4	GRMZM2G348914	Zm00001eb330140	#N/A
GRMZM2G106445	GRMZM2G106445	#N/A				GRMZM2G096020	Zm00001eb002570	#N/A	GRMZM2G155002	Zm00001eb170170	#N/A
GRMZM2G077307	GRMZM2G077307	0				GRMZM2G103137	Zm00001eb376650	#N/A	GRMZM2G016435	Zm00001eb152480	0
AC206223.3_FG006	AC206223.3_FG006	0				GRMZM2G172396	Zm00001eb335510	0	GRMZM2G084014	Zm00001eb316580	0
GRMZM2G010871	GRMZM2G010871	HSF-transcription factor 24				GRMZM2G066158	Zm00001eb352570	AP2-EREBP-transcription factor 93	GRMZM2G070442	Zm00001eb008380	#N/A
GRMZM2G142019	GRMZM2G142019	#N/A				GRMZM2G067520	Zm00001eb106770	#N/A	GRMZM2G119311	Zm00001eb188510	#N/A
GRMZM2G012724	GRMZM2G012724	WRKY-transcription factor 83				GRMZM2G160619	Zm00001eb215790	#N/A	GRMZM2G110242	Zm00001eb099370	Wavy auricles in blades1
GRMZM2G164868	GRMZM2G164868	0				GRMZM2G085049	Zm00001eb252880	0	GRMZM2G122231	Zm00001eb257510	trehalose-6-phosphate synthase11
GRMZM5G853854	GRMZM5G853854	#N/A				GRMZM2G159285	Zm00001eb056870	Aux/IAA-transcription factor4	GRMZM2G017643	Zm00001eb083240	#N/A
GRMZM2G068973	GRMZM2G068973	NAC-transcription factor 23				GRMZM2G005939	Zm00001eb425590	0	GRMZM2G162305	Zm00001eb152570	#N/A
GRMZM2G163200	GRMZM2G163200	C2C2-GATA-transcription factor 24				GRMZM2G025123	Zm00001eb009240	#N/A	GRMZM2G371176	Zm00001eb121390	IQ-domain 7
GRMZM2G110381	GRMZM2G110381	0				GRMZM2G105335	Zm00001eb193180	GRF-transcription factor 10	GRMZM2G171279	Zm00001eb359320	potassium channel5
GRMZM2G043799	GRMZM2G043799	#N/A				GRMZM2G174347	Zm00001eb352580	AP2-EREBP-transcription factor 92	GRMZM2G025154	Zm00001eb168520	0
GRMZM2G390876	GRMZM2G390876	#N/A				GRMZM2G100360	Zm00001eb221650	#N/A	GRMZM2G142802	Zm00001eb433870	0
GRMZM2G039583	GRMZM2G039583	#N/A				GRMZM2G108865	Zm00001eb058480	C2C2-Dof-transcription factor 25	GRMZM2G171752	Zm00001eb372600	FCS-like zinc finger33
GRMZM5G874163	GRMZM5G874163	ARF-transcription factor 26				GRMZM2G180190	Zm00001eb071990	Zea floricaula leafy2	GRMZM2G132251	Zm00001eb369540	0
GRMZM2G061758	GRMZM2G061758	#N/A				GRMZM2G037193	Zm00001eb404180	#N/A	GRMZM5G811176	Zm00001eb166750	#N/A
GRMZM2G094698	GRMZM2G094698	0				GRMZM2G104342	Zm00001eb215870	GRAS-transcription factor 55	GRMZM2G084944	Zm00001eb379280	#N/A
GRMZM2G021406	GRMZM2G021406	0				GRMZM2G169539	Zm00001eb106020	0	GRMZM2G322953	Zm00001eb348530	fructose bisphosphatase1
GRMZM2G041770	GRMZM2G041770	0				GRMZM2G101511	Zm00001eb175150	teosinte glume architecture1	GRMZM2G381576	Zm00001eb226550	#N/A
GRMZM2G318662	GRMZM2G318662	0				GRMZM2G079470	Zm00001eb023010	GRAS-transcription factor 33	GRMZM2G044359	Zm00001eb246000	0
GRMZM2G110333	GRMZM2G110333	AP2-EREBP-transcription factor 90				GRMZM2G178014	Zm00001eb415620	0	GRMZM2G012891	Zm00001eb317350	#N/A
GRMZM2G154460	GRMZM2G154460	0				GRMZM2G016923	Zm00001eb204050	#N/A	GRMZM2G354209	Zm00001eb431010	small auxin up RNA78
GRMZM2G131733	GRMZM2G131733	0				GRMZM2G082745	Zm00001eb151460	ultrapetala ortholog2	GRMZM2G030882	Zm00001eb403360	IQ-domain 24
GRMZM2G013176	GRMZM2G013176	#N/A				GRMZM5G852776	Zm00001eb298670	#N/A	GRMZM2G392918	Zm00001eb288880	#N/A
GRMZM2G136831	GRMZM2G136831	0				GRMZM2G168651	Zm00001eb083400	hydroxyproline rich glycoprotein1	GRMZM2G044822	Zm00001eb319570	#N/A
GRMZM2G144028	GRMZM2G144028	receptor-like protein kinase8				GRMZM2G126742	Zm00001eb427800	#N/A	GRMZM2G339122	Zm00001eb149460	alpha expansin1
GRMZM2G099253	GRMZM2G099253	#N/A				GRMZM2G318319	Zm00001eb314080	#N/A	GRMZM2G003927	Zm00001eb312340	ramosa1
GRMZM2G090595	GRMZM2G090595	indeterminate domain p10				GRMZM2G031882	Zm00001eb157360	WUSCHEL related homeobox 9b	GRMZM2G174343	Zm00001eb335600	#N/A
GRMZM2G335377	GRMZM2G335377	#N/A				GRMZM2G061156	Zm00001eb325110	#N/A	GRMZM2G025611	Zm00001eb266600	cation/H+ antiporter 12
GRMZM2G086573	GRMZM2G086573	AP2-EREBP-transcription factor 24				GRMZM2G046583	Zm00001eb422480	0	GRMZM2G051522	Zm00001eb339990	#N/A
GRMZM2G420883	GRMZM2G420883	0				GRMZM2G049364	Zm00001eb311420	#N/A	GRMZM2G416817	Zm00001eb333620	#N/A
GRMZM5G879570	GRMZM5G879570	#N/A				GRMZM2G368886	Zm00001eb062750	alpha-expansin4	GRMZM2G077008	Zm00001eb323290	ethylene receptor homolog4
GRMZM2G117007	GRMZM2G117007	C3H-transcription factor 37				GRMZM2G004696	Zm00001eb122410	Aux/IAA-transcription factor 8	GRMZM2G046101	Zm00001eb052300	"glucan endo-1,3-beta-glucosidase7"
GRMZM2G071620	GRMZM2G071620	Zea mays MADS31				GRMZM2G008710	Zm00001eb001270	#N/A	GRMZM2G096048	Zm00001eb085520	#N/A
GRMZM2G059939	GRMZM2G059939	AP2-EREBP-transcription factor 162				GRMZM2G177621	Zm00001eb415580	0	GRMZM2G114356	Zm00001eb026500	0
GRMZM2G142779	GRMZM2G142779	#N/A				GRMZM2G079957	Zm00001eb031190	Aux/IAA-transcription factor 2	GRMZM2G077776	Zm00001eb362730	#N/A
GRMZM5G872068	GRMZM5G872068	glutamine synthetase4				GRMZM2G044670	Zm00001eb193320	#N/A	AC205471.4_FG007	Zm00001eb353760	0
GRMZM2G162737	GRMZM2G162737	#N/A				GRMZM2G126018	Zm00001eb101920	SBP-transcription factor 23	GRMZM2G078472	Zm00001eb396990	asparagine synthetase4
GRMZM2G171365	GRMZM2G171365	MADS1				GRMZM2G039532	Zm00001eb067690	#N/A	GRMZM2G128212	Zm00001eb314340	#N/A
GRMZM2G000451	GRMZM2G000451	#N/A				GRMZM2G055752	Zm00001eb068460	#N/A	GRMZM2G126732	Zm00001eb193360	1-aminocyclopropane-1-carboxylate oxidase20
GRMZM2G023220	GRMZM2G023220	#N/A				GRMZM2G050912	Zm00001eb386770	bZIP-transcription factor 93	GRMZM2G065021	Zm00001eb186170	#N/A
GRMZM2G107491	GRMZM2G107491	C3H-transcription factor 349				GRMZM5G874270	Zm00001eb331760	#N/A	GRMZM2G414537	Zm00001eb080610	#N/A
GRMZM2G147268	GRMZM2G147268	0				GRMZM5G851485	Zm00001eb014980	0	GRMZM2G443690	Zm00001eb128610	#N/A
GRMZM2G140633	GRMZM2G140633	asceapen1				AC210003.2_FG004	Zm00001eb067730	0
GRMZM2G086030	GRMZM2G086030	#N/A				GRMZM2G132185	Zm00001eb369560	AP2-EREBP-transcription factor 83
GRMZM2G043493	GRMZM2G043493	0				GRMZM5G878561	Zm00001eb143110	SBP-transcription factor 22
GRMZM2G081013	GRMZM2G081013	shrunken and embryo defective kernel1				GRMZM2G101058	Zm00001eb391280	C2C2-GATA-transcription factor 28
GRMZM2G111903	GRMZM2G111903	multidrug resistance-associated protein3				GRMZM2G170766	Zm00001eb350030	IQ-domain 19
GRMZM2G071154	GRMZM2G071154	0				GRMZM2G386154	Zm00001eb240790	#N/A
GRMZM2G479760	GRMZM2G479760	bZIP-transcription factor 4				GRMZM2G100641	Zm00001eb289180	protein S-acyltransferase29
GRMZM2G018006	GRMZM2G018006	1-aminocyclopropane-1-carboxylate synthase3				GRMZM2G150011	Zm00001eb309530	defectively organized tributaries5
GRMZM2G052344	GRMZM2G052344	#N/A				GRMZM2G154987	Zm00001eb239670	pyrabactin resistance-like protein3
GRMZM2G088242	GRMZM2G088242	HSF-transcription factor 2				GRMZM2G076225	Zm00001eb322470	skewed root growth similar6
GRMZM2G022318	GRMZM2G022318	0				GRMZM2G394528	Zm00001eb187150	0
GRMZM2G175782	GRMZM2G175782	0				GRMZM2G158140	Zm00001eb423050	#N/A
GRMZM2G143450	GRMZM2G143450	0				GRMZM2G339540	Zm00001eb161710	0
GRMZM2G064630	GRMZM2G064630	MYB-transcription factor 7				GRMZM2G339736	Zm00001eb367950	#N/A
GRMZM2G012453	GRMZM2G012453	0				GRMZM2G479045	Zm00001eb105970	#N/A
GRMZM2G442523	GRMZM2G442523	sugar transport protein10				GRMZM2G050512	Zm00001eb058130	protein phosphatase homolog121
AC149829.2_FG006	AC149829.2_FG006	0				GRMZM2G429658	Zm00001eb314310	#N/A
GRMZM2G080940	GRMZM2G080940	0				GRMZM5G832491	Zm00001eb147740	#N/A
GRMZM2G017386	GRMZM2G017386	#N/A				GRMZM2G078274	Zm00001eb066640	ARF-transcription factor 3
GRMZM2G370081	GRMZM2G370081	0				GRMZM5G899851	Zm00001eb213190	aldehyde oxidase2
GRMZM2G179810	GRMZM2G179810	0				GRMZM2G131575	Zm00001eb056430	#N/A
GRMZM2G008202	GRMZM2G008202	#N/A				GRMZM2G151044	Zm00001eb194210	trehalose-6-phosphate phosphatase4
GRMZM2G099130	GRMZM2G099130	#N/A				GRMZM2G064655	Zm00001eb105770	C2C2-Dof-transcription factor 34
GRMZM2G031925	GRMZM2G031925	#N/A				GRMZM2G442791	Zm00001eb300050	male sterile22
GRMZM2G392932	GRMZM2G392932	#N/A				GRMZM2G041141	Zm00001eb243330	#N/A
GRMZM2G478417	GRMZM2G478417	bZIP-transcription factor 49				GRMZM2G043943	Zm00001eb293700	pectin methylesterase37
GRMZM5G870959	GRMZM5G870959	somatic embryogenesis receptor-like kinase1				GRMZM2G004699	Zm00001eb197870	xyloglucan endo-transglycosylase/hydrolase6
GRMZM2G006948	GRMZM2G006948	0				GRMZM2G352891	Zm00001eb120310	#N/A
GRMZM2G065538	GRMZM2G065538	ABI3-VP1-transcription factor 33				GRMZM2G429940	Zm00001eb041140	calcineurin B-like-interacting protein kinase6
GRMZM2G133394	GRMZM2G133394	#N/A				GRMZM2G094353	Zm00001eb235450	0
GRMZM2G378106	GRMZM2G378106	auxin amido synthetase2				GRMZM2G102183	Zm00001eb079170	malate synthase1
GRMZM2G084899	GRMZM2G084899	#N/A				GRMZM2G036282	Zm00001eb194700	#N/A
GRMZM2G178497	GRMZM2G178497	#N/A				GRMZM2G399333	Zm00001eb343440	#N/A
GRMZM2G160730	GRMZM2G160730	glossy15				GRMZM2G116658	Zm00001eb319090	outer cell layer3
GRMZM5G868767	GRMZM5G868767	0				GRMZM2G144648	Zm00001eb128620	0
GRMZM5G862799	GRMZM5G862799	#N/A				GRMZM2G388585	Zm00001eb074270	#N/A
GRMZM2G043489	GRMZM2G043489	#N/A				GRMZM2G180870	Zm00001eb069640	#N/A
GRMZM2G555108	GRMZM2G555108	#N/A				GRMZM2G493395	Zm00001eb302370	deoxy xylulose synthase 2
GRMZM2G043291	GRMZM2G043291	glutathione transferase49				GRMZM2G095798	Zm00001eb056610	#N/A
GRMZM5G862109	GRMZM5G862109	tasselseed6				GRMZM2G110145	Zm00001eb415630	Trihelix-transcription factor 43
GRMZM2G158281	GRMZM2G158281	#N/A				GRMZM2G301585	Zm00001eb187170	0
GRMZM2G135132	GRMZM2G135132	0				GRMZM5G888196	Zm00001eb059970	#N/A
GRMZM2G162065	GRMZM2G162065	#N/A				GRMZM2G115516	Zm00001eb059920	TCP-transcription factor 5
GRMZM5G887631	GRMZM5G887631	importin beta7				GRMZM5G812272	Zm00001eb359740	WRKY-transcription factor 42
GRMZM2G467435	GRMZM2G467435	polygalacturonase11				GRMZM2G047422	Zm00001eb058270	#N/A
GRMZM2G102238	GRMZM2G102238	#N/A				GRMZM5G850129	Zm00001eb278670	GRF-transcription factor 11
GRMZM2G479110	GRMZM2G479110	ARR-B-transcription factor 8				GRMZM2G116514	Zm00001eb319050	#N/A
GRMZM2G127559	GRMZM2G127559	0				GRMZM2G136910	Zm00001eb407710	abscisic acid stress ripening1
GRMZM2G048243	GRMZM2G048243	#N/A				GRMZM2G176141	Zm00001eb099390	bHLH-transcription factor 138
GRMZM2G138750	GRMZM2G138750	#N/A				GRMZM2G164090	Zm00001eb348690	0
GRMZM2G159643	GRMZM2G159643	0				GRMZM2G452178	Zm00001eb117820	gnarley1
GRMZM2G138987	GRMZM2G138987	#N/A				GRMZM2G003466	Zm00001eb007000	AP2-EREBP-transcription factor 101
GRMZM2G146553	GRMZM2G146553	calcineurin B-like-interacting protein kinase33				GRMZM2G001696	Zm00001eb011080	phosphoenolpyruvate carboxykinase1
GRMZM2G139463	GRMZM2G139463	0				GRMZM2G032807	Zm00001eb308670	#N/A
GRMZM2G055009	GRMZM2G055009	0				GRMZM2G114893	Zm00001eb023130	0
AC210848.3_FG004	AC210848.3_FG004	desynaptic2				GRMZM2G099413	Zm00001eb226840	#N/A
GRMZM2G065451	GRMZM2G065451	SBP-transcription factor 20				GRMZM2G144960	Zm00001eb152520	#N/A
GRMZM2G462760	GRMZM2G462760	small auxin up RNA59				GRMZM2G113257	Zm00001eb101040	bHLH-transcription factor 169
GRMZM2G169548	GRMZM2G169548	0				GRMZM2G075333	Zm00001eb233720	brown midrib5
GRMZM2G167999	GRMZM2G167999	0				GRMZM2G132303	Zm00001eb369520	#N/A
GRMZM2G157027	GRMZM2G157027	purple acid phosphatase21				GRMZM2G129361	Zm00001eb145900	#N/A
GRMZM5G831408	GRMZM5G831408	#N/A				GRMZM2G043579	Zm00001eb108850	#N/A
AC187891.3_FG006	AC187891.3_FG006	OVATE-transcription factor 39				AC231745.1_FG003	Zm00001eb376530	0
GRMZM2G009136	GRMZM2G009136	0				GRMZM5G832281	Zm00001eb324210	#N/A
GRMZM2G085054	GRMZM2G085054	benzoxazinone synthesis8				GRMZM5G811633	Zm00001eb181840	#N/A
GRMZM2G404126	GRMZM2G404126	#N/A				GRMZM2G031177	Zm00001eb006660	0
GRMZM2G119175	GRMZM2G119175	0				GRMZM2G005353	Zm00001eb427470	yabby14
GRMZM2G014914	GRMZM2G014914	plasma membrane intrinsic protein2				GRMZM2G039477	Zm00001eb067680	#N/A
GRMZM2G159034	GRMZM2G159034	0				GRMZM2G153536	Zm00001eb009540	0
GRMZM2G347043	GRMZM2G347043	NAC-transcription factor 49				GRMZM2G171464	Zm00001eb403770	bHLH-transcription factor 131
GRMZM2G129777	GRMZM2G129777	AP2-EREBP-transcription factor 192				GRMZM2G178603	Zm00001eb248270	TCP-transcription factor 16
GRMZM2G077837	GRMZM2G077837	#N/A				GRMZM2G122053	Zm00001eb408440	0
GRMZM2G701058	GRMZM2G701058	0				GRMZM2G089596	Zm00001eb078760	#N/A
GRMZM2G033489	GRMZM2G033489	#N/A				GRMZM5G828487	Zm00001eb283520	#N/A
GRMZM2G128214	GRMZM2G128214	diacylglycerol kinase6				AC207656.3_FG002	Zm00001eb225570	ARF-transcription factor 19
GRMZM2G361210	GRMZM2G361210	#N/A
GRMZM2G034573	GRMZM2G034573	0
GRMZM2G553379	GRMZM2G553379	Zea mays MADS-box 15
GRMZM2G067587	GRMZM2G067587	#N/A
GRMZM2G028521	GRMZM2G028521	citrate transporter1
GRMZM2G073755	GRMZM2G073755	#N/A
GRMZM2G059037	GRMZM2G059037	absence of first division1
GRMZM2G108309	GRMZM2G108309	protein phosphatase homolog45
GRMZM2G373928	GRMZM2G373928	phosphatidylethanolamine-binding protein
GRMZM2G178079	GRMZM2G178079	glutathione transferase37
GRMZM2G104843	GRMZM2G104843	tassel seed1
GRMZM2G033846	GRMZM2G033846	#N/A
GRMZM2G070279	GRMZM2G070279	#N/A
GRMZM5G803308	GRMZM5G803308	MYB-transcription factor 112
GRMZM2G106647	GRMZM2G106647	0
GRMZM2G080183	GRMZM2G080183	0
GRMZM2G078092	GRMZM2G078092	0
GRMZM2G055657	GRMZM2G055657	#N/A
GRMZM2G135743	GRMZM2G135743	0
GRMZM2G148925	GRMZM2G148925	cystatin7
GRMZM2G012758	GRMZM2G012758	0
GRMZM5G827207	GRMZM5G827207	#N/A
GRMZM2G097768	GRMZM2G097768	sugar transport1
GRMZM2G053047	GRMZM2G053047	#N/A
GRMZM2G001724	GRMZM2G001724	0
GRMZM2G109056	GRMZM2G109056	lipoxygenase4
GRMZM2G039365	GRMZM2G039365	sugars will eventually be exported transporter1a
GRMZM2G095964	GRMZM2G095964	#N/A
GRMZM2G139874	GRMZM2G139874	cytochrome P450 47
GRMZM2G114276	GRMZM2G114276	0
GRMZM2G174784	GRMZM2G174784	AP2-EREBP-transcription factor 197
GRMZM2G067624	GRMZM2G067624	SBP-transcription factor 29
GRMZM2G176209	GRMZM2G176209	tasselless1
GRMZM2G140170	GRMZM2G140170	#N/A
GRMZM2G124715	GRMZM2G124715	MYB-transcription factor 64
GRMZM2G030762	GRMZM2G030762	bHLH-transcription factor 55
GRMZM2G097821	GRMZM2G097821	phosphoinositide dependent protein kinase3
GRMZM2G133331	GRMZM2G133331	fasciated ear4
GRMZM2G001116	GRMZM2G001116	0
GRMZM2G161780	GRMZM2G161780	#N/A
GRMZM2G165426	GRMZM2G165426	#N/A
GRMZM2G438176	GRMZM2G438176	0
GRMZM2G020843	GRMZM2G020843	#N/A
GRMZM2G117064	GRMZM2G117064	acyl-CoA synthetase1
GRMZM2G053140	GRMZM2G053140	0
GRMZM2G051090	GRMZM2G051090	0
GRMZM2G024530	GRMZM2G024530	Pi starvation-induced transcription factor1
GRMZM2G346132	GRMZM2G346132	#N/A
GRMZM2G150004	GRMZM2G150004	0
GRMZM2G005624	GRMZM2G005624	grassy tillers1
GRMZM2G325019	GRMZM2G325019	organelle transcript processing51
GRMZM2G429237	GRMZM2G429237	#N/A
GRMZM2G090274	GRMZM2G090274	0
GRMZM2G359298	GRMZM2G359298	amine oxidase1
GRMZM2G042538	GRMZM2G042538	#N/A
GRMZM2G169270	GRMZM2G169270	SBP-transcription factor16
GRMZM2G028307	GRMZM2G028307	#N/A
GRMZM2G123202	GRMZM2G123202	MYB-transcription factor 54
GRMZM2G008356	GRMZM2G008356	ABI3-VP1-transcription factor 22
GRMZM2G165007	GRMZM2G165007	0

## Sheet: Bif3 v rel2
Bif3 up v rel2 up			Bif3 up v rel2 down			Bif3 down v rel2 up			Bif3 down v rel2 down
Annotation V3	Annotation V5		Annotation V3	Annotation V5		Annotation V3	Annotation V5		Annotation V3	Annotation V5
GRMZM2G038677	Zm00001eb052820	#N/A	GRMZM2G397755	Zm00001eb120960	bHLH-transcription factor 70	GRMZM2G164868	Zm00001eb136110	0	GRMZM2G048740	Zm00001eb002740	serine acetyltransferase4
GRMZM2G014705	Zm00001eb270310	early nodulin homolog1	GRMZM6G654251	Zm00001eb196970	#N/A	GRMZM2G102845	Zm00001eb232120	ARF-transcription factor 20	GRMZM2G007514	Zm00001eb396680	0
GRMZM2G102161	Zm00001eb400120	Zea mays MADS8	AC193786.3_FG005	Zm00001eb362800	bHLH-transcription factor 54	GRMZM2G070865	Zm00001eb187880	G2-like-transcription factor 29	GRMZM2G046755	Zm00001eb427030	exoribonuclease5
GRMZM2G102683	Zm00001eb411020	0	GRMZM2G410916	Zm00001eb125980	0	GRMZM2G130764	Zm00001eb369030	0	GRMZM2G148404	Zm00001eb407030	0
GRMZM2G055180	Zm00001eb074930	AP2-EREBP-transcription factor 198	GRMZM2G366411	Zm00001eb286050	#N/A	GRMZM2G071846	Zm00001eb247050	#N/A	GRMZM2G001663	Zm00001eb011070	FAR1-like-transcription factor 1
GRMZM2G063431	Zm00001eb359240	#N/A	GRMZM2G006578	Zm00001eb316720	bZIP-transcription factor 7	GRMZM2G316967	Zm00001eb127680	topless-related1	GRMZM2G039345	Zm00001eb067660	RUBISCO activase4
GRMZM2G137321	Zm00001eb061280	#N/A	AC189792.3_FG005	Zm00001eb345180	#N/A	GRMZM2G355752	Zm00001eb116960	early light inducible protein1	GRMZM2G109879	Zm00001eb088080	ABI3-VP1-transcription factor 28
GRMZM2G149756	Zm00001eb146650	AP2-EREBP-transcription factor 174	GRMZM2G105834	Zm00001eb399360	Homeobox-transcription factor 62	GRMZM2G061758	Zm00001eb125780	#N/A	GRMZM2G103873	Zm00001eb008150	#N/A
GRMZM2G129674	Zm00001eb006160	AP2-EREBP-transcription factor 179	AC234160.1_FG003	Zm00001eb334460	#N/A	GRMZM2G472449	Zm00001eb407730	#N/A	GRMZM2G575566	Zm00001eb277550	kinesin-related protein5
GRMZM2G300965	Zm00001eb410380	0	GRMZM2G420882	Zm00001eb266160	0	GRMZM2G155806	Zm00001eb311340	#N/A	GRMZM2G117854	Zm00001eb291350	G2-like-transcription factor 58
GRMZM2G111998	Zm00001eb339760	0	GRMZM2G046316	Zm00001eb383780	#N/A	GRMZM2G140170	Zm00001eb285990	#N/A	GRMZM2G114552	Zm00001eb125560	0
GRMZM2G373928	Zm00001eb338650	phosphatidylethanolamine-binding protein	GRMZM2G159149	Zm00001eb053840	0				GRMZM2G414621	Zm00001eb256100	#N/A
AC204711.3_FG003	Zm00001eb420080	#N/A	GRMZM2G346861	Zm00001eb010440	#N/A				GRMZM2G118490	Zm00001eb200000	0
GRMZM2G101511	Zm00001eb175150	teosinte glume architecture1	GRMZM2G108766	Zm00001eb052540	beta tubulin3				GRMZM2G081794	Zm00001eb197140	#N/A
GRMZM2G058227	Zm00001eb050070	glycerophosphodiester phosphodiesterase5	GRMZM2G481440	Zm00001eb202870	#N/A				GRMZM2G057067	Zm00001eb153660	Aux/IAA-transcription factor 12
GRMZM2G094360	Zm00001eb430460	#N/A	GRMZM2G004732	Zm00001eb413030	#N/A				GRMZM2G059285	Zm00001eb289560	#N/A
GRMZM2G066369	Zm00001eb021710	glutathione transferase38	GRMZM2G135526	Zm00001eb174190	#N/A				GRMZM2G177510	Zm00001eb181420	#N/A
GRMZM2G101958	Zm00001eb406100	phospholipid transfer protein homolog1	GRMZM2G441541	Zm00001eb197890	respiratory burst oxidase4				GRMZM2G162709	Zm00001eb125520	MYB-transcription factor 137
GRMZM2G089836	Zm00001eb229460	invertase2	GRMZM2G077127	Zm00001eb007670	dwarf14 ortholog-a				GRMZM2G053669	Zm00001eb013430	asparagine synthetase3
GRMZM2G007953	Zm00001eb175860	0	GRMZM2G700146	Zm00001eb403330	#N/A				GRMZM2G093276	Zm00001eb303800	"zinc-regulated, iron-regulated transporter-like protein8"
GRMZM2G112456	Zm00001eb187850	#N/A	GRMZM2G078210	Zm00001eb153750	#N/A				GRMZM2G110242	Zm00001eb099370	Wavy auricles in blades1
GRMZM2G040095	Zm00001eb067710	lipoxygenase6	GRMZM2G143723	Zm00001eb121010	#N/A				GRMZM2G035701	Zm00001eb361390	ABI3-VP1-transcription factor 19
GRMZM2G054115	Zm00001eb154790	#N/A	GRMZM2G024993	Zm00001eb378140	waxy1				GRMZM2G064628	Zm00001eb312380	TCP-transcription factor 18
GRMZM2G063672	Zm00001eb359230	#N/A	GRMZM2G063276	Zm00001eb190280	#N/A				GRMZM2G383841	Zm00001eb108190	bHLH-transcription factor 147
GRMZM6G778611	Zm00001eb390180	0	GRMZM2G323888	Zm00001eb283080	0				GRMZM2G017319	Zm00001eb051620	LBD-transcription factor 11
AC233899.1_FG002	Zm00001eb401480	bHLH-transcription factor 21	GRMZM2G700188	Zm00001eb312080	0
GRMZM2G464393	Zm00001eb006860	#N/A	GRMZM2G137151	Zm00001eb287860	deoxy xylulose synthase 1
GRMZM2G139963	Zm00001eb005440	Homeobox-transcription factor 102	GRMZM2G009888	Zm00001eb422790	0
AC197699.3_FG001	Zm00001eb375830	Zea mays MADS3	GRMZM5G855337	Zm00001eb296480	0
GRMZM2G409771	Zm00001eb118350	potassium high-affinity transporter22	GRMZM2G007372	Zm00001eb233080	pentatricopeptide repeat protein300
GRMZM2G151496	Zm00001eb389500	#N/A	GRMZM2G387935	Zm00001eb272480	#N/A
GRMZM2G013448	Zm00001eb357070	1-aminocyclopropane-1-carboxylate oxidase5	GRMZM2G090441	Zm00001eb420850	chitinase19
GRMZM2G328742	Zm00001eb197370	ABI3-VP1-transcription factor 40	GRMZM2G085116	Zm00001eb053680	0
GRMZM2G114893	Zm00001eb023130	0	GRMZM6G953609	Zm00001eb325910	acetylcholinesterase1
GRMZM2G063756	Zm00001eb165580	benzoxazinone synthesis5	GRMZM2G300133	Zm00001eb228140	thick tassel dwarf1
GRMZM2G144581	Zm00001eb236820	sugars will eventually be exported transporter4b	GRMZM2G359298	Zm00001eb420190	amine oxidase1
GRMZM2G081504	Zm00001eb223050	0	GRMZM2G181607	Zm00001eb330920	0
AC187262.4_FG007	Zm00001eb034220	0	GRMZM2G110881	Zm00001eb211960	0
GRMZM2G444748	Zm00001eb231360	bZIP-transcription factor 60	GRMZM2G020104	Zm00001eb298150	#N/A
GRMZM2G433162	Zm00001eb408360	amino acid/auxin permease65	GRMZM2G113349	Zm00001eb226060	oxygen-evolving complex 33 kda protein b
GRMZM2G349709	Zm00001eb422370	#N/A	GRMZM2G158009	Zm00001eb323530	#N/A
GRMZM2G086573	Zm00001eb067980	AP2-EREBP-transcription factor 24	GRMZM2G117558	Zm00001eb291320	#N/A
GRMZM2G030712	Zm00001eb124420	#N/A	GRMZM2G028665	Zm00001eb135130	0
GRMZM2G428179	Zm00001eb370730	#N/A	GRMZM2G060993	Zm00001eb323970	0
GRMZM2G000587	Zm00001eb371720	#N/A	GRMZM2G054277	Zm00001eb317890	NAC-transcription factor 63
GRMZM2G135277	Zm00001eb078570	#N/A	GRMZM2G128454	Zm00001eb218840	thylakoid assembly 9
GRMZM2G121293	Zm00001eb050140	#N/A	GRMZM2G444075	Zm00001eb323550	0
GRMZM5G836174	Zm00001eb361620	#N/A	GRMZM2G008152	Zm00001eb375230	0
GRMZM2G139786	Zm00001eb136750	glossy6	GRMZM2G011590	Zm00001eb434430	0
AC233751.1_FG002	Zm00001eb175190	neighbor of tga1	GRMZM2G167212	Zm00001eb375220	#N/A
GRMZM6G761998	Zm00001eb019840	"zinc-regulated, iron-regulated transporter-like protein2"	GRMZM2G150256	Zm00001eb273440	maize insect resistance2
GRMZM2G062504	Zm00001eb084040	0	GRMZM2G127350	Zm00001eb290370	0
GRMZM2G024099	Zm00001eb006530	aspartyl protease3	GRMZM2G011526	Zm00001eb310470	#N/A
GRMZM2G391795	Zm00001eb309480	#N/A	AC209858.4_FG004	Zm00001eb004140	GNAT-transcription factor 1
GRMZM2G154460	Zm00001eb332090	0	GRMZM2G046458	Zm00001eb157680	#N/A
GRMZM2G080466	Zm00001eb101770	0	GRMZM2G031528	Zm00001eb142580	#N/A
GRMZM2G060183	Zm00001eb411000	#N/A	AC219190.3_FG002	Zm00001eb388080	0
GRMZM5G872068	Zm00001eb253820	glutamine synthetase4	GRMZM2G002391	Zm00001eb413700	#N/A
GRMZM2G004180	Zm00001eb186440	#N/A	GRMZM2G333337	Zm00001eb299050	0
GRMZM2G024104	Zm00001eb054990	glutamine synthetase2	GRMZM2G433579	Zm00001eb009320	#N/A
GRMZM2G132303	Zm00001eb369520	#N/A	GRMZM2G040890	Zm00001eb257430	#N/A
GRMZM2G141376	Zm00001eb384970	skewed root growth similar18	GRMZM2G099319	Zm00001eb032780	Homeobox-transcription factor 84
GRMZM2G036286	Zm00001eb255110	FCS-like zinc finger29	GRMZM2G129304	Zm00001eb175400	#N/A
GRMZM2G106413	Zm00001eb069320	0	GRMZM2G393272	Zm00001eb270950	#N/A
GRMZM2G031177	Zm00001eb006660	0	GRMZM2G173280	Zm00001eb136120	#N/A
GRMZM2G145346	Zm00001eb143410	#N/A	GRMZM2G037265	Zm00001eb033870	alkaline galactosidase3
GRMZM2G022904	Zm00001eb312250	0	GRMZM2G132547	Zm00001eb359410	#N/A
GRMZM2G477829	Zm00001eb225660	#N/A	GRMZM2G004138	Zm00001eb101680	0
GRMZM2G101245	Zm00001eb040450	#N/A	GRMZM2G016958	Zm00001eb304530	0
GRMZM5G851266	Zm00001eb413300	polyphenol oxidase1	GRMZM2G101754	Zm00001eb190970	#N/A
GRMZM2G112244	Zm00001eb249090	#N/A	GRMZM2G032648	Zm00001eb220900	#N/A
GRMZM2G470075	Zm00001eb106010	0	GRMZM2G058450	Zm00001eb144260	#N/A
GRMZM2G135013	Zm00001eb116650	#N/A	GRMZM2G175860	Zm00001eb288550	0
GRMZM2G050137	Zm00001eb388750	GNAT-transcription factor 35	AC177838.2_FG015	Zm00001eb000080	#N/A
GRMZM5G864847	Zm00001eb283560	barren inflorescence4	GRMZM2G067734	Zm00001eb390980	#N/A
GRMZM2G049418	Zm00001eb366090	gibberellin 20-oxidase5
GRMZM2G475536	Zm00001eb099420	#N/A
GRMZM2G041127	Zm00001eb101280	Homeobox-transcription factor 54
GRMZM2G136831	Zm00001eb372130	0
GRMZM2G148022	Zm00001eb370770	TCP-transcription factor 29
GRMZM2G052507	Zm00001eb113170	0
GRMZM2G074053	Zm00001eb250210	amino acid/auxin permease35
GRMZM2G157027	Zm00001eb086200	purple acid phosphatase21
GRMZM2G378106	Zm00001eb108330	auxin amido synthetase2
AC217051.3_FG005	Zm00001eb421890	#N/A
GRMZM2G134054	Zm00001eb064450	purple acid phosphatase2
GRMZM2G135877	Zm00001eb009600	dark response gene5
GRMZM2G163761	Zm00001eb051910	knotted interacting protein1
AC149475.2_FG007	Zm00001eb403080	GNAT-transcription factor 38
GRMZM2G108032	Zm00001eb010420	xylanase5
GRMZM2G006631	Zm00001eb006680	bHLH-transcription factor 160
GRMZM2G149943	Zm00001eb412320	#N/A
GRMZM2G148078	Zm00001eb412110	#N/A
GRMZM2G030038	Zm00001eb143140	#N/A
GRMZM2G116881	Zm00001eb278460	#N/A
GRMZM2G048175	Zm00001eb408940	#N/A
GRMZM2G160279	Zm00001eb408690	0
GRMZM2G104176	Zm00001eb121410	Aux/IAA-transcription factor 7
GRMZM2G134235	Zm00001eb084360	#N/A
GRMZM2G088242	Zm00001eb100410	HSF-transcription factor 2
GRMZM2G134955	Zm00001eb097180	prohibitin1
GRMZM2G085467	Zm00001eb316660	bHLH-transcription factor 146
GRMZM2G047298	Zm00001eb158210	0
GRMZM2G144504	Zm00001eb347730	0
GRMZM5G850129	Zm00001eb278670	GRF-transcription factor 11
GRMZM2G071272	Zm00001eb313660	#N/A
GRMZM2G104843	Zm00001eb081610	tassel seed1
GRMZM2G136895	Zm00001eb431850	beta-D-xylosidase1
GRMZM2G474194	Zm00001eb000380	beta expansin3
GRMZM2G036464	Zm00001eb190340	glutamine synthetase5
GRMZM2G067624	Zm00001eb322280	SBP-transcription factor 29
GRMZM2G465595	Zm00001eb010050	Cys2His2 Zinc Finger25
GRMZM2G442763	Zm00001eb038210	#N/A
GRMZM2G040278	Zm00001eb401080	gibberellin-insensitive dwarf protein homolog3
GRMZM2G056600	Zm00001eb315750	Homeobox-transcription factor 120
GRMZM2G087186	Zm00001eb013520	pyruvate decarboxylase3
GRMZM2G162737	Zm00001eb093140	#N/A
GRMZM2G035531	Zm00001eb392380	VQ motif-transcription factor54
GRMZM2G151992	Zm00001eb397730	#N/A
AC211652.4_FG001	Zm00001eb169930	#N/A
GRMZM2G023291	Zm00001eb050660	Homeobox-transcription factor 124
GRMZM2G030762	Zm00001eb364850	bHLH-transcription factor 55
GRMZM2G006894	Zm00001eb432500	proton-exporting ATPase4
GRMZM2G098904	Zm00001eb233420	bZIP-transcription factor 104
GRMZM2G113863	Zm00001eb330340	#N/A
GRMZM5G828987	Zm00001eb400300	0
GRMZM2G131749	Zm00001eb283380	#N/A
GRMZM2G053338	Zm00001eb326420	auxin amido synthetase8
GRMZM2G051689	Zm00001eb400000	#N/A
GRMZM2G071620	Zm00001eb214740	Zea mays MADS31
GRMZM2G014914	Zm00001eb306380	plasma membrane intrinsic protein2
GRMZM6G056015	Zm00001eb155660	sugars will eventually be exported transporter2a
GRMZM2G105335	Zm00001eb193180	GRF-transcription factor 10
GRMZM2G440543	Zm00001eb008130	gibberellin-insensitive dwarf protein homolog4
GRMZM2G098346	Zm00001eb168550	alcohol dehydrogenase2
GRMZM2G040359	Zm00001eb428520	#N/A
GRMZM2G120304	Zm00001eb126900	0
GRMZM2G178497	Zm00001eb248310	#N/A
GRMZM2G071021	Zm00001eb160820	aldehyde dehydrogenase3
GRMZM2G015219	Zm00001eb007830	0
GRMZM2G106445	Zm00001eb069330	#N/A
GRMZM5G887276	Zm00001eb002310	G2-like-transcription factor 48
GRMZM2G412601	Zm00001eb312910	calcineurin B-like-interacting protein kinase28
GRMZM2G476685	Zm00001eb311740	cyclin20
GRMZM2G094639	Zm00001eb023570	#N/A
GRMZM2G073860	Zm00001eb410860	purple acid phosphatase7
GRMZM2G069525	Zm00001eb073790	G2-like-transcription factor 37
GRMZM2G152891	Zm00001eb015200	calmodulin3
GRMZM2G013957	Zm00001eb014490	0
GRMZM2G161154	Zm00001eb124800	metallothionein8
GRMZM2G130800	Zm00001eb125880	0
GRMZM2G074267	Zm00001eb254390	PIN-formed protein2
GRMZM2G093405	Zm00001eb120200	0
GRMZM2G091226	Zm00001eb401340	#N/A
GRMZM2G030583	Zm00001eb278400	terpene synthase26
GRMZM2G354867	Zm00001eb430920	argonaute2b
GRMZM2G122277	Zm00001eb172230	Trihelix-transcription factor 44
GRMZM2G178102	Zm00001eb136060	Homeobox-transcription factor 25
GRMZM5G843748	Zm00001eb315770	0
GRMZM2G050730	Zm00001eb406570	populus tremula stable protein homolog3
GRMZM2G129261	Zm00001eb073830	naked endosperm1
GRMZM2G171116	Zm00001eb366470	0
GRMZM2G008202	Zm00001eb267770	#N/A
GRMZM2G169681	Zm00001eb112170	#N/A
GRMZM2G009365	Zm00001eb231180	0
GRMZM2G085054	Zm00001eb165590	benzoxazinone synthesis8
GRMZM2G162333	Zm00001eb074530	pectin methylesterase36
GRMZM2G086636	Zm00001eb340890	#N/A
GRMZM2G166976	Zm00001eb250590	SPX domain-containing membrane protein1
GRMZM2G176576	Zm00001eb144500	"xylan _-1,3-arabinofuranosyl-transferase8"
GRMZM2G166711	Zm00001eb178780	0
GRMZM2G382632	Zm00001eb157830	0
GRMZM5G804575	Zm00001eb039040	#N/A
GRMZM2G125241	Zm00001eb020170	0
GRMZM2G037128	Zm00001eb209880	Trihelix-transcription factor 21
GRMZM2G152447	Zm00001eb010130	purple acid phosphatase19
GRMZM2G047384	Zm00001eb150740	0
GRMZM2G084899	Zm00001eb288720	#N/A
GRMZM2G150011	Zm00001eb309530	defectively organized tributaries5
GRMZM2G124758	Zm00001eb343780	#N/A

## Sheet: Bif3 v rel2relk1
Bif3 up v rel2relk1 up			Bif3 up v rel2relk1 down			Bif3 down v rel2relk1 up			Bif3 down v rel2relk1 down
Annotation V3	Annotation V5		Annotation V3	Annotation V5		Annotation V3	Annotation V5		Annotation V3	Annotation V5
GRMZM2G314064	Zm00001eb015500	Homeobox-transcription factor 130	GRMZM2G122706	Zm00001eb167550	#N/A	GRMZM2G164868	Zm00001eb136110	0	GRMZM2G099337	Zm00001eb390530	#N/A
GRMZM2G038677	Zm00001eb052820	#N/A	GRMZM2G006578	Zm00001eb316720	bZIP-transcription factor 7	GRMZM2G102845	Zm00001eb232120	ARF-transcription factor 20	GRMZM2G048740	Zm00001eb002740	serine acetyltransferase4
GRMZM2G453571	Zm00001eb296020	WRKY-transcription factor 117	GRMZM2G417945	Zm00001eb234750	#N/A	GRMZM2G070865	Zm00001eb187880	G2-like-transcription factor 29	GRMZM2G170101	Zm00001eb078070	adenine phosphoribosyltransferase1
GRMZM2G014705	Zm00001eb270310	early nodulin homolog1	AC189792.3_FG005	Zm00001eb345180	#N/A	GRMZM2G179810	Zm00001eb184610	0	GRMZM2G046755	Zm00001eb427030	exoribonuclease5
GRMZM2G006352	Zm00001eb360510	MYB-transcription factor 24	GRMZM5G831009	Zm00001eb421880	purple acid phosphatase30	AC210848.3_FG004	Zm00001eb233800	desynaptic2	GRMZM2G148404	Zm00001eb407030	0
GRMZM2G047448	Zm00001eb067310	Homeobox-transcription factor 67	GRMZM2G060742	Zm00001eb046960	0	GRMZM2G088501	Zm00001eb284490	#N/A	GRMZM2G001663	Zm00001eb011070	FAR1-like-transcription factor 1
GRMZM2G102683	Zm00001eb411020	0	GRMZM2G443690	Zm00001eb128610	#N/A	GRMZM2G141214	Zm00001eb042160	#N/A	GRMZM2G039345	Zm00001eb067660	RUBISCO activase4
GRMZM2G004523	Zm00001eb007280	#N/A	AC234160.1_FG003	Zm00001eb334460	#N/A	GRMZM2G071846	Zm00001eb247050	#N/A	GRMZM2G043338	Zm00001eb394970	#N/A
GRMZM2G055180	Zm00001eb074930	AP2-EREBP-transcription factor 198	GRMZM2G045319	Zm00001eb235360	#N/A	GRMZM2G448633	Zm00001eb148950	#N/A	AC233943.1_FG002	Zm00001eb123060	ramosa2
GRMZM2G075438	Zm00001eb323410	0	AC203909.3_FG003	Zm00001eb172390	#N/A	GRMZM2G316967	Zm00001eb127680	topless-related1	GRMZM5G842695	Zm00001eb048870	0
GRMZM2G159500	Zm00001eb395380	NAC-transcription factor 29	GRMZM2G156006	Zm00001eb374830	AP2-EREBP-transcription factor 207	GRMZM2G093096	Zm00001eb392400	0	GRMZM2G103873	Zm00001eb008150	#N/A
GRMZM2G149756	Zm00001eb146650	AP2-EREBP-transcription factor 174	GRMZM2G420882	Zm00001eb266160	0	GRMZM2G055437	Zm00001eb422140	#N/A	GRMZM2G087150	Zm00001eb158300	0
GRMZM2G129674	Zm00001eb006160	AP2-EREBP-transcription factor 179	GRMZM2G046316	Zm00001eb383780	#N/A	GRMZM2G061758	Zm00001eb125780	#N/A	GRMZM2G575566	Zm00001eb277550	kinesin-related protein5
GRMZM2G163251	Zm00001eb059350	NAC-transcription factor 7	GRMZM2G139963	Zm00001eb005440	Homeobox-transcription factor 102	GRMZM2G472449	Zm00001eb407730	#N/A	GRMZM2G153434	Zm00001eb333170	0
GRMZM2G108615	Zm00001eb322500	#N/A	GRMZM2G077755	Zm00001eb254600	TCP-transcription factor 26	GRMZM2G123202	Zm00001eb075640	MYB-transcription factor 54	GRMZM2G117854	Zm00001eb291350	G2-like-transcription factor 58
GRMZM2G051806	Zm00001eb283530	hexokinase7	GRMZM2G142721	Zm00001eb299740	0	AC235534.1_FG007	Zm00001eb428740	outer cell layer2	GRMZM2G014729	Zm00001eb327910	ramosa3
GRMZM2G105954	Zm00001eb176720	abscisic acid 8'-hydroxylase3	GRMZM2G180568	Zm00001eb328570	TCP-transcription factor 38	GRMZM2G155806	Zm00001eb311340	#N/A	GRMZM2G068330	Zm00001eb168120	ZF-HD-transcription factor 1
GRMZM2G300965	Zm00001eb410380	0	GRMZM2G346861	Zm00001eb010440	#N/A	GRMZM2G077989	Zm00001eb241110	0	GRMZM2G114552	Zm00001eb125560	0
GRMZM5G828487	Zm00001eb283520	#N/A	GRMZM5G822440	Zm00001eb324200	#N/A	GRMZM2G000158	Zm00001eb271530	Aux/IAA-transcription factor 25	GRMZM5G808366	Zm00001eb076420	ARF-transcription factor 5
GRMZM2G402977	Zm00001eb127710	0	GRMZM2G430807	Zm00001eb266820	metallothionein5	GRMZM2G335814	Zm00001eb049880	GRAS-transcription factor 16	GRMZM2G056750	Zm00001eb331460	#N/A
GRMZM2G111998	Zm00001eb339760	0	GRMZM2G059453	Zm00001eb148130	protein phosphatase homolog3	GRMZM2G122537	Zm00001eb265710	WUSCHEL homeobox 3A	GRMZM2G177929	Zm00001eb153610	IQ-domain 10
GRMZM2G373928	Zm00001eb338650	phosphatidylethanolamine-binding protein	GRMZM2G108766	Zm00001eb052540	beta tubulin3	GRMZM2G154987	Zm00001eb239670	pyrabactin resistance-like protein3	GRMZM2G397518	Zm00001eb148990	barren stalk1
AC204711.3_FG003	Zm00001eb420080	#N/A	AC215260.3_FG001	Zm00001eb124210	0	GRMZM2G140170	Zm00001eb285990	#N/A	GRMZM2G081794	Zm00001eb197140	#N/A
GRMZM2G101511	Zm00001eb175150	teosinte glume architecture1	GRMZM2G481440	Zm00001eb202870	#N/A	GRMZM2G325612	Zm00001eb337910	cytokinin oxidase 5	GRMZM6G735128	Zm00001eb392300	0
GRMZM2G058227	Zm00001eb050070	glycerophosphodiester phosphodiesterase5	GRMZM2G171139	Zm00001eb289010	0	GRMZM2G028622	Zm00001eb433010	Homeobox-transcription factor 122	GRMZM2G057067	Zm00001eb153660	Aux/IAA-transcription factor 12
GRMZM2G101958	Zm00001eb406100	phospholipid transfer protein homolog1	GRMZM2G004732	Zm00001eb413030	#N/A				GRMZM2G429807	Zm00001eb029730	#N/A
GRMZM2G089836	Zm00001eb229460	invertase2	GRMZM2G376416	Zm00001eb384110	beta-glucosidase5				GRMZM2G023952	Zm00001eb123090	cytochrome P-450 24
GRMZM2G076584	Zm00001eb083870	#N/A	GRMZM2G135526	Zm00001eb174190	#N/A				GRMZM2G311969	Zm00001eb305980	#N/A
GRMZM2G175499	Zm00001eb177120	pectin methylesterase15	GRMZM2G008834	Zm00001eb258250	#N/A				GRMZM2G053669	Zm00001eb013430	asparagine synthetase3
GRMZM5G870067	Zm00001eb081230	#N/A	GRMZM2G035688	Zm00001eb076960	aberrant phyllotaxy1				GRMZM2G119999	Zm00001eb027860	Homeobox-transcription factor 127
GRMZM2G083526	Zm00001eb233880	0	GRMZM2G441541	Zm00001eb197890	respiratory burst oxidase4				GRMZM2G093276	Zm00001eb303800	"zinc-regulated, iron-regulated transporter-like protein8"
GRMZM2G112456	Zm00001eb187850	#N/A	GRMZM2G077127	Zm00001eb007670	dwarf14 ortholog-a				GRMZM2G110369	Zm00001eb137930	0
GRMZM2G090226	Zm00001eb372750	#N/A	GRMZM2G127846	Zm00001eb252310	#N/A				GRMZM2G110242	Zm00001eb099370	Wavy auricles in blades1
GRMZM2G040095	Zm00001eb067710	lipoxygenase6	GRMZM2G700146	Zm00001eb403330	#N/A				GRMZM2G053909	Zm00001eb071710	#N/A
GRMZM2G054115	Zm00001eb154790	#N/A	GRMZM2G400784	Zm00001eb401490	#N/A				GRMZM2G064628	Zm00001eb312380	TCP-transcription factor 18
GRMZM2G144028	Zm00001eb360620	receptor-like protein kinase8	GRMZM2G046782	Zm00001eb427040	#N/A				GRMZM2G383841	Zm00001eb108190	bHLH-transcription factor 147
AC233899.1_FG002	Zm00001eb401480	bHLH-transcription factor 21	GRMZM6G986387	Zm00001eb209760	hydroperoxide lyase1				GRMZM2G017319	Zm00001eb051620	LBD-transcription factor 11
GRMZM2G464393	Zm00001eb006860	#N/A	GRMZM2G098594	Zm00001eb269150	GRF-transcription factor 7				GRMZM2G108933	Zm00001eb148390	WUSCHEL-related homeobox 2a`
GRMZM2G031447	Zm00001eb398250	0	GRMZM2G143723	Zm00001eb121010	#N/A				GRMZM2G078129	Zm00001eb237110	#N/A
GRMZM2G409771	Zm00001eb118350	potassium high-affinity transporter22	AC196961.2_FG003	Zm00001eb321260	#N/A
GRMZM2G151496	Zm00001eb389500	#N/A	GRMZM2G068963	Zm00001eb216540	0
GRMZM2G013448	Zm00001eb357070	1-aminocyclopropane-1-carboxylate oxidase5	GRMZM2G024993	Zm00001eb378140	waxy1
GRMZM2G126055	Zm00001eb278390	#N/A	GRMZM2G123387	Zm00001eb075170	WRKY-transcription factor 101
GRMZM2G328742	Zm00001eb197370	ABI3-VP1-transcription factor 40	GRMZM2G104394	Zm00001eb130940	guaiacol peroxidase1
GRMZM2G165422	Zm00001eb001780	#N/A	GRMZM2G431018	Zm00001eb323340	#N/A
GRMZM2G127379	Zm00001eb405590	NAC-transcription factor 25	GRMZM2G144196	Zm00001eb210370	sigma-like factor6
GRMZM2G114893	Zm00001eb023130	0	AC207628.4_FG010	Zm00001eb154850	#N/A
GRMZM2G063756	Zm00001eb165580	benzoxazinone synthesis5	GRMZM2G002178	Zm00001eb009340	allene oxide synthesis2
GRMZM2G144581	Zm00001eb236820	sugars will eventually be exported transporter4b	GRMZM2G056081	Zm00001eb326640	Saccharopine dehydrogenase1
GRMZM2G081504	Zm00001eb223050	0	GRMZM2G063276	Zm00001eb190280	#N/A
GRMZM2G444748	Zm00001eb231360	bZIP-transcription factor 60	GRMZM2G113229	Zm00001eb033930	BURP domain-containing protein-RD22-like6
GRMZM2G433162	Zm00001eb408360	amino acid/auxin permease65	GRMZM2G323888	Zm00001eb283080	0
GRMZM2G416632	Zm00001eb315490	glutathione transferase23	GRMZM2G700188	Zm00001eb312080	0
GRMZM2G031317	Zm00001eb406460	0	GRMZM2G137151	Zm00001eb287860	deoxy xylulose synthase 1
GRMZM2G349709	Zm00001eb422370	#N/A	GRMZM5G855337	Zm00001eb296480	0
GRMZM2G086573	Zm00001eb067980	AP2-EREBP-transcription factor 24	GRMZM2G007372	Zm00001eb233080	pentatricopeptide repeat protein300
GRMZM2G089102	Zm00001eb056070	#N/A	GRMZM2G105224	Zm00001eb151240	MRP interacting2
GRMZM2G030712	Zm00001eb124420	#N/A	GRMZM2G387935	Zm00001eb272480	#N/A
GRMZM2G428179	Zm00001eb370730	#N/A	GRMZM2G044902	Zm00001eb020740	LBD-transcription factor 6
GRMZM2G000587	Zm00001eb371720	#N/A	GRMZM2G090441	Zm00001eb420850	chitinase19
GRMZM2G135277	Zm00001eb078570	#N/A	AC233893.1_FG006	Zm00001eb399900	#N/A
GRMZM2G139786	Zm00001eb136750	glossy6	GRMZM2G119950	Zm00001eb098990	0
AC233751.1_FG002	Zm00001eb175190	neighbor of tga1	AC234575.1_FG003	Zm00001eb284240	threonine synthase3
GRMZM2G015983	Zm00001eb193690	#N/A	GRMZM2G085116	Zm00001eb053680	0
GRMZM2G165987	Zm00001eb335630	#N/A	GRMZM6G953609	Zm00001eb325910	acetylcholinesterase1
GRMZM6G761998	Zm00001eb019840	"zinc-regulated, iron-regulated transporter-like protein2"	GRMZM2G300133	Zm00001eb228140	thick tassel dwarf1
GRMZM2G062504	Zm00001eb084040	0	GRMZM2G181607	Zm00001eb330920	0
GRMZM2G024099	Zm00001eb006530	aspartyl protease3	GRMZM2G042797	Zm00001eb287410	#N/A
GRMZM2G391795	Zm00001eb309480	#N/A	GRMZM2G110881	Zm00001eb211960	0
GRMZM2G154460	Zm00001eb332090	0	AC234161.1_FG010	Zm00001eb391700	#N/A
GRMZM2G043943	Zm00001eb293700	pectin methylesterase37	GRMZM2G042893	Zm00001eb086370	bHLH-transcription factor 144
GRMZM2G179432	Zm00001eb012270	0	GRMZM6G191662	Zm00001eb148000	aldose reductase1
GRMZM2G126808	Zm00001eb009550	Homeobox-transcription factor 45	GRMZM2G172537	Zm00001eb010550	0
GRMZM2G358830	Zm00001eb153370	proline-rich extensin-like receptor kinase2	GRMZM2G113349	Zm00001eb226060	oxygen-evolving complex 33 kda protein b
GRMZM2G060183	Zm00001eb411000	#N/A	GRMZM2G306376	Zm00001eb085220	#N/A
GRMZM5G872068	Zm00001eb253820	glutamine synthetase4	GRMZM2G158009	Zm00001eb323530	#N/A
GRMZM2G405567	Zm00001eb254480	cellulose synthase16	GRMZM2G130374	Zm00001eb030990	WRKY-transcription factor 3
GRMZM2G138750	Zm00001eb122680	#N/A	GRMZM2G179677	Zm00001eb039810	indeterminate domain p1
GRMZM2G097854	Zm00001eb431500	0	GRMZM2G117558	Zm00001eb291320	#N/A
GRMZM2G024104	Zm00001eb054990	glutamine synthetase2	GRMZM2G028665	Zm00001eb135130	0
GRMZM2G132303	Zm00001eb369520	#N/A	GRMZM2G060993	Zm00001eb323970	0
GRMZM2G141376	Zm00001eb384970	skewed root growth similar18	GRMZM2G054277	Zm00001eb317890	NAC-transcription factor 63
GRMZM2G142315	Zm00001eb142630	0	GRMZM2G173429	Zm00001eb428430	GRAS-transcription factor 22
GRMZM2G036286	Zm00001eb255110	FCS-like zinc finger29	GRMZM2G163749	Zm00001eb256970	0
GRMZM2G106413	Zm00001eb069320	0	GRMZM2G008152	Zm00001eb375230	0
GRMZM2G031177	Zm00001eb006660	0	GRMZM2G011590	Zm00001eb434430	0
GRMZM2G145346	Zm00001eb143410	#N/A	GRMZM2G167212	Zm00001eb375220	#N/A
GRMZM2G000451	Zm00001eb329280	#N/A	GRMZM2G011526	Zm00001eb310470	#N/A
GRMZM2G022904	Zm00001eb312250	0	GRMZM2G041258	Zm00001eb277840	0
GRMZM2G169654	Zm00001eb156040	AP2-EREBP-transcription factor 126	AC233953.1_FG004	Zm00001eb363420	#N/A
GRMZM2G386154	Zm00001eb240790	#N/A	GRMZM2G075502	Zm00001eb016620	0
GRMZM2G477829	Zm00001eb225660	#N/A	AC209858.4_FG004	Zm00001eb004140	GNAT-transcription factor 1
GRMZM2G472248	Zm00001eb127770	0	GRMZM2G159953	Zm00001eb280870	#N/A
GRMZM2G353024	Zm00001eb093890	#N/A	GRMZM5G835629	Zm00001eb285380	0
GRMZM5G851266	Zm00001eb413300	polyphenol oxidase1	GRMZM2G171716	Zm00001eb418850	#N/A
GRMZM2G112244	Zm00001eb249090	#N/A	GRMZM2G046458	Zm00001eb157680	#N/A
GRMZM2G045678	Zm00001eb051380	C2C2-Dof-transcription factor 39	GRMZM2G134389	Zm00001eb278930	0
GRMZM2G470075	Zm00001eb106010	0	GRMZM5G806833	Zm00001eb317760	0
GRMZM2G050137	Zm00001eb388750	GNAT-transcription factor 35	GRMZM2G339435	Zm00001eb370430	#N/A
GRMZM2G339736	Zm00001eb367950	#N/A	GRMZM2G031528	Zm00001eb142580	#N/A
GRMZM5G864847	Zm00001eb283560	barren inflorescence4	GRMZM2G002391	Zm00001eb413700	#N/A
GRMZM2G032160	Zm00001eb311620	#N/A	GRMZM2G096695	Zm00001eb423310	0
GRMZM2G049418	Zm00001eb366090	gibberellin 20-oxidase5	GRMZM2G040890	Zm00001eb257430	#N/A
GRMZM2G136831	Zm00001eb372130	0	GRMZM2G164020	Zm00001eb061060	histone one (H1)
GRMZM2G052507	Zm00001eb113170	0	GRMZM2G365961	Zm00001eb272620	arogenate dehydrogenase3
GRMZM2G074053	Zm00001eb250210	amino acid/auxin permease35	GRMZM2G084014	Zm00001eb316580	0
GRMZM2G157027	Zm00001eb086200	purple acid phosphatase21	GRMZM2G046474	Zm00001eb106510	#N/A
GRMZM2G378106	Zm00001eb108330	auxin amido synthetase2	GRMZM2G090718	Zm00001eb256150	pyrophosphate-energized proton pump1
GRMZM2G008290	Zm00001eb047280	0	GRMZM2G373859	Zm00001eb040900	#N/A
GRMZM2G086496	Zm00001eb416090	nitrate transporter/peptide transporter family1	GRMZM2G148769	Zm00001eb103260	0
GRMZM2G135877	Zm00001eb009600	dark response gene5	GRMZM2G104269	Zm00001eb376890	cysteine synthase6
GRMZM2G163761	Zm00001eb051910	knotted interacting protein1	GRMZM2G129304	Zm00001eb175400	#N/A
GRMZM2G026930	Zm00001eb159020	anthocyaninless1	GRMZM2G117439	Zm00001eb285690	0
GRMZM2G141288	Zm00001eb387310	0	GRMZM2G173280	Zm00001eb136120	#N/A
GRMZM2G108032	Zm00001eb010420	xylanase5	GRMZM2G082222	Zm00001eb190910	0
GRMZM2G093175	Zm00001eb163240	asparagine synthetase2	GRMZM5G854473	Zm00001eb146740	0
GRMZM2G059939	Zm00001eb294830	AP2-EREBP-transcription factor 162	GRMZM2G030173	Zm00001eb001190	#N/A
AC210003.2_FG004	Zm00001eb067730	0	GRMZM2G122076	Zm00001eb179000	Homeobox-transcription factor 7
GRMZM2G134382	Zm00001eb382080	liguleless narrow1	GRMZM2G393671	Zm00001eb327260	0
GRMZM2G149943	Zm00001eb412320	#N/A	GRMZM2G037265	Zm00001eb033870	alkaline galactosidase3
GRMZM2G179147	Zm00001eb251960	abscisic acid 8'-hydroxylase1	GRMZM2G133844	Zm00001eb362560	NADH-plastoquinone oxidoreductase1
GRMZM2G148078	Zm00001eb412110	#N/A	GRMZM2G132547	Zm00001eb359410	#N/A
GRMZM2G030038	Zm00001eb143140	#N/A	GRMZM2G064852	Zm00001eb218420	multiple C2 domain and transmembrane region protein7
GRMZM2G022645	Zm00001eb250700	#N/A	GRMZM2G150408	Zm00001eb402780	#N/A
GRMZM2G116881	Zm00001eb278460	#N/A	GRMZM2G093139	Zm00001eb215990	#N/A
GRMZM2G048175	Zm00001eb408940	#N/A	GRMZM2G479684	Zm00001eb072850	#N/A
GRMZM5G832491	Zm00001eb147740	#N/A	GRMZM2G004138	Zm00001eb101680	0
GRMZM2G160279	Zm00001eb408690	0	GRMZM2G016958	Zm00001eb304530	0
GRMZM2G359298	Zm00001eb420190	amine oxidase1	GRMZM2G121221	Zm00001eb212820	histone H1 106a
GRMZM2G104176	Zm00001eb121410	Aux/IAA-transcription factor 7	GRMZM2G127650	Zm00001eb338920	0
GRMZM2G065451	Zm00001eb208150	SBP-transcription factor 20	GRMZM2G064759	Zm00001eb105780	#N/A
GRMZM2G134235	Zm00001eb084360	#N/A	GRMZM2G166218	Zm00001eb196870	0
GRMZM2G088242	Zm00001eb100410	HSF-transcription factor 2	GRMZM2G046070	Zm00001eb071040	cinnamyl alcohol dehydrogenase1
GRMZM2G041175	Zm00001eb313460	0	GRMZM2G101754	Zm00001eb190970	#N/A
GRMZM2G085467	Zm00001eb316660	bHLH-transcription factor 146	GRMZM2G146475	Zm00001eb141060	glutathione transferase28
GRMZM6G961377	Zm00001eb340800	#N/A	AC216886.3_FG002	Zm00001eb380390	0
GRMZM2G047298	Zm00001eb158210	0	GRMZM2G153488	Zm00001eb247810	defensin-like protein4
GRMZM2G144504	Zm00001eb347730	0	GRMZM2G058450	Zm00001eb144260	#N/A
GRMZM5G850129	Zm00001eb278670	GRF-transcription factor 11	GRMZM2G060952	Zm00001eb010040	deoxymugineic acid synthase 1
GRMZM2G071272	Zm00001eb313660	#N/A	GRMZM2G175860	Zm00001eb288550	0
GRMZM2G104843	Zm00001eb081610	tassel seed1	GRMZM5G876898	Zm00001eb070250	aminomethyltransferase1
GRMZM2G136895	Zm00001eb431850	beta-D-xylosidase1	GRMZM2G147221	Zm00001eb347530	#N/A
GRMZM2G474194	Zm00001eb000380	beta expansin3	GRMZM2G157252	Zm00001eb185660	#N/A
GRMZM2G036464	Zm00001eb190340	glutamine synthetase5	GRMZM2G063882	Zm00001eb238230	pyrabactin resistance-like protein10
GRMZM2G067624	Zm00001eb322280	SBP-transcription factor 29	GRMZM2G457003	Zm00001eb105670	#N/A
GRMZM2G442763	Zm00001eb038210	#N/A	GRMZM2G054634	Zm00001eb390580	brassinosteroid-signaling kinase3
GRMZM2G040278	Zm00001eb401080	gibberellin-insensitive dwarf protein homolog3	GRMZM2G093272	Zm00001eb289460	#N/A
GRMZM2G098319	Zm00001eb269110	#N/A	GRMZM2G069389	Zm00001eb433470	0
GRMZM2G052869	Zm00001eb335880	metallothionein9	GRMZM2G144653	Zm00001eb302140	thioredoxin h homolog2
GRMZM2G162737	Zm00001eb093140	#N/A
GRMZM2G442523	Zm00001eb081120	sugar transport protein10
GRMZM2G035531	Zm00001eb392380	VQ motif-transcription factor54
GRMZM2G151992	Zm00001eb397730	#N/A
AC211652.4_FG001	Zm00001eb169930	#N/A
GRMZM2G023291	Zm00001eb050660	Homeobox-transcription factor 124
GRMZM2G030762	Zm00001eb364850	bHLH-transcription factor 55
GRMZM2G138074	Zm00001eb150550	0
GRMZM2G006894	Zm00001eb432500	proton-exporting ATPase4
GRMZM2G392101	Zm00001eb433500	cytokinin response regulator2
GRMZM2G098904	Zm00001eb233420	bZIP-transcription factor 104
GRMZM2G143640	Zm00001eb366790	MYB-related-transcription factor 55
GRMZM2G113863	Zm00001eb330340	#N/A
GRMZM2G113002	Zm00001eb012360	#N/A
GRMZM2G065394	Zm00001eb388430	0
GRMZM2G025182	Zm00001eb330500	pectin methylesterase20
GRMZM2G029912	Zm00001eb389050	eceriferum2
GRMZM2G134708	Zm00001eb176160	monodehydroascorbate reductase2
GRMZM5G828987	Zm00001eb400300	0
GRMZM2G466532	Zm00001eb191640	0
GRMZM2G053338	Zm00001eb326420	auxin amido synthetase8
GRMZM2G051689	Zm00001eb400000	#N/A
GRMZM2G071620	Zm00001eb214740	Zea mays MADS31
GRMZM2G067022	Zm00001eb288800	auxin import carrier4
GRMZM2G014914	Zm00001eb306380	plasma membrane intrinsic protein2
GRMZM5G811593	Zm00001eb025880	nitrate transport7
GRMZM6G056015	Zm00001eb155660	sugars will eventually be exported transporter2a
GRMZM2G105335	Zm00001eb193180	GRF-transcription factor 10
GRMZM2G440543	Zm00001eb008130	gibberellin-insensitive dwarf protein homolog4
GRMZM2G053503	Zm00001eb340140	AP2-EREBP-transcription factor 148
GRMZM2G098346	Zm00001eb168550	alcohol dehydrogenase2
GRMZM2G133394	Zm00001eb178000	#N/A
GRMZM2G040359	Zm00001eb428520	#N/A
GRMZM2G120304	Zm00001eb126900	0
GRMZM2G178497	Zm00001eb248310	#N/A
GRMZM2G139815	Zm00001eb310260	WRKY-transcription factor 37
GRMZM2G071021	Zm00001eb160820	aldehyde dehydrogenase3
GRMZM2G015219	Zm00001eb007830	0
GRMZM2G106445	Zm00001eb069330	#N/A
GRMZM2G340065	Zm00001eb433330	cysteine protease6
GRMZM2G412601	Zm00001eb312910	calcineurin B-like-interacting protein kinase28
GRMZM2G476685	Zm00001eb311740	cyclin20
GRMZM2G120971	Zm00001eb329070	#N/A
GRMZM2G094639	Zm00001eb023570	#N/A
GRMZM2G073860	Zm00001eb410860	purple acid phosphatase7
GRMZM2G069525	Zm00001eb073790	G2-like-transcription factor 37
GRMZM2G128651	Zm00001eb418970	#N/A
GRMZM2G013957	Zm00001eb014490	0
GRMZM2G161154	Zm00001eb124800	metallothionein8
GRMZM2G175782	Zm00001eb273360	0
GRMZM2G342243	Zm00001eb271440	0
GRMZM2G130800	Zm00001eb125880	0
GRMZM2G071339	Zm00001eb353540	pectin methylesterase38
GRMZM2G074267	Zm00001eb254390	PIN-formed protein2
GRMZM2G093405	Zm00001eb120200	0
GRMZM2G091226	Zm00001eb401340	#N/A
GRMZM2G109405	Zm00001eb319660	purple acid phosphatase13
GRMZM2G030583	Zm00001eb278400	terpene synthase26
GRMZM2G354867	Zm00001eb430920	argonaute2b
GRMZM2G122277	Zm00001eb172230	Trihelix-transcription factor 44
GRMZM2G031941	Zm00001eb384940	#N/A
GRMZM2G178102	Zm00001eb136060	Homeobox-transcription factor 25
GRMZM5G843748	Zm00001eb315770	0
GRMZM2G129261	Zm00001eb073830	naked endosperm1
GRMZM2G006505	Zm00001eb325180	#N/A
GRMZM2G008202	Zm00001eb267770	#N/A
GRMZM2G009365	Zm00001eb231180	0
GRMZM2G064386	Zm00001eb259070	#N/A
GRMZM2G003509	Zm00001eb031670	Homeobox-transcription factor 119
GRMZM2G085054	Zm00001eb165590	benzoxazinone synthesis8
GRMZM2G162333	Zm00001eb074530	pectin methylesterase36
GRMZM2G099860	Zm00001eb009160	trehalose-6-phosphate synthase2
GRMZM2G176576	Zm00001eb144500	"xylan _-1,3-arabinofuranosyl-transferase8"
GRMZM2G476637	Zm00001eb030260	#N/A
GRMZM2G166711	Zm00001eb178780	0
GRMZM2G109566	Zm00001eb002470	#N/A
GRMZM2G121565	Zm00001eb288130	brassinosteroid insensitive1-associated receptor kinase 4
GRMZM5G804575	Zm00001eb039040	#N/A
GRMZM2G125241	Zm00001eb020170	0
GRMZM2G037128	Zm00001eb209880	Trihelix-transcription factor 21
GRMZM2G047384	Zm00001eb150740	0
GRMZM2G004858	Zm00001eb150470	0
GRMZM2G084899	Zm00001eb288720	#N/A
GRMZM2G150011	Zm00001eb309530	defectively organized tributaries5
GRMZM2G176209	Zm00001eb043650	tasselless1
