# Supplementary material for: Transcriptional corepressors in maize maintain meristem development
Source: Plant Physiol. 2024 Sep 10;197(1):kiae476. doi: 10.1093/plphys/kiae476 (PMC11663565; doi:10.1093/plphys/kiae476)
Supplement: kiae476_Supplementary_Data [file kiae476_supplementary_data.zip › Supplemental Dataset_3.xlsx]

## Sheet: Summary 
F1 hybrids	NAM founder	WIM2020	HI2021	HF2021	HI2022	HF2022	TOTAL EAR LENGTH	TOTAL KRN	TOTAL KW	N wt	N mut			Locations
A619 x B73	yes	X	X	X		X	p=0.0388	p=<0.00001	p=0.7536	285	302		WIM	Waksman Institute, Rutgers University, NJ
A619 x B104	no		X	X			p=0.000565	p=0.15	p<0.00001	83	76		HF	Hort Farm III, Rutgers University, NJ
A619 x CML52	yes				X				p<0.0001	23	35		HI	Friendly Isle Growing Service Corp, Molokai, HI
A619 x CML69	yes				X	X	p=0.79	p=0.00125	p=0.598	84	84
A619 x CML333	yes			X						36	30
A619 x HP301	yes			X		X	p=0.67	p=0.58	p<0.00001	89	79
A619 x Ki3	yes		X							23	36
A619 x Ki11	yes		X					p=<0.00001		37	35
A619 x M37W	yes		X	X			p=0.37	p=0.15	p=0.017	68	68
A619 x M162W	no		X							35	35
A619 x CML322	yes		X							38	36
A619 x IL14H	yes		X	X			p=0.13	p=0.82	p<0.00001	77	64
A619 x Mo17	no		X	X	X		p=0.54	p=0.067	p<0.00001	144	133
A619 x Mo18W	yes		X	X			p=0.14	p=0.88	p=0.0001	83	76
A619 x MS71	yes		X	X	X		p=0.31	p=0.000123	p=0.002137	137	131
A619 x NC358	yes		X			X	p=0.0043	p=0.27	p=0.787	53	52
A619 x W22	no		X	X			p=0.14	p=0.059	p<0.0001	70	65
B73 x CML52	yes			X		X partial	p=0.87	p=0.0016		27	36
B73 x CML69	yes				X	X partial	p=0.073	p=0.011		68	72
B73 x CML103	yes			X		X	p=0.028	p=0.098	p=0.332	64	79
B73 x CML228	yes		X					p=0.0037		38	35
B73 x CML322	yes		X	X			p=0.08	p=0.25	p=0.12	68	65
B73 x Ki3	yes		X							35	35
B73 x Ki11	yes		X					p= 0.0037		36	37
B73 x Ky21	yes		X			X partial	p=0.91	p=0.35		44	35
B73 x M37W	yes		X	X	X		p=0.81	p=0.0025	p=0.582	117	99
B73 x Mo18W	yes		X	X			p=0.55	p=0.81	p=0.88	74	71
B73 x MS71	yes		X	X	X		p=0.22	p=0.00021	p=0.408	130	142
B73 x NC350	yes			X		X partial	p=0.11	p=0.55		40	41
B73 x NC358	yes		X			X	p=0.006	p=0.83	p=0.623	49	53
B73 x OH7B	yes		X					p=0.0173		34	34
B73 x TzI8	yes		X	X	X		p=0.48	p=<0.00001	p=0.0103	106	109
B73 x B97	yes		X	X		X	p=0.65	p=0.0021	p=0.0185	96	102
B73 x B104	no		X	X			p=0.14	p=0.91	p=0.12	81	81
B73 x OH43	yes		X			X	p=0.41	p=0.00026	p=0.252	57	51
B73 x P39	yes		X			X	p=0.62	p=0.27	p=0.017	45	42
B73 x W22	no		X	X			p=0.28	p=0.62	p=0.79	78	77
										2652	2633
Key
significant KRN
2 or more replicates
significant ear length
significant KW
opposite direction

## Sheet: WIM2020 Stats
F1 Hybrid Combination	Number Wt F1 KRN	Median Wt	Standard Dev Wt	Number Mut F1 KRN	Median Mut	Standard Dev Mut	Mean Wt	Mean Mut	Difference between means ± SEM	P Value KRN	t, df KRN		Number Wt F1 Ear Length	Median Wt	Standard Dev Wt	Number Mut F1 Ear Length	Median Mut	Standard Dev Mut	Mean Wt	Mean Mut	Difference between means ± SEM	P Value Ear Length	t, df Ear Length		Number Wt F1 Kernel Weight (100)	Median Wt	Standard Deviation Wt	Number Mut F1 Kernel Weight (100)	Median Mut	Standard Deviation Mut	Mean Wt	Mean Mut	Difference between means ± SEM	P Value Kernel Weight (100)	t, df Kernel Weight (100)		Key
A619 X B73	63	16	1.469	95	18	1.512	16.86	17.77	0.9113 ± 0.2429	0.0002	t=3.752, df=156		63	26	1.5	95	25.5	1.929	25.63	25.57	-0.05856 ± 0.2878	0.839	t=0.2035, df=156		35	26.3	3.53	40	24.15	2.027	26.01	24.98	-1.028 ± 0.6477	0.1166	t=1.587, df=76		Difference between means (B - A) ± SEM
																																					Mean Column B = Mut
																																					Mean Column A = Wt

## Sheet: WIM2020 Raw Data
Pedigree
20AG01,03,05 = A619 X B73	KRN	Ear Length (cm)	Kernel Weight (100)
	18	27	25.9
	18	27	25.9
	16	26.5	27.8
	18	26	28.1
	18	26	27.8
	18	27	28.2
	16	27.5	28.2
	18	26	29.4
	18	24.5	28.3
	18	25.5	28.5
	16	25	25.8
	14	27	25.8
	16	27.5	26.7
	18	26	26.3
	16	26	26.8
	18	26	26.6
	18	25	25.3
	18	25	26.2
	16	25	25.7
	18	27	25.9
	16	25	26.7
	18	27	26.4
	18	28	26.3
	20	27	26.3
	20	26.5	26.3
	16	26	21.7
	16	27.5	21.3
	20	27	22
	14	27	21.2
	18	25	21.4
	18	27	21.3
	16	24	21.5
	16	20.5	21.1
	14	24	21.3
	18	26	21.6
	16	27
	16	25
	18	25
	14	25
	18	23
	18	25
	18	25
	16	22
	16	25.5
	16	24.5
	16	27
	16	25.5
	16	24
	16	24
	16	25.5
	18	25.5
	16	25
	16	26
	16	29
	16	26
	16	26
	18	23
	14	26
	16	23.5
	16	23
	16	25.5
	16	25.5
	20	27.5
20AG02,04,06 = A619 X BC9(B73) rel2-ref	20	27.5	27.5
	22	26	27.7
	18	28.5	28.2
	18	24.5	28.1
	20	25	27.4
	18	26	27.8
	18	25	27.6
	18	24.5	28.2
	18	27	27.5
	16	29	27
	20	27.5	27
	18	27.5	25.6
	16	26	25.9
	18	28	25
	18	27.5	26.6
	16	26	25.5
	18	25	26.4
	16	24	24.3
	16	28	26
	18	27	26.2
	16	24.5	22.3
	20	26.5	21.6
	18	23	23.8
	16	27	22.4
	20	27	23.5
	16	26.5	22.6
	18	28.5	23
	16	25.5	23.2
	18	28	22.6
	16	27.5	24
	16	25	23.7
	16	26.5	23.6
	20	26	23.5
	18	25.5	23.5
	20	30	22.7
	18	28.5	23.2
	18	28	23.5
	18	27.5	23.8
	18	28	23.8
	16	26.5	23.5
	16	26
	16	28
	16	27
	18	27
	18	24.5
	20	23
	18	24.5
	20	25.5
	18	25.5
	16	26
	18	21.5
	20	24
	16	25
	18	24.5
	18	23
	18	22.5
	22	23.5
	16	25
	18	26.5
	16	24.5
	18	22.5
	18	23
	16	21
	18	22
	18	22
	20	21
	16	24
	20	23.5
	16	24
	20	24.5
	18	26.5
	18	23
	16	24
	16	26
	18	27
	18	25.5
	16	26
	16	24.5
	18	22.5
	18	28
	18	25
	18	27
	20	26.5
	18	26.5
	16	25.5
	16	27
	18	22.5
	20	25.5
	16	25
	20	28
	18	27
	18	27
	16	24
	18	24.5
	18	25.5

## Sheet: HI2021 Stats
F1 Hybrid Combination	Number Wt F1 KRN	Median Wt	Standard Dev Wt	Number Mut F1 KRN	Median Mut	Standard Dev Mut	Mean Wt	Mean Mut	Difference between means ± SEM	P Value KRN	t, df KRN		Number Wt F1 Ear Length	Median Wt	Standard Dev Wt	Number Mut F1 Ear Length	Median Mut	Standard Dev Mut	Mean Wt	Mean Mut	Difference between means ± SEM	P Value Ear Length	t, df Ear Length		Number Wt F1 Kernel Weight (100)	Median Wt	Standard Deviation Wt	Number Mut F1 Kernel Weight (100)	Median Mut	Standard Deviation Mut	Mean Wt	Mean Mut	Difference between means ± SEM	P Value Kernel Weight (100)	t, df Kernel Weight (100)		Key
A619 x B104	40	16	1.4	34	16	1.93	15.3	15.82	0.5235 ± 0.3881	0.1816	t=1.349, df=72		39	14	2.926	40	17	2.279	14.45	17.16	2.713 ± 0.6206	<0.0001	t=4.371, df=71		10	36.75	0.7376	10	33.35	0.9987	36.88	33.42	-3.460 ± 0.3926	<0.0001	t=8.813, df=18		Difference between means (B - A) ± SEM
B73 x B104	38	16	1.782	39	16	1.203	15.47	15.64	0.1673 ± 0.3456	0.6297	t=0.4842, df=75		38	14	1.962	39	15	1.739	14.41	14.95	0.5408 ± 0.4222	0.2042	t=1.281, df=75		10	29.1	0.8276	10	28.95	0.646	29.36	28.82	-0.5400 ± 0.3320	0.1212	t=1.627, df=18		Mean Column B = Mut
A619 x B73	34	16	1.502	36	18	1.641	16.53	17.78	1.248 ± 0.3767	0.0015	t=3.314, df=68		34	15	2.474	36	15	2.506	14.68	15.01	0.3374 ± 0.5955	0.5729	t=0.5666, df=68		10	32.9	1.271	10	33.2	0.6931	32.94	33.34	0.4000 ± 0.4579	0.3938	t=0.8736, df=18		Mean Column A = Wt
A619 x Ki11	37	14	1.375	35	16	1.94	14.32	16	1.676 ± 0.3947	<0.0001	t=4.246, df=70		37	13	3.142	35	13	2.474	14.05	14.07	0.01737 ± 0.6690	0.9794	t=0.02597, df=70		10	34.15	0.4977	10	31.05	0.688	34.39	31.2	-3.190 ± 0.2685	<0.0001	t=11.88, df=18
B73 x CML228	38	15	1.371	35	16	1.451	14.89	15.89	0.9910 ± 0.3303	0.0037	t=3.000, df=71		38	13.25	1.738	35	13.5	1.442	13.62	13.26	-0.3613 ± 0.3755	0.3393	t=0.9621, df=71		10	33.6	0.5563	10	31.2	0.7525	33.45	31.28	-2.170 ± 0.2959	<0.0001	t=7.333, df=18
B73 x CML322	35	16	1.666	39	16	1.876	16.4	16.51	0.1128 ± 0.4145	0.7862	t=0.2722, df=72		35	14	1.975	39	14	2.79	14.72	14.05	-0.6687 ± 0.5680	0.243	t=1.177, df=72		10	27.3	0.5599	10	26.05	0.9336	27.13	26.56	-0.5700 ± 0.3442	0.1151	t=1.656, df=18
A619 x IL14H	35	16	1.65	33	16	1.503	15.43	15.52	0.08658 ± 0.3834	0.8221	t=0.2258, df=66		35	15	2.417	33	14	2.024	14.71	14.08	-0.6385 ± 0.5423	0.2433	t=1.177, df=66		10	33	0.51	10	28	0.6532	32.97	28	-4.970 ± 0.2621	<0.0001	t=18.96, df=18
A619 x Mo17	38	12	1.103	32	14	1.162	12.84	13.44	0.5954 ± 0.2713	0.0316	t=2.195, df=68		38	19	2.846	32	17	2.652	18.18	16.92	-1.262 ± 0.6621	0.0608	t=1.907, df=68		10	37.5	0.8025	10	32.85	0.887	37.58	32.97	-4.610 ± 0.3783	<0.0001	t=12.19, df=18
A619 x Mo18W	37	16	1.397	37	16	1.373	16.22	15.95	-0.2703 ± 0.3221	0.4041	t=0.8392, df=72		37	17	2.053	37	17	2.089	16.62	16.57	-0.05405 ± 0.4815	0.9109	t=0.1123, df=72		11	31.3	1.247	10	29	0.6258	30.93	28.85	-2.077 ± 0.4379	0.0001	t=4.743, df=19
B73 x Mo18W	35	16	1.634	34	17	2.31	17.09	17.24	0.1496 ± 0.4806	0.7566	t=0.3113, df=67		35	15	1.871	32	14.75	2.099	15.33	14.62	-0.7129 ± 0.4849	0.1463	t=1.470, df=65		10	28.4	0.4197	10	27.85	1.203	28.45	28.39	-0.06000 ± 0.4030	0.8833	t=0.1489, df=18
A619 x Ms71	34	16	1.496	32	16	1.385	14.94	16.63	1.684 ± 0.3556	<0.0001	t=4.736, df=64		33	16	2.454	33	16.5	2.531	16	16.47	0.4667 ± 0.6137	0.4498	t=0.7605, df=64		10	35.05	0.4546	10	31	0.3466	35	31.03	-3.970 ± 0.1808	<0.0001	t=21.96, df=18
B73 x Ms71	38	16	2.007	37	18	1.155	17.16	18	0.8421 ± 0.3795	0.0296	t=2.219, df=73		38	15	2.281	37	14.5	1.372	15.03	14.74	-0.2831 ± 0.4361	0.5183	t=0.6491, df=73		10	31.5	0.9351	10	30.5	0.7903	31.39	30.17	-1.220 ± 0.3872	0.0055	t=3.151, df=18
A619 x NC358	38	15	1.285	34	14	1.229	15.16	15.06	-0.09907 ± 0.2972	0.7399	t=0.3334, df=70		38	16	2.611	34	17.25	1.669	16.21	17.44	1.231 ± 0.5235	0.0215	t=2.351, df=70		10	30.95	0.6325	10	29.8	0.7031	31.03	30.01	-1.020 ± 0.2991	0.0031	t=3.411, df=18
B73 x NC358	38	16	1.75	38	16	1.46	16.26	16.37	0.1053 ± 0.3697	0.7767	t=0.2847, df=74		38	15	1.662	38	16	2.012	15.42	15.8	0.3816 ± 0.4234	0.3704	t=0.9013, df=74		10	28.3	0.2789	10	27.05	0.5798	28.3	26.85	-1.450 ± 0.2034	<0.0001	t=7.127, df=18
A619 x W22	36	16	1.319	37	16	1.288	15.44	15.19	-0.2553 ± 0.3051	0.4056	t=0.8367, df=71		37	17	1.927	37	16	1.964	16.19	16.05	-0.1351 ± 0.4524	0.766	t=0.2987, df=72		10	31.1	0.8706	10	28.95	0.752	31.37	28.81	-2.560 ± 0.3638	<0.0001	t=7.037, df=18
B73 x W22	38	16	1.37	36	16	1.248	16.53	16.39	-0.1374 ± 0.3053	0.6539	t=0.4502, df=72		38	15	2.358	36	16	1.561	15.18	16.01	0.8297 ± 0.4675	0.0802	t=1.775, df=72		10	29	0.3771	10	28.8	0.7454	29	28.93	-0.07000 ± 0.2642	0.794	t=0.2650, df=18
B73 x OH7B	34	16	1.292	34	18	1.482	16.71	17.53	0.8235 ± 0.3371	0.0173	t=2.443, df=66		34	15	2.376	33	16	2.669	14.91	16.11	1.194 ± 0.6168	0.0572	t=1.936, df=65		10	27.75	1.321	10	27	1.254	27.63	27.21	-0.4200 ± 0.5759	0.4752	t=0.7293, df=18
B73 x Tzi8	34	16	1.76	38	16	1.498	15.59	16.16	0.5697 ± 0.3841	0.1425	t=1.483, df=70		34	15	2.158	38	15	2.441	14.99	14.66	-0.3274 ± 0.5459	0.5506	t=0.5998, df=70		10	28.4	0.2708	10	26.5	0.7058	28.3	26.56	-1.740 ± 0.2391	<0.0001	t=7.278, df=18
B73 x B97	37	16	1.418	38	17	1.593	16.65	16.95	0.2987 ± 0.3486	0.3943	t=0.8569, df=73		37	16	1.973	38	15	1.858	15.62	15.01	-0.6085 ± 0.4425	0.1733	t=1.375, df=73		10	30.55	0.6237	10	29.45	0.8757	30.67	29.23	-1.440 ± 0.3400	0.0005	t=4.236, df=18
B73 x OH43	40	16	1.516	36	18	1.132	16.4	17.44	1.044 ± 0.3097	0.0012	t=3.372, df=74		40	15	2.808	35	14	2.392	15.1	14.67	-0.4286 ± 0.6070	0.4824	t=0.7060, df=73		10	31	0.4114	10	29.75	0.3837	31.04	29.75	-1.290 ± 0.1779	<0.0001	t=7.250, df=18
B73 x P39	39	16	1.367	37	16	1.41	15.64	16.11	0.4671 ± 0.3185	0.1468	t=1.466, df=74		39	16	2.401	37	16	2.471	15.4	15.51	0.1161 ± 0.5589	0.836	t=0.2077, df=74		10	29.9	0.859	10	30.7	0.8127	29.97	30.95	0.9800 ± 0.3740	0.0173	t=2.621, df=18
B73 x M37W	37	16	1.598	32	16	1.176	16.05	16.19	0.1334 ± 0.3424	0.6979	t=0.3898, df=67		37	16	1.826	32	16	2.034	16.39	16.16	-0.2356 ± 0.4647	0.6138	t=0.5071, df=67		10	26	0.9419	10	25.5	0.4322	26.14	25.63	-0.5100 ± 0.3277	0.137	t=1.556, df=18
A619 x M37W	33	16	1.168	34	16	1.218	15.64	15.18	-0.4599 ± 0.2916	0.1197	t=1.577, df=65		33	14.5	2.509	34	14.5	2.891	15.79	17.06	1.271 ± 0.6623	0.0594	t=1.919, df=65		10	31	0.8314	10	30.15	0.7052	31.03	30.12	-0.9100 ± 0.3448	0.0167	t=2.640, df=18

## Sheet: HI2021 Raw Data
Pedigree
E91, E92, E93 = BC11(A619) rel2-ref (20AG283) x Ki3 (20AG291)	KRN	Ear Length (cm)	Kernel Weight (100)
1	16	20	36
2	14	19	35.7
3	16	17	35
4	16	19	36.3
5	18	18	36
6	16	15	35.9
7	18	16	36.6
8	16	12	37
9	16	16	35
10	14	15	37.9
11	14	16
12	16	15
13	16	14
14	16	17
15	16	15
16	14	15
17	16	16
18	14	16
19	16	14
20	16	16
21	18	11
22	14	11
23	16	13
24	16	17
25	14	14
26	16	20
27	16	14
28	16	13
29	16	16
30	16	15
31	14	14
32	16	11
33	16	15
34	14	11
35	12	11
36	16	9
E94, E95, E96 = A619 (20AG382) x Ki3 (20AG291)	KRN	Ear Length (cm)	Kernel Weight (100)
1	16	14	34
2	18	14	36.5
3	16	14	32
4	14	17	35.5
5	16	14	35.5
6	16	15.5	35
7	14	14	35
8	16	12	34.8
9	16	10	35
10	14	18	34.8
11	18	12
12	14	14
13	16	13
14	16	14.5
15	16	17
16	14	14.5
17	14	15
18	16	13
19	16	15
20	12	16
21	16	18.5
22	16	16
23	16	18
E160, E161, E162 = BC9(B73) rel2-ref (20AG386) x Ki11 (20AG286)	KRN	Ear Length (cm)	Kernel Weight (100)
1	14	17	27.8
2	16	12	27.9
3	18	13	28
4	16	13	28.5
5	16	19	28
6	18	12	26.3
7	16	13	27.5
8	18	10	27.5
9	16	15	26.6
10	16	10	26.2
11	16	14
12	18	11
13	16	15
14	16	17.5
15	16	15
16	18	17
17	18	16.5
18	16	16
19	16	11
20	14	12
21	18	14.5
22	14	11
23	14	11
24	16	13
25	16	17
26	12	15
27	16	16
28	14	17
29	16	15
30	18	18
31	16	18
32	16	19
33	16	15
34	14	14
35	16	13.5
36	14	15.5
37	14	14
E157, E158, E159 = B73 (20AG383) x Ki11 (20AG286)	KRN	Ear Length (cm)	Kernel Weight (100)
1	16	13	28.4
2	14	14	27.7
3	14	15.5	28.1
4	16	14	29.2
5	16	13.5	31
6	18	17	29.1
7	16	12	29.5
8	14	16	31.1
9	18	17	28.3
10	14	14	30
11	16	15
12	18	13
13	14	8
14	16	8
15	16	14
16	14	14
17	18	15
18	14	17.5
19	14	14
20	16	15
21	14	13.5
22	16	12
23	16	13
24	14	11
25	16	12.5
26	18	14
27	16	15
28	16	17
29	18	18.5
30	16	12
31	14	13.5
32	14	11
33	18	13
34	12	9
35	14	16
36	16	10
E187, E188, E189 = B104 (20AG277) x BC9(B73) rel2-ref (20AG296)	KRN	Ear Length (cm)	Kernel Weight (100)
1	16	15	28.9
2	16	16	28.5
3	14	16	27.5
4	16	15	29
5	14	17	28.5
6	16	16	29.5
7	16	15	29.3
8	16	15	29.5
9	16	15.5	29.3
10	16	16	28.2
11	16	16
12	16	17
13	18	18
14	18	13
15	16	16
16	16	15
17	16	13
18	18	14
19	16	12
20	16	14.5
21	16	16
22	14	14
23	14	11
24	14	18
25	14	14
26	16	11
27	16	17
28	14	14
29	14	15
30	18	13
31	16	16
32	16	14
33	16	16
34	16	18
35	16	16
36	14	14.5
37	14	13.5
38	16	13
39	14	14
E190, E191, E192 = B104 (20AG277) x B73 (20AG285)	KRN	Ear Length (cm)	Kernel Weight (100)
1	14	11	29.9
2	14	18	29.2
3	14	14	28.7
4	14	13	29.5
5	18	16.5	29.5
6	14	12.5	29
7	14	15	31.4
8	16	17	29
9	16	12	28.9
10	16	12	28.5
11	10	9
12	14	15
13	18	14
14	16	13
15	16	13
16	16	15
17	16	16.5
18	14	14
19	14	16
20	14	13
21	14	13
22	16	15
23	18	17
24	14	12
25	16	14
26	16	14
27	16	14
28	16	18
29	16	16
30	14	14
31	18	15
32	20	16
33	16	16
34	18	17
35	14	14
36	16	15
37	16	15
38	16	13
E253, E254, E255 = B73 (20AG383) X OH7B (20AG267)	KRN	Ear Length (cm)	Kernel Weight (100)
1	18	19	26.8
2	16	15	30
3	16	15	27.8
4	16	12	25
5	18	16	28.5
6	18	16	27
7	16	15	27
8	16	16	28.5
9	16	16	27.7
10	16	17	28
11	16	14
12	18	14.5
13	16	18
14	16	14
15	16	18
16	18	16
17	14	13
18	18	13
19	18	10
20	16	15
21	16	18
22	16	13
23	16	19
24	14	11
25	16	16.5
26	18	12
27	18	17
28	18	13
29	18	16
30	18	15
31	18	17
32	18	14
33	14	10
34	18	13
E256, E257, E258 = BC9(B73) rel2-ref (20AG386) x OH7B (20AG267)	KRN	Ear Length (cm)	Kernel Weight (100)
1	18	17	25.8
2	18	14	27.3
3	20	17	27.1
4	18	16	26.9
5	18	13	26.6
6	20	17	26.9
7	18	15	27.5
8	18	16	27.5
9	16	15.5	30.4
10	18	21	26.1
11	16
12	16	17
13	18	17
14	16	17
15	20	20
16	18	12
17	16	15
18	16	14
19	18	16
20	20	17
21	18	20
22	16	8
23	16	18
24	14	11
25	18	17
26	20	18
27	18	18
28	18	16
29	18	21
30	18	15
31	16	16
32	16	15
33	16	16
34	18	16
E181, E182, E183 = A619 (20AG284) x B104 (20AG277)	KRN	Ear Length (cm)	Kernel Weight (100)
1	16	16	36.4
2	16	18	37
3	16	16	38.5
4	18	20	36.2
5	16	15	36.5
6	16	16	37.5
7	16	14	37.2
8	16	15	36
9	16	14	36.5
10	14	16	37
11	16	14
12	12	13
13	16	16
14	14	13
15	14
16	16	18
17	16	13
18	14	22
19	16	15
20	18	15
21	14	11
22	16	10
23	12	13
24	14	11
25	16	11
26	12	12
27	14	11
28	16	16
29	16	20
30	16	16
31	16	14
32	16	13
33	16	11
34	14	18
35	14	16.5
36	14	16
37	16	13
38	16	12
39	16	10
40	16	10
E184, E185, E186 = BC11(A619) rel2-ref (20AG283) x B104 (20AG277)	KRN	Ear Length (cm)	Kernel Weight (100)
1	16	18	35.5
2	14	15	32
3	18	15	33.4
4	16	17	32.7
5	18	20	33.5
6	16	18	33.3
7	18	19	33
8	18	19	33.7
9	14	17	32.6
10	16	12	34.5
11	16	20
12	14	16
13	16	16.5
14	14	16
15	14	18
16	18	16
17	16	19
18	14	16
19	18	18
20	14	15
21	16	18
22	16	22
23	16	20
24	22	20
25	16	15
26	14	14
27	14	14
28	18	18
29	14	19
30	16	21
31	16	15
32	14	16
33	16	15
34	12	16
E115, E116, E117 = NC358 (20AG287) x BC11(A619) rel2-ref (20AG283)	KRN	Ear Length (cm)	Kernel Weight (100)
1	14	19
2	14	19
3	14	19
4	16	17
5	14	19
6	14	17
7	14	19
8	16	17
9	16	18
10	14	19
11	16	20
12	16	18
13	16	19
14	14	18
15	14	17.5
16	18	20
17	16	15.5
18	18	15
19	14	17
20	16	17
21	14	19
22	14	15
23	14	17
24	14	18
25	16	17
26	14	20
27	14	16
28	16	14
29	16	17
30	14	15
31	16	16
32	16	18
33	16	14
34	14	17
E118, E119, E120 = NC358 (20AG287) x A619 (20AG284)	KRN	Ear Length (cm)	Kernel Weight (100)
1	16	18	30.9
2	14	20	32
3	16	16	30.5
4	16	16	30.1
5	16	16	31
6	14	15	31.5
7	16	16	31
8	16	19	30.5
9	16	15	32
10	14	20	30.8
11	14	16
12	14	11
13	16	19
14	14	17
15	18	14
16	14	14
17	14	19
18	16	14
19	16	15
20	16	19
21	14	15
22	14	17
23	14	16
24	16	20
25	14	10
26	14	11
27	14	16
28	16	17
29	14	15
30	16	17
31	14	16
32	16	18
33	18	16
34	14	21
35	14	15
36	16	20
37	18	13
38	14	14
E211, E212, E213 = CML322 (20AG279) x BC11(A619) rel2-ref (20AG283)	KRN	Ear Length (cm)	Kernel Weight (100)
1	16	17	29.1
2	16	17	28
3	16	16.5	27.7
4	16	16	28.1
5	16	18	29
6	16	13	28.3
7	16	15	31
8	14	20	27.5
9	16	16	27.8
10	16	15	28.8
11	14	14
12	16	12
13	18	17
14	14	19
15	16	13
16	14	17
17	14	14
18	14	12
19	14	13
20	14	12
21	16	12
22	16	11
23	14	10
24	14	16
25	16	15
26	16	15
27	14	15
28	16	14
29	12	15
30	16	14
31	18	17
32	14	13
33	14	12.5
34	14	15
35	16	13
36	16	12
E214, E215, E216 = A619 (20AG284) x CML322 (20AG279)	KRN	Ear Length (cm)	Kernel Weight (100)
1	16	20	32.5
2	16	15	30.3
3	16	15	30.3
4	14	19	32
5	18	13	30.9
6	14	17	30.5
7	16	12	32
8	18	13	31.4
9	16	11	32
10	16	18	33
11	18	12
12	18	10
13	16	17
14	18	19
15	16	13
16	16	15
17	14	14
18	14	14
19	18	13
20	16	17
21	16	17
22	16	13
23	16	10
24	16	12
25	14	14
26	14	19
27	16	18
28	18	17
29	14	19
30	12	21
31	16	15
32	16	13
33	14	15
34	14	19
35	14	15
36	12	9
37	16	13
38	16	11
E217, E218, E219 = B73 (20AG285) x Tzi8 (20AG278)	KRN	Ear Length (cm)	Kernel Weight (100)
1	18	17	28
2	14	15	28.6
3	14	16	28.3
4	14	12	28.4
5	14	19	28.4
6	14	16	28.5
7	14	15	28
8	18	19	28.5
9	14	16	28.5
10	16	19	27.8
11	14	14
12	18	15
13	18	12
14	16	17
15	14	15
16	14	15.5
17	18	17
18	16	15
19	18	13
20	14	16
21	16	14
22	16	11
23	18	15
24	16	13
25	16	16
26	16	11
27	16	18
28	18	13.5
29	18	15
30	14	14
31	16	15
32	12	15
33	14	14.5
34	14	11
E220, E221, E222 = Tzi8 (20AG278) x BC9(B73) rel2-ref (20AG386)	KRN	Ear Length (cm)	Kernel Weight (100)
1	16	15.5	26
2	18	13	27.5
3	16	14	25.2
4	16	13	26.5
5	18	11	26.5
6	16	18	26.4
7	16	9	26.9
8	18	15	27
9	20	13	26.1
10	16	15	27.5
11	16	13
12	16	9
13	16	13
14	18	14
15	16	16
16	18	17
17	14	16
18	18	15
19	16	17
20	14	16
21	14	17
22	14	13
23	18	11
24	14	14
25	16	11
26	16	12
27	16	18
28	18	16
29	14	18.5
30	16	15
31	18	14
32	14	17
33	16	18.5
34	16	16
35	16	15
36	16	16.5
37	14	16
38	16	16
E163, E164, E165 = BC11(A619) rel2-ref (20AG283) x Ki11 (20AG286)	KRN	Ear Length (cm)	Kernel Weight (100)
1	16	17	31.5
2	14	13	30.5
3	16	13	30.3
4	20	15	32.5
5	14	13	31.5
6	16	18	32
7	14	14	31
8	12	13	30.6
9	14	14	31
10	16	15	31.1
11	16	13
12	16	18
13	16	15
14	18	12
15	16	15
16	16	13
17	20	20
18	16	12
19	18	12
20	18	16
21	18	12
22	18	11
23	18	10
24	14	10
25	16	17
26	14	13
27	14	15
28	18	12
29	18	18.5
30	12	15
31	16	15
32	14	17
33	16	13
34	16	12
35	16	11
E166, E167, E168 = A619 (20AG382) x Ki11 (20AG286)	KRN	Ear Length (cm)	Kernel Weight (100)
1	14	16	34.2
2	16	20	34
3	14	12	34
4	16	13	34.1
5	14	11	34.5
6	14	15	34.7
7	16	10	35
8	16	17	35.4
9	16	8	34
10	12	17	34
11	14	13
12	14	11
13	12	11
14	16	17.5
15	14	15
16	14	16.5
17	14	11
18	14	16.5
19	14	13
20	16	20
21	12	16.5
22	14	11
23	16	11
24	14	9
25	16	14
26	14	12
27	12	16
28	14	16
29	14	13
30	14	20
31	14	12.5
32	14	19
33	16	12
34	12	14
35	16	16
36	12	12.5
37	16	12
E139, E140, E141 = B97 (20AG268) x BC9(B73) rel2-ref (20AG255)	KRN	Ear Length (cm)	Kernel Weight (100)
1	18	16	30
2	20	18	28.8
3	18	15.5	29.6
4	16	15	29.5
5	18	15	27.1
6	18	18	30
7	18	16	29.4
8	20	15	30
9	16	16	29
10	14	16.5	28.9
11	18	13
12	16	15
13	16	16.5
14	18	16
15	16	16
16	18	14
17	18	17
18	16	18
19	16	16.5
20	18	13
21	18	12.5
22	16	14.5
23	16	13
24	16	13
25	14	14
26	18	15
27	16	15
28	20	19
29	18	17
30	18	14
31	16	13
32	18	15.5
33	16	11
34	18	16
35	16	13
36	16	14
37	14	13
38	14	12
E142, E143, E144 = B73 (20AG285) x B97 (20AG268)	KRN	Ear Length (cm)	Kernel Weight (100)
1	16	18	30.6
2	18	15	32
3	18	15	30.5
4	16	14	30.6
5	16	18	30.5
6	16	13	31.1
7	16	15	30.5
8	20	13	30.9
9	16	19	30.5
10	18	14	29.5
11	18	18
12	16	15
13	16	13
14	18	14
15	18	13
16	16	16
17	16	15
18	16	15
19	18	16
20	18	15
21	16	16
22	14	16
23	14	16.5
24	16	12
25	16	12
26	16	17
27	16	16
28	16	16
29	16	15
30	18	17
31	20	16.5
32	16	16
33	18	16
34	18	15
35	14	17
36	16	20
37	16	20
E229, E230, E231 = P39 (20AG293) x B73 (20AG285)	KRN	Ear Length (cm)	Kernel Weight (100)
1	16	17	29.5
2	16	18	30
3	18	18	29.5
4	16	17	29.1
5	14	13	28.7
6	14	17	31.5
7	16	13	31
8	16	15	29.8
9	14	13	30
10	14	19	30.6
11	14	18
12	14	18
13	16	11
14	16	14
15	16	17
16	16	18
17	16	13
18	16	13
19	14	13
20	16	15
21	16	14
22	16	14
23	18	14
24	16	11
25	14	17
26	14	13
27	14	15
28	16	9
29	16	17
30	16	19
31	16	15
32	16	15.5
33	20	17
34	18	16
35	16	18
36	16	16
37	14	17
38	16	16
39	14	17
E232, E233, E234 = P39 (20AG293) x BC9(B73) rel2-ref (20AG255)	KRN	Ear Length (cm)	Kernel Weight (100)
1	16	16	30.4
2	16	17	30.4
3	16	18	33
4	16	19	30.3
5	16	17.5	31
6	18	16.5	30.5
7	18	18	31.5
8	16	13.5	30.5
9	16	14	30.9
10	18	14.5	31
11	16	13
12	16	17.5
13	16	15
14	16	18
15	16	18
16	18	12
17	14	13
18	16	17.5
19	18	9
20	16	13
21	12	14
22	16	14
23	16	16
24	16	15
25	18	16
26	16	18
27	16	14
28	16	15
29	18	15
30	16	19
31	16	19
32	16	17
33	14	15
34	16	17
35	16	16
36	18	15
37	12	9
E175, E176, E177 = BC9(B73) rel2-ref (20AG386) x Ms71 (20AG270)	KRN	Ear Length (cm)	Kernel Weight (100)
1	20	16	28.1
2	16	15	30.5
3	18	15	30.5
4	18	16	29.9
5	18	14	30
6	18	18	30.5
7	20	14	30.5
8	16	17	30.2
9	18	15	31
10	18	14	30.5
11	18	14
12	18	13
13	16	14
14	18	14
15	16	15.5
16	18	14.5
17	18	15.5
18	20	13
19	18	14
20	20	15
21	18	13
22	18	17
23	18	14
24	18	14
25	18	13
26	18	16
27	18	14
28	18	16
29	18	15
30	18	14
31	16	15
32	18	18.5
33	20	14
34	18	14.5
35	20	15
36	18	13
37	16	13
E178, E179, E180 = B73 (20AG285) x Ms71 (20AG270)	KRN	Ear Length (cm)	Kernel Weight (100)
1	16	16	31.5
2	18	16	30.3
3	16	15	31.5
4	16	17	32.5
5	16	17	31.2
6	14	13	30
7	16	11	32.9
8	18	12	32
9	16	17	31.5
10	16	11	30.5
11	16	13
12	16	14
13	12	10
14	22	20
15	20	18
16	16	16
17	22	13.5
18	18	15
19	18	17
20	18	15
21	18	15
22	16	13
23	18	15
24	16	15
25	16	12
26	20	14
27	18	16
28	18	15
29	16	15.5
30	16	16
31	16	15
32	18	14
33	20	15
34	20	14
35	18	18
36	16	14
37	16	18
38	16	20
E223, E224, E225 = Mo17 (20AG275) x BC11(A619) rel2-ref (20AG283)	KRN	Ear Length (cm)	Kernel Weight (100)
1	12	17	32.5
2	14	17	32.2
3	12	18.5	32
4	14	20	32.4
5	12	15	33.5
6	14	19	33.2
7	14	17	33.5
8	14	21	34.8
9	14	11	33.5
10	16	20	32.1
11	14	17
12	14	16
13	14	21
14	14	19
15	12	17
16	12	13
17	12	16
18	16	17
19	14	15
20	12	21
21	14	14
22	14	16
23	12	16
24	14	18
25	14	15
26	12	16
27	14	14
28	14	19
29	12	22
30	14	17
31	14	14
32	12	13
E226, E227, E228 = A619 (20AG122) x Mo17 (20AG275)	KRN	Ear Length (cm)	Kernel Weight (100)
1	12	20	37.5
2	14	19	36.9
3	12	16	39.6
4	16	19	37.5
5	14	14	37
6	12	19	37.5
7	12	15	37.8
8	14	19.5	37
9	14	18	38
10	12	22	37
11	12	14
12	12	20.5
13	12	19
14	14	16
15	12	18
16	12	18
17	12	20
18	14	16
19	12	19
20	14	21
21	12	16
22	14	21
23	12	17
24	12	21
25	12	19
26	12	17
27	12	12
28	12	19
29	12	21.5
30	12	18
31	14	22
32	14	15
33	12	15
34	14	22
35	14	11
36	14	22
37	14	21.5
38	12	18
E205, E206, E207 = B73 (20AG285) x CML322 (20AG279)	KRN	Ear Length (cm)	Kernel Weight (100)
1	16	15	27.5
2	16	16.5	26.5
3	18	16	26.4
4	16	17	27.1
5	18	19	27.5
6	16	16	28
7	16	16	26.9
8	16	17	27.5
9	20	14	27.5
10	14	16	26.4
11	16	15
12	18	12
13	16	18
14	18	14
15	16	17.5
16	14	14
17	16	13
18	18	14
19	14	14
20	18	14
21	16	13
22	16	12
23	20	11
24	16	15
25	14	16
26	16	18
27	14	15
28	16	16
29	16	14
30	16	13
31	16	14
32	18	12
33	14	13
34	16	13
35	20	12.2
E208, E209, E210 = CML322 (20AG279) x BC9(B73) rel2-ref (20AG386)	KRN	Ear Length (cm)	Kernel Weight (100)
1	20	18	26.1
2	14	14	25.5
3	20	16	28.5
4	14	17	26
5	16	10	25.9
6	16	17	27
7	14	14	26
8	18	10	27.1
9	18	13	27.5
10	16	10	26
11	16	10
12	14	9
13	18	9
14	16	18
15	18	15
16	18	16
17	18	14
18	18	15
19	16	12
20	16	13
21	16	14
22	18	11
23	16	12
24	14	14
25	16	12
26	12	9
27	18	17
28	16	15
29	18	15
30	16	16
31	16	17
32	18	18
33	18	14
34	20	14
35	14	16
36	18	15
37	16	16
38	16	19
39	14	14
E199, E200, E201 = BC9(B73) rel2-ref (20AG386) x CML228 (20AG289)	KRN	Ear Length (cm)	Kernel Weight (100)
1	16	16	32
2	14	15	31.2
3	18	15	31.5
4	14	14	31
5	16	14	30.3
6	16	15	31.2
7	16	14	32.5
8	16	13	31
9	14	13	32
10	16	12	30.1
11	14	14
12	16	13
13	18	14
14	16	15
15	18	15
16	14	13.5
17	16	10.5
18	18	13.5
19	16	11.5
20	16	11.5
21	16	12
22	14	10
23	18	15
24	16	13.5
25	14	15
26	14	12.5
27	18	13
28	18	13
29	14	11
30	16	13
31	16	12
32	16	12
33	14	13.5
34	16	14
35	18	12
E202, E203, E204 = B73 (20AG383) x CML228 (20AG289)	KRN	Ear Length (cm)	Kernel Weight (100)
1	16	12.5	34
2	16	12	33
3	14	13	33.5
4	14	13.5	32.3
5	14	13.5	34
6	14	16	33.7
7	16	12.5	34
8	16	15	33.3
9	16	11.5	33.7
10	12	12.5	33
11	12	11
12	14	11
13	14	15
14	16	14
15	12	14
16	16	18
17	16	12
18	18	12
19	16	15
20	14	12.5
21	16	13
22	16	14
23	14	13
24	14	11
25	14	13
26	16	17
27	16	15
28	14	13
29	16	14.5
30	16	16
31	16	15
32	16	15
33	14	15.5
34	14	15
35	14	11
36	14	12
37	16	15
38	14	13
E127, E128, E129 = W22 (20AG276) x BC11(A619) rel2-ref (20AG283)	KRN	Ear Length (cm)	Kernel Weight (100)
1	16	16	29.1
2	16	19	29.5
3	14	17	29
4	16	18	27.8
5	16	14.5	28.9
6	14	15.5	28
7	16	19	28.3
8	16	18	29.5
9	14	18.5	30
10	18	17.5	28
11	14	17
12	16	17
13	16	14
14	14	13.5
15	16	18
16	16	13.5
17	16	15
18	12	14
19	16	17
20	14	18
21	14	18
22	16	16
23	16	15
24	14	14
25	16	14
26	16	12.5
27	14	17
28	16	16
29	16	16
30	16	15
31	16	15
32	14	15.5
33	14	18
34	16	16
35	16	20
36	14	14
37	12	12
E130, E131, E132 = W22 (20AG276) x A619 (20AG122)	KRN	Ear Length (cm)	Kernel Weight (100)
1	16	17	31
2	14	16.5	30.9
3	16	17	32
4	16	18	31.3
5	14	17	33
6	14	16	31
7	16	18	30.6
8	16	17	30.2
9	16	15	32.5
10	12	13	31.2
11	14	17
12	16	16.5
13	16	14
14	16	18
15	14	16.5
16	16	18
17	14	16.5
18	16	15
19	16	17
20	14	18
21	14	13
22	16	17
23	16	13
24	18	10.5
25	16	16
26	16	18
27	18	18
28	16	13
29	14	17
30	16	15.5
31	16	18
32	16	17
33	14	17.5
34	18	16.5
35	14	16
36	16	19
37		13
E235, E236, E237 = BC11(A619) rel2-ref (20AG283) x M162W (20AG292)	KRN	Ear Length (cm)	Kernel Weight (100)
1	14	19	32
2	16	15	33.5
3	18	16	32.5
4	16	19	32.5
5	18	20	32
6	14	19.5	31
7	16	16	32.5
8	16	18	33.5
9	14	18	33
10	14	19	33
11	12	17
12	14	17
13	16	16
14	16	19
15	16	19
16	14	19
17	16	19
18	16	20
19	16	18
20	16	18
21	16	20
22	18	18
23	14	18
24	14	17.5
25	16	17
26	16	18
27	14	20
28	16	20
29	16	20
30	16	16
31	14	17
32	14	15
33	14	17
34	14	15
35	14	18
E238, E239, E240 = M162W (20AG292) x A619 (20AG382)	KRN	Ear Length (cm)	Kernel Weight (100)
1	18	20	32
2	16	16	33.1
3	16	20	33.4
4	14	14	33.1
5	14	15	32.5
6	14	14	32.5
7	16	13	32.2
8	16	13	32
9	14	15	33
10	14	13	31.8
11	16	20
12	16	18
13	16	16
14	14	16
15	14	15
16	14	13.5
17	16	17
18	16	14
19	16	14
20	16	15
21	16	14
22	14	10
23	14
24	16	19
25	18	15
26	18	18
27	12	18
28	14	17
29	18	15
30	16	19
31	16	19
32	16	17
33	12	19
34	14	18
35	14	17
E259, E260, E261 = OH43 (20AG28) x BC9(B73) rel2-ref (20AG296)	KRN	Ear Length (cm)	Kernel Weight (100)
1	16	14	30
2	18	20	29.7
3	18	17	29.5
4	18	13	29.8
5	16	20	29.1
6	18	13.5	29.5
7	18	13	29.5
8	18	13	30
9	18	16	30.5
10	16	15	29.9
11	16	14
12	18	13
13	18	15
14	18	13
15	16	19
16	18	15
17	18	14
18	18	14
19	20	14
20	16
21	20	10
22	16	12
23	18	13
24	16	14
25	18	14
26	16	14
27	16	13
28	18	16
29	18	14
30	18	14
31	16	12
32	18	18
33	18	20
34	18	17
35	18	13
36	16	14
E262, E263, E264 = B73 (20AG285) x OH43 (20AG288)	KRN	Ear Length (cm)	Kernel Weight (100)
1	16	14	32
2	16	15	31
3	18	14	30.5
4	16	11	31
5	18	15	31
6	20	17	30.7
7	16	17	31
8	16	15.5	30.8
9	16	12	31
10	16	14	31.4
11	16	18
12	18	10
13	16	18.5
14	16	12
15	16	14
16	16	17
17	12	14
18	16	18
19	16	15
20	18	13
21	16	13
22	18	12
23	16	13.5
24	20	21
25	16	13
26	16	15
27	16	11
28	14	11
29	16	13
30	16	20
31	16	15.5
32	16	20
33	16	19
34	16	16
35	16	18
36	18	15
37	20	16
38	16	15
39	14	20
40	16	13
E241, E242, E243 = B73 (20AG383) x Ky21 (20AG290)	KRN	Ear Length (cm)	Kernel Weight (100)
1	18	17	30
2	14	13	29.8
3	16	13	29.5
4	18	15	29
5	16	15	28.9
6	16	16	29.5
7	16	12	29.9
8	14	13	30.5
9	16	14	29.5
10	14	11	30
11	14	12
12	12	12
13	12	14
14	18	14
15	16	15
16	16	18
17	16	13
18	16	13
19	14	12
20	16	13
21	16	13
22	16	12
23	18	14
24	16	14
25	16	16
26	16	15
27	16	15
28	16	14
29	14	16
30	16	14
31	16	13
32	12	13
33	16	13
E244, E245, E246 = BC9(B73) rel2-ref (20AG386) x Ky21 (20AG290)	KRN	Ear Length (cm)	Kernel Weight (100)
1	18	14	29.5
2	18	13	28.4
3	16	14	29.9
4	18	16	29.5
5	14	14.5	30
6	16	13	30.5
7	14	14	30.2
8	12	13	29.5
9	16	18	29.4
10	16	13	30
11	16	11
12	14	13
13	16	12
14	16	14.5
15	18	14
16	14	14.5
17	18	17
18	16	18
19	16	15
20	16	16
21	16	12.5
22	16	14
23	18	12
24	16	11
25	16	16
26	16	15.5
27	16	16
28	18	18
29	16	16
30	16	17
31	16	18.5
32	16	18
33	14	14.5
34	18	15
35	14	14
36	16	14
E85, E86, E87 = B73 (20AG383) x Ki3 (20AG291)	KRN	Ear Length (cm)	Kernel Weight (100)
1	16	15
2	16	14.5
3	16	14
4	16	14
5	14	15
6	14	13
7	14	15
8	14	14
9	18	10
10	16	15
11	14	15
12	14	12
13	14	18
14	14	15
15	16	12
16	14	16
17	16	12.5
18	16	16
19	14	15
20	14	15
21	14	15
22	14	11
23	16	11
24	14	15
25	16	15
26	16	12.5
27	16	17
28	16	14
29	14	13.5
30	16	14
31		12
32	16	13
33	14	16.5
34	16	14
35	12	14.5
36	16	15
E88, E89, E90 = BC9(B73) rel2-ref (20AG386) x Ki3 (20AG291)	KRN	Ear Length (cm)	Kernel Weight (100)
1	16	16	31
2	18	14.5	32.3
3	16	15	29.5
4	12	13	30.2
5	16	14	31.5
6	16	12	30.8
7	18	14	31.3
8	16	13	31.5
9	16	15	30.8
10	16	13.5	31.5
11	16	14
12		14
13	16	12
14	16	14
15	16	16
16	16	13
17	16	13
18	16	12
19	16	14
20	16	11
21	16	13
22	16	13
23	14	11
24	16	12
25	16	13
26	16	17
27	16	13
28	16	12.5
29	16	15
30	18	14
31	16	14.5
32	14	16
33	14	14
34	14	15
35	14	14
36	14	14
E103, E104, E105 = Mo18W (20AG281) x BC11(A619) rel2-ref (20AG283)	KRN	Ear Length (cm)	Kernel Weight (100)
1	18	16	29.5
2	14	19	29
3	18	20	29
4	14	19	28
5	16	17	30
6	16	14	28
7	16	18	28.5
8	14	19	28.5
9	16	15	29
10	16	18	29
11	16	14
12	14	16
13	14	17
14	16	17
15	18	17
16	16	16
17	18	14
18	16	21
19	18	18
20	18	14
21	16	12
22	16	16
23	16	16
24	14	14
25	16	15
26	14	17
27	16	18
28	16	16
29	16	18
30	16	18
31	16	17
32	18	13
33	16	16
34	14	20
35	18	18
36	16	14
37	14	16
E106, E107, E108 = A619 (20AG284) x Mo18W (20AG281)	KRN	Ear Length (cm)	Kernel Weight (100)
1	18	17.5	31.5
2	16	16	28.8
3	14	17.5	31.3
4	14	18	31.5
5	18	18	28.2
6	16	15.5	31.1
7	14	17	32
8	16	15.5	31.5
9	14	19	31
10	18	12.5	31.3
11	16	20	32
12	16	14
13	16	16
14	16	18
15	18	20
16	18	16
17	16	16
18	16	18
19	16	19
20	16	17
21	16	14.5
22	18	17
23	16	12
24	16	16
25	16	15
26	14	20
27	16	18
28	18	19
29	16	16
30	14	17
31	18	18
32	14	14.5
33	16	15
34	18	17.5
35	16	16
36	18	12
37	18	17
E169, E170, E171 = Ms71 (20AG270) x A619 (20AG382)	KRN	Ear Length (cm)	Kernel Weight (100)
1	14	19.6	35
2	16	19	35.2
3	16	19	35.5
4	16	20	34.7
5	18	13.5	34.5
6	16	16	34.4
7	16	17	34.5
8	16	16	35.1
9	16	16.5	35.5
10	16	21	35.6
11	12
12	12	11.5
13	14	16
14	16	15
15	16	17.5
16	16	18
17	14	11
18	16	14.5
19	16	14
20	14	15
21	16	14
22	14	20
23	14	16.5
24	14	15
25	14	16.5
26	14	16
27	16	17
28	16	15
29	14	14
30	16	18
31	14	14
32	16	13
33	12	16
34	12	13
E172, E173, E174 = Ms71 (20AG270) x BC11(A619) rel2-ref (20AG283)	KRN	Ear Length (cm)	Kernel Weight (100)
1	18	20	31.5
2	18	15	31.2
3	16	15	30.9
4	16	20	31
5	18	15	31.2
6	14	16.5	30.5
7	16	15	30.5
8	18	19	31
9	16	12.5	31
10	20	14	31.5
11	18	12
12	18	12
13	16	14
14	16	14
15	16	17.5
16	16	14
17	16	20
18	18	20
19	14	15.5
20	16	14
21	18	16.5
22	14	14
23	16	16
24	16	17
25	16	19
26	16	19
27	16	17
28	16	18
29	18	17
30	18	18
31	18	19
32	16	21
33		17
E145, E146, E147 = A619 (20AG382) x M37W (20AG272)	KRN	Ear Length (cm)	Kernel Weight (100)
1	16	15	29.1
2	16	16	31
3	16	16	31
4	16	15	30.8
5	16	17	31.4
6	16	19	31
7	14	18	32.5
8	16	18	31.4
9	14	11	31.1
10	14	13	31
11	14	13
12	16	17
13	16	17
14	16	16
15	16	20
16	16	16
17	16	15
18	16	16
19	14	15
20	14	15
21	16	17
22	14	14
23	16	11
24	18	11
25	16	20
26	16	17
27	18	19
28	18	19
29	14	16
30	16	13
31	16	18
32	16	16
33	14	12
E148, E149, E150 = BC11(A619) rel2-ref (20AG283) x M37W (20AG272)	KRN	Ear Length (cm)	Kernel Weight (100)
1	16	17	30.5
2	16	19	29.6
3	16	20	29.5
4	16	17	29.5
5	16	16.5	31
6	16	19	30.3
7	16	13	30
8	14	20	30.9
9	14	14	29
10	16	20	30.9
11	16	19
12	16	17
13	16	20
14	16	19
15	14	19
16	16	19.5
17	16	17
18	18	14.5
19	16	19
20	14	14
21	12	19
22	14	21
23	14	16
24	16	17
25	16	14.5
26	16	17
27	16	19
28	14	20
29	14	16
30	14	11
31	14	12
32	14	14
33	14	10
34	14	20
E97, E98, E99 = B73 (20AG285) x Mo18W (20AG281)	KRN	Ear Length (cm)	Kernel Weight (100)
1	20	17.5	28
2	16	17	28.2
3	18	14.5	28
4	20	18.5	29
5	16	16	28.3
6	18	16	28.2
7	20	15	28.5
8	16	15	28.5
9	16	16	28.5
10	16	17	29.3
11	18	15
12	16	18.5
13	16	14
14	18	17
15	18	16
16	16	16
17	18	18.5
18	16	13
19	14	10
20	18	14
21	18	14
22	20	15
23	16	14
24	20	18
25	16	17
26	18	16
27	16	16
28	16	14
29	16	15
30	16	13.5
31	14	15
32	16	14.5
33	18	14
34	16	14
35	18	12
E100, E101, E102 = Mo18W (20AG281) x BC9(B73) rel2-ref (20AG296)	KRN	Ear Length (cm)	Kernel Weight (100)
1	20	15.5	28.5
2	16	19	30.7
3	16	16	30.4
4	18	14	28.5
5	16	15.5	28
6	18	15	27.5
7	20	13	27.5
8	14	13	27.5
9	20	14.5	27.7
10	18		27.6
11	16	17
12	16	16
13	18	14
14	16	16
15	18	16
16	20	15
17	14	15.5
18	18	15
19	16	16
20	14	11.5
21	14
22	20	14
23	16	11
24	22	17
25	16	17.7
26	16	14.5
27	18	18.5
28	20	11
29	16	13.5
30	18	13
31	20	11
32	20	13
33	12	12
34	16	14
E121, E122, E123 = W22 (20AG276) x B73 (20AG285)	KRN	Ear Length (cm)	Kernel Weight (100)
1	16	13.5	29.5
2	16	16	28.6
3	20	17.5	29.5
4	16	19	29
5	18	17	28.4
6	16	19.5	28.6
7	16	15	29
8	16	16	29.3
9	18	19	29
10	16	16	29.1
11	16	15
12	16	15
13	16	15
14	16	15
15	16	19
16	16	18
17	16	14
18	16	14
19	16	15.5
20	18	15
21	18	14.5
22	20	13
23	16	14
24	16	12
25	12	11.5
26	16	12.5
27	16	19
28	18	18
29	16	13
30	18	18
31	18	14
32	16	16
33	16	15
34	18	11
35	16	14
36	16	12
37	16	11.5
38	16	14
E124, E125, E126 = W22 (20AG276) x BC9(B73) rel2-ref (20AG296)	KRN	Ear Length (cm)	Kernel Weight (100)
1	18	17	29
2	16	16	30.5
3	16	15	28.2
4	16	17	29
5	16	15	28.5
6	18	16	28.6
7	16	15	29.5
8	16	13	28
9	14	18	28.5
10	16	15	29.5
11	16	15
12	14	14
13	16	14
14	18	16
15	16	18
16	14	18
17	16	16.5
18	16	19
19	18	14.5
20	16	16
21	16	15
22	18	16
23	18	14
24	16	15
25	16	16
26	18	17.5
27	20	14
28	16	18
29	16	16
30	18	15.5
31	16	17
32	16	15
33	16	19
34	16	16.5
35	16	15
36	16	19
E151, E152, E153 = BC9(B73) rel2-ref (20AG386) x M37W (20AG272)	KRN	Ear Length (cm)	Kernel Weight (100)
1	16	20	26
2	16	15.5	25
3	16	17.5	25.5
4	16	16	26.1
5	16	17.5	25.5
6	14	18.5	25.5
7	16	19	26.2
8	16	19	25.5
9	16	17.5	25
10	16	16	26
11	16	17
12	18	14
13	16	13
14	18	16
15	16	16.5
16	18	13
17	14	19
18	16	14
19	18	16
20	16	14
21	18	16
22	18	15
23	14	19
24	14	16
25	16	14
26	16	17.5
27	16	17.5
28	16	16
29	16	17
30	16	13
31	16	14
32	18	13
E154, E155, E156 = B73 (20AG383) x M37W (20AG272)	KRN	Ear Length (cm)	Kernel Weight (100)
1	16	15	27.5
2	16	15	25.2
3	16	18.5	26
4	16	14	26
5	16	15	26
6	14	17	25
7	20	15	27.5
8	16	18.5	26.2
9	20	18	25
10	16	12	27
11	16	18
12	16	15
13	14	15
14	16	18
15	16	15
16	18	15
17	18	16
18	16	16
19	14	18
20	20	18
21	16	17
22	14	17.5
23	16	16
24	16	19
25	18	15
26	14	16
27	16	17.5
28	14	20
29	14	18
30	16	16.5
31	16	15
32	14	16.5
33	16	17
34	16	15
35	16	20
36	16	15.5
37	16	13
E109, E110, E111 = B73 (20AG285) x NC358 (20AG287)	KRN	Ear Length (cm)	Kernel Weight (100)
1	16	18	28.5
2	20	18	28.6
3	20	17	28
4	14	19	28.6
5	16	16	28
6	16	15	28.6
7	16	17	28
8	12	17.5	28.1
9	18	17	28.5
10	18	15	28.1
11	16	15.5
12	14	14
13	14	16
14	16	15
15	16	17
16	16	14
17	16	15
18	14	16
19	16	14
20	16	16
21	16	14
22	16	15
23	16	13
24	16	13.5
25	20	18
26	18	14
27	16	15
28	18	13.5
29	14	16
30	16	14
31	18	15
32	18	14
33	16	18
34	18	17
35	16	13
36	16	14
37	16	14
38	14	13
E112, E113, E114 = NC358 (20AG287) x BC9(B73) rel2-ref (20AG296)	KRN	Ear Length (cm)	Kernel Weight (100)
1	18	19	27.3
2	18	15.5	27.5
3	14	18	26.4
4	16	17	26
5	16	14	27
6	16	13.5	27.2
7	18	15	27.5
8	18	18	26
9	14	14	26.5
10	14	15	27.1
11	16	14
12	16	15
13	16	13
14	14	18
15	16	17
16	16	17
17	16	16
18	18	19
19	18	14
20	18	15
21	18	15
22	14	15
23	16	16.5
24	16	11
25	14	16
26	18	16
27	16	16
28	16	16
29	16	17
30	18	17
31	16	15.5
32	16	15
33	14	18
34	18	19
35	18	17
36	18	19
37	18	11.5
38	16	13
E247, E248, E249 = IL14H (20AG274) x BC11(A619) rel2-ref (20AG283)	KRN	Ear Length (cm)	Kernel Weight (100)
1	16	15	29
2	16	13	28
3	14	15.5	28.6
[truncated: 138 more rows]

## Sheet: HF2021 Stats
F1 Hybrid Combination	Number Wt F1 KRN	Median Wt	Standard Dev Wt	Number Mut F1 KRN	Median Mut	Standard Dev Mut	Mean Wt	Mean Mut	Difference between means ± SEM	P Value KRN	t, df KRN		Number Wt F1 Ear Length	Median Wt	Standard Dev Wt	Number Mut F1 Ear Length	Median Mut	Standard Dev Mut	Mean Wt	Mean Mut	Difference between means ± SEM	P Value Ear Length	t, df Ear Length		Number Wt F1 Kernel Weight (100)	Median Wt	Standard Deviation Wt	Number Mut F1 Kernel Weight (100)	Median Mut	Standard Deviation Mut	Mean Wt	Mean Mut	Difference between means ± SEM	P Value Kernel Weight (100)	t, df Kernel Weight (100)
A619 x B73	159	18	1.358	147	18	1.374	17.67	17.96	0.2862 ± 0.1579	0.0708	t=1.813, df=304		157	22	1.631	147	22	1.937	21.5	21.59	0.08993 ± 0.2049	0.661	t=0.4389, df=302		20	32.85	1.544	20	32.7	2.176	32.91	33.06	0.1500 ± 0.5966	0.8028	t=0.2514, df=38
A619 x B104	43	16	1.088	42	16	1.246	15.77	15.9	0.1373 ± 0.2535	0.5894	t=0.5418, df=83		43	19	2.009	42	19.5	1.787	19.02	19.69	0.6672 ± 0.4128	0.1098	t=1.616, df=83		no data collected
B73 x B104	43	16	1.509	42	16	1.169	16.09	16	-0.09302 ± 0.2932	0.7519	t=0.3172, df=83		43	16	1.31	42	16	1.248	15.59	15.92	0.3284 ± 0.2777	0.2404	t=1.182, df=83		no data collected
A619 x HP301	49	16	1.426	46	16	1.505	15.39	15.04	-0.3443 ± 0.3007	0.2552	t=1.145, df=93		49	23	1.13	46	24.5	1.405	22.98	24.23	1.251 ± 0.2608	<0.0001	t=4.795, df=93		no data collected
A619 x M37W	35	16	1.224	34	16	1.796	16.17	15.47	-0.7008 ± 0.3691	0.0619	t=1.899, df=67		35	23	1.319	34	22	1.648	22.24	22.28	0.03655 ± 0.3588	0.9192	t=0.1019, df=67		10	31.1	0.6128	10	33.9	0.8543	31.2	33.89	2.690 ± 0.3325	<0.0001	t=8.091, df=18
B73 x M37W	40	16	1.395	37	18	1.206	16.05	17.14	1.085 ± 0.2982	0.0005	t=3.638, df=75		40	20	0.9604	37	21	1.035	20.23	20.66	0.4372 ± 0.2273	0.0583	t=1.923, df=75		10	30	0.5507	10	29.8	0.936	30.01	29.75	-0.2600 ± 0.3434	0.4588	t=0.7571, df=18
A619 x IL14H	42	16	1.22	31	16	1.524	16.31	16.45	0.1421 ± 0.3212	0.6596	t=0.4424, df=71		42	19	2.389	31	19	1.721	19.13	18.71	-0.4213 ± 0.5050	0.4069	t=0.8342, df=71		no data collected
A619 x Mo17	37	14	1.233	39	14	1.312	13.62	13.59	-0.03188 ± 0.2924	0.9135	t=0.1090, df=74		37	23	1.682	39	23	2.488	23.05	23.08	0.02287 ± 0.4899	0.9629	t=0.04668, df=74		no data collected
A619 x Mo18W	46	16	1.281	39	16	1.601	16.22	16.41	0.1929 ± 0.3127	0.539	t=0.6168, df=83		45	24	1.552	39	23	1.463	23.89	22.71	-1.184 ± 0.3306	0.0006	t=3.580, df=82		no data collected
B73 x Mo18W	39	18	1.329	37	18	1.519	18.15	18.16	0.008316 ± 0.3269	0.9798	t=0.02544, df=74		39	20.5	1.637	37	20.5	1.597	20.31	20.24	-0.06445 ± 0.3712	0.8626	t=0.1736, df=74		10	33	0.2357	10	34.05	0.6454	33	33.91	0.9100 ± 0.2173	0.0006	t=4.188, df=18
A619 x Ms71	28	16	1.697	28	16	1.069	16.29	16.57	0.2857 ± 0.3790	0.4542	t=0.7539, df=54		28	23	2.125	28	23	1.172	22.04	23.32	1.286 ± 0.4587	0.007	t=2.803, df=54		10	38.8	0.847	10	36.75	0.5164	38.92	36.9	-2.020 ± 0.3137	<0.0001	t=6.440, df=18
B73 x Ms71	21	18	1.48	38	18	1.527	17.24	17.79	0.5514 ± 0.4108	0.1849	t=1.342, df=57		21	21.5	1.066	38	22	0.9289	21.48	21.91	0.4317 ± 0.2663	0.1105	t=1.621, df=57		10	37.5	0.4595	10	37.5	0.7835	37.4	37.35	-0.05000 ± 0.2872	0.8637	t=0.1741, df=18
A619 x W22	34	16	0.9919	28	15	1.386	15.53	14.93	-0.6008 ± 0.3025	0.0516	t=1.986, df=60		34	22	1.685	28	20	2.773	21.41	20.3	-1.108 ± 0.5720	0.0574	t=1.937, df=60		no data collected
B73 x W22	40	16	1.494	41	16	1.312	16.35	16.68	0.3329 ± 0.3123	0.2896	t=1.066, df=79		40	19	1.653	41	19.5	1.64	19.1	19.06	-0.03902 ± 0.3659	0.9153	t=0.1066, df=79		no data collected
B73 x CML52	27	16	1.285	36	16	1.393	14.96	16.06	1.093 ± 0.3432	0.0023	t=3.184, df=61		27	17.5	1.708	36	17.75	1.173	17.57	17.71	0.1343 ± 0.3630	0.7128	t=0.3698, df=61		10	29.15	0.7987	10	31.2	0.6601	29.07	31.03	1.960 ± 0.3277	<0.0001	t=5.982, df=18
B73 x CML103	34	16	1.373	49	16	1.55	15.59	15.88	0.2893 ± 0.3304	0.3838	t=0.8756, df=81		34	22	1.707	49	21	1.117	21.46	21.13	-0.3232 ± 0.3098	0.2999	t=1.043, df=81		no data collected
B73 x CML322	32	16	1.091	26	17	1.856	16.69	17.38	0.6971 ± 0.3913	0.0803	t=1.781, df=56		32	20	1.059	26	20	1.385	19.98	19.67	-0.3113 ± 0.3209	0.3362	t=0.9701, df=56		no data collected
B73 x Tzi8	39	16	1.486	46	18	1.819	15.95	17.61	1.660 ± 0.3646	<0.0001	t=4.553, df=83		39	19	1.592	46	18	1.189	18.63	17.83	-0.8021 ± 0.3022	0.0095	t=2.654, df=83		10	32.1	0.7978	10	30.2	0.7457	32.09	30.14	-1.950 ± 0.3453	<0.0001	t=5.647, df=18
B73 x B97	44	18	1.329	43	18	1.229	17.05	17.67	0.6290 ± 0.2746	0.0245	t=2.291, df=85		44	22	0.9691	43	22	1.007	21.66	21.59	-0.06607 ± 0.2119	0.756	t=0.3118, df=85		10	32.25	0.8784	10	31.8	0.5968	32.16	31.77	-0.3873 ± 0.3249	0.2479	t=1.192, df=19

## Sheet: HF2021 Raw Data
Pedigree
AG422 = A619 (20AG284) X HP301 (20AG269)	KRN	Ear Length (cm)	Kernel Weight (100)
1	16	23
2	16	24.5
3	14	23
4	16	23
5	16	24
6	14	23
7	16	24
8	14	23
9	14	23
10	14	24
11	16	23
12	14	189
13	14	23
14	14	22
15	18	23
16	14	24
17	14	21.5
18	16	21
19	18	24.5
20	16	24
21	16	25
22	16	23
23	14	22.5
24	16	23
25	16	23.5
26	16	23
27	16	22
28	16	23
29	16	23.5
30	14	25
31	18	22
32	14	22.5
33	14	23
34	18	20
35	16	23.5
36	16	24
37	16	22.5
38	16	23
39	16	24
40	14	22.5
41	14	23
42	16	23
43	14	22
44	12	22
45	16	24
46	18	23
47	14	22
48	14	24
49	18	23
AG423 = BC11(A619) rel2-ref (20AG283-8) X HP301 (20AG269)	KRN	Ear Length (cm)	Kernel Weight (100)
1	16	23
2	14	24.5
3	16	21
4	14	24
5	14	23
6	14	24.5
7	14	25
8	16	25
9	16	24
10	16	26
11	12	25.5
12	14	24
13	14	23
14	12	24
15	12	20.5
16	16	23
17	14	24
18	16	25
19	14	24
20	16	24
21	14	19
22	16	24
23	16	23
24	16	24
25	16	25.5
26	12	25
27	16	25
28	16	25
29	14	24
30	14	25
31	16	26
32	16	26
33	16	25
34	16	26
35	16	25
36	16	24.5
37	18	25
38	14	24
39	14	25.5
40	14	25.5
41	16	24
42	16	25
43	18	25
44	14	23
45	14	25
46	18	23.5
AG424 = Ms71 (20AG270) X BC11(A619) rel2-ref (20AG283-17)	KRN	Ear Length (cm)	Kernel Weight (100)
1	16	23	36.5
2	16	21	37
3	16	23	36.5
4	16	22.5	36.5
5	18	23.5	38
6	16	25	36.5
7	16	25.5	37.5
8	18	22.5	37
9	18	23.5	36.5
10	16	21.5	37
11	14	23
12	16	23
13	18	24.5
14	16	23.5
15	16	22
16	16	24
17	16	23
18	16	22
19	18	23
20	18	25.5
21	16	24.5
22	16	23
23	18	24
24	18	22.5
25	16	24.5
26	18	23
27	16	25
28	16	22
AG425 = Ms71 (20AG270) X A619 (20AG382)	KRN	Ear Length (cm)	Kernel Weight (100)
1	14	23	39.5
2	20	24	39.5
3	18	18	40.5
4	14	23.5	38.4
5	16	22.5	38.5
6	14	24	38.5
7	16	21	39.4
8	14	23.5	37.5
9	18	23.5	38.3
10	18	21.5	39.1
11	18	23
12	16	21
13	18	23
14	16	24
15	14	24
16	16	23
17	14	23
18	16	22
19	18	20
20	18	23
21	16	22.5
22	16	19
23	14	15.5
24	18	23
25	16	24
26	16	21
27	16	23
28	18	18.5
AG426 = BC9(B73) rel2-ref (20AG386-14) X Ms71 (20AG270)	KRN	Ear Length (cm)	Kernel Weight (100)
1	18	22.5	36.5
2	18	22	38
3	18	22.5	37.5
4	16	22.5	36
5	14	21.5	37.5
6	18	22	36.5
7	16	22	38
8	18	22.5	37.5
9	16	21.5	37.5
10	18	22	38.5
11	20	22.5
12	18	22
13	18	23
14	18	23.5
15	16	21.5
16	16	22
17	18	22.5
18	18	22.5
19	20	22
20	18	23.5
21	20	20.5
22	18	21.5
23	16	22
24	16	21
25	18	21.5
26	20	23
27	20	21.5
28	16	22
29	20	22
30	18	22
31	20	22
32	18	22.5
33	16	21.5
34	18	20
35	16	22.5
36	18	22
37	18	20.5
38	20	18.5
AG427 = B73 (20AG285) X Ms71 (20AG270)	KRN	Ear Length (cm)	Kernel Weight (100)
1	18	22.5	37.5
2	18	23	36.5
3	18	23	37
4	16	21.5	37.5
5	16	20.5	37
6	16	22.5	38
7	18	19	37.5
8	16	21	37.5
9	16	21	37.5
10	18	19.5	38
11	18	22
12	22	22
13	16	20
14	18	21
15	16	22.5
16	16	22
17	16	21.5
18	18	22
19	18	21.5
20	16	21.5
21	18	21.5
AG430 = A619 (20AG382) X M37W (20AG272)	KRN	Ear Length (cm)	Kernel Weight (100)
1	14	21	31.2
2	16	23	30.8
3	14	20	32
4	18	22	31.4
5	18	22	30.8
6	16	23	30.6
7	16	22	32.1
8	16	24	30.3
9	16	24	31.8
10	16	20	31
11	16	23
12	16	23
13	16	24
14	16	23
15	16	23
16	18	24
17	18	20
18	16	21
19	16	20
20	16	23
21	18	20
22	14	22
23	16	22
24	16	23
25	16	23
26	18	22
27	16	23
28	16	22
29	14	23.5
30	16	23
31	18	24
32	14	22
33	16	23
34	16	20
35	18	21
AG431 = BC11(A619) rel2-ref (20AG283) X M37W (20AG272)	KRN	Ear Length (cm)	Kernel Weight (100)
1	16	24	34.8
2	16	25.5	32.9
3	18	24	33.6
4	16	22	34.5
5	18	21	34
6	14	25	35
7	16	25	32.3
8	16	21	33.5
9	16	19.5	33.8
10	16	21.5	34.5
11	18	24
12	14	22
13	16	23
14	20	22
15	14	20
16	16	23
17	16	21.5
18	14	23
19	14	20
20	16	23
21	16	21
22	14	23
23	14	22
24	18	23
25	12	24
26	16	20
27	12	24.5
28	18	23
29	14	22
30	14	21
31	16	20
32	14	20
33	14	21
34	14	23
AG432 = B73 (20AG383) X M37W (20AG272)	KRN	Ear Length (cm)	Kernel Weight (100)
1	16	21	30
2	16	20.5	28.9
3	14	21	30.7
4	18	18.5	30
5	16	21.5	30.5
6	16	21	30.7
7	14	20	30
8	18	21	30
9	18	20	29.8
10	16	19.5	29.5
11	16	21
12	16	19.5
13	18	20
14	16	20
15	16	21
16	18	19
17	16	17.5
18	14	20
19	16	20
20	20	20
21	16	20.5
22	14	18
23	14	21.5
24	16	20
25	16	20
26	18	22
27	18	19
28	16	21
29	14	20
30	16	21
31	16	20
32	16	20
33	16	20
34	16	21
35	16	21
36	14	20
37	16	22
38	16	20
39	16	20
40	14	20
AG433 = BC9(B73) rel2-ref (20AG386-18) X M37W (20AG272)	KRN	Ear Length (cm)	Kernel Weight (100)
1	16	21	30.5
2	18	21	28.8
3	16	20.5	30
4	18	19	29.5
5	18	19	28
6	14	20	31.5
7	16	20	30
8	18	21	29.6
9	18	21	30
10	16	19	29.6
11	16	20
12	16	20.5
13	16	21
14	16	21
15	18	20
16	18	17.5
17	16	21
18	18	20
19	18	22
20	18	20
21	18	22
22	18	20
23	18	21
24	18	22
25	16	21
26	20	21
27	18	21
28	18	21
29	18	23
30	16	21
31	18	22
32	16	21
33	18	20
34	16	22
35	18	20
36	16	21
37	16	21
AG434 = B73 (20AG285) X CML103 (20AG273)	KRN	Ear Length (cm)	Kernel Weight (100)
1	14	23
2	16	21
3	16	21
4	16	23
5	16	20
6	16	23
7	14	18
8	16	21
9	16	23
10	16	22
11	14	21
12	16	18
13	18	22
14	12	22
15	14	21.5
16	18	23
17	16	23
18	16	23
19	16	23
20	16	23
21	16	24
22	12	21
23	16	24
24	16	23
25	16	22
26	14	22
27	18	19
28	16	22
29	16	18
30	16	21
31	14	19
32	16	20
33	16	20
34	16	20
AG435 = CML103 (20AG273) X BC9(B73) rel2-ref (20AG296-12)	KRN	Ear Length (cm)	Kernel Weight (100)
1	16	20
2	16	21
3	16	19.5
4	16	22
5	18	22
6	16	20
7	16	20.5
8	16	21.5
9	16	20
10	16	20.5
11	16	23
12	16	19
13	18	22
14	16	19.5
15	14	23
16	18	19
17	16	21.5
18	16	21.5
19	12	20
20	16	22
21	16	20
22	16	21
23	16	20
24	16	20
25	16	20
26	14	22
27	16	21
28	14	22
29	16	22
30	12	22
31	16	21
32	16	23
33	18	22
34	18	22
35	16	22
36	14	22
37	18	22
38	18	22
39	18	20
40	14	20
41	16	22
42	16	19
43	16	22
44	14	21
45	16	21
46	14	21
47	14	21
48	20	23
49	14	22
AG436 = A619 (20AG122) X Mo17 (20AG275)	KRN	Ear Length (cm)	Kernel Weight (100)
1	12	23
2	14	22
3	14	23
4	14	22
5	14	22
6	16	18
7	12	23
8	16	23
9	14	23
10	12	23
11	14	22.5
12	12	25.5
13	14	23
14	14	19
15	14	24
16	14	24
17	14	24
18	12	24
19	14	24.5
20	14	24.5
21	12	23
22	14	22
23	12	24
24	14	23
25	14	23
26	14	24
27	14	23
28	14	24
29	14	26
30	14	21
31	12	26
32	12	20
33	12	25
34	14	22
35	12	24
36	16	24
37	16	22
AG437 = Mo17 (20AG275) X BC11(A619) rel2-ref (20AG283)	KRN	Ear Length (cm)	Kernel Weight (100)
1	14	22
2	12	18
3	12	27
4	14	26
5	14	25
6	14	21.5
7	14	20
8	14	23
9	14	24
10	14	19
11	12	24
12	12	24
13	14	26
14	14	20.5
15	12	26
16	12	22
17	12	26
18	14	24
19	12	19
20	14	26
21	14	26
22	14	25
23	16	23
24	14	21
25	14	22
26	12	22
27	12	21
28	12	26
29	14	22
30	14	26
31	12	27
32	16	22
33	16	20
34	14	21
35	14	21
36	16	26
37	12	22
38	16	23
39	14	21
AG428 = A619 (20AG382) X CML333 (20AG271)	KRN	Ear Length (cm)	Kernel Weight (100)
1	18	24.5
2	16	25.5
3	14	24
4	16	24.5
5	16	25
6	16	26
7	16	23.5
8	16	23.5
9	14	24
10	16	26
11	16	22
12	16	24
13	16	23
14	16	22.5
15	14	22
16	18	25.5
17	14	23
18	18	26
19	16	23
20	14	25
21	16	24
22	16	22
23	16	24
24	16	23
25	16	25
26	16	24
27	16	27
28	16	25
29	16	26
30	16	26
31	16	24
32	16	24
33	14	25
34	16	22
35	16	25
36	16	22
AG429 = CML333 (20AG271) X BC11(A619) rel2-ref (20AG283-7)	KRN	Ear Length (cm)	Kernel Weight (100)
1	16	27
2	16	24
3	12	26
4	14	25
5	16	25
6	14	26
7	18	25
8	14	25
9	16	19
10	16	26
11	14	23
12	16	25.5
13	16	25
14	18	23
15	16	25
16	18	26
17	14	26
18	16	25
19	16	23
20	14	27
21	14	26
22	16	24
23	14	26
24	16	26
25	14	25
26	16	23
27	16	26
28	14	25
29	16	25
30	18	24
AG438 = IL14H (20AG274) X BC11(A619) rel2-ref (20AG283)	KRN	Ear Length (cm)	Kernel Weight (100)
1	16	19
2	16	19
3	18	17.5
4	14	21
5	18	17.5
6	16	18
7	16	20.5
8	18	19.5
9	18	16
10	14	18
11	18	18
12	16	16.5
13	16	15.5
14	12	14
15	16	19
16	16	18
17	18	20
18	16	21
19	18	20
20	16	20
21	16	20
22	18	19
23	18	22
24	16	20
25	16	19
26	16	18
27	16	17
28	16	19
29	16	20
30	16	19
31	20	19
AG439 = A619 (20AG284) X IL14H (20AG274)	KRN	Ear Length (cm)	Kernel Weight (100)
1	18	18
2	16	16.5
3	16	23
4	16	21
5	16	23
6	18	22
7	18	25.5
8	16	20.5
9	16	19
10	16	21
11	16	16
12	16	17
13	14	18
14	16	23
15	16	17.5
16	17	17.5
17	16	19
18	16	19.5
19	16	17
20	16	14.5
21	16	20
22	16	22
23	16	19
24	16	16
25	16	22
26	16	19
27	18	18
28	14	21
29	18	17
30	16	19
31	18	20
32	16	20
33	18	19
34	14	19
35	16	19
36	20	16
37	16	19
38	16	15
39	16	16
40	18	19
41	16	20
42	14	20
AG440 = BC11(A619) rel2-ref (20AG283) X B104 (20AG277)	KRN	Ear Length (cm)	Kernel Weight (100)
1	16	22
2	16	19.5
3	16	18.5
4	14	19.5
5	18	21
6	18	16.5
7	16	18.5
8	16	20
9	16	21
10	16	21.5
11	18	22
12	16	20.5
13	16	17.5
14	16	18.5
15	16	20
16	16	19.5
17	16	16.5
18	16	19
19	18	18
20	16	20
21	14	18.5
22	16	21
23	16	17
24	18	18
25	16	22.5
26	14	20.5
27	16	18
28	14	18.5
29	16	23
30	18	17.5
31	16	23.5
32	16	19
33	16	18
34	14	21
35	16	19
36	16	20
37	14	18
38	14	21.5
39	14	20.5
40	16	20
41	14	19.5
42	18	23
AG441 = A619 (20AG284) X B104 (20AG277)	KRN	Ear Length (cm)	Kernel Weight (100)
1	16	20
2	16	20.5
3	16	20
4	16	17
5	16	19
6	16	22
7	16	19
8	16	21
9	14	17
10	14	18
11	14	20
12	18	19.5
13	16	19
14	16	19
15	16	18
16	16	20
17	16	22.5
18	16	19
19	16	20
20	16	17.5
21	14	18.5
22	14	19
23	16	13
24	16	17.5
25	16	19
26	16	18
27	16	19
28	16	19
29	18	18.5
30	14	19
31	16	23
32	18	20.5
33	16	19
34	14	14.5
35	16	23.5
36	16	17.5
37	14	19
38	16	15.5
39	16	19
40	18	20
41	16	21.5
42	14	17
43	16	19.5
AG442 = B104 (20AG277) X BC9(B73) rel2-ref (20AG296-4)	KRN	Ear Length (cm)	Kernel Weight (100)
1	16	14
2	16	15
3	18	15
4	16	15.5
5	14	17.5
6	16	16
7	16	15.5
8	16	16
9	16	17
10	16	14
11	14	16
12	18	16.5
13	14	15.5
14	16	15
15	16	14
16	18	14.5
17	16	16.4
18	14	17
19	16	15
20	18	15.5
21	16	15.5
22	16	17
23	16	15
24	14	14.5
25	16	14
26	16	16
27	16	16
28	16	15
29	16	15.5
30	16	18
31	16	18
32	18	14
33	16	18
34	16	18
35	18	15
36	18	16
37	16	18
38	14	16.5
39	16	17
40	16	16
41	14	17
42	16	17.8
AG443 = B104 (20AG277) X B73 (20AG285)	KRN	Ear Length (cm)	Kernel Weight (100)
1	16	14.5
2	18	14
3	16	16
4	16	19
5	16	18
6	14	16
7	18	15.5
8	16	15
9	16	16
10	16	17
11	16	16
12	18	16
13	18	15
14	16	16
15	18	17
16	16	16
17	16	15
18	20	17
19	16	15.5
20	18	16
21	14	15.5
22	16	15
23	18	15
24	14	16
25	16	16
26	18	13.5
27	18	18
28	14	16
29	14	14.5
30	16	17
31	18	16
32	14	15
33	16	13.5
34	16	16
35	16	14
36	14	17
37	14	15
38	16	15
39	16	14
40	16	15
41	16	16.5
42	14	12
43	14	14.5
AG444 = A619 (20AG284) X Mo18W (20AG281)	KRN	Ear Length (cm)	Kernel Weight (100)
1	18	24
2	20	25
3	14	22
4	16	23
5	18	25
6	16	22
7	16	25
8	18	23
9	16	23
10	16	26
11	16	24
12	16	24
13	16	24
14	16	24
15	18	21
16	18	24
17	18	23
18	16	24
19	18	23
20	16	24
21	16	25
22	14
23	16	23
24	16	23
25	14	26
26	16	23.5
27	14	26
28	18	22
29	16	23.5
30	16	23
31	16	25
32	16	21
33	16	21
34	14	25
35	16	24
36	16	25
37	16	26
38	16	24.5
39	16	25.5
40	16	26
41	14	19.5
42	18	25
43	16	26
44	16	24
45	16	26
46	16	23.5
AG445 = Mo18W (20AG281) X BC11(A619) rel2-ref (20AG283-7)	KRN	Ear Length (cm)	Kernel Weight (100)
1	16	22
2	16	22
3	18	23
4	18	24.5
5	16	24
6	14	19
7	16	23
8	14	22
9	16	23
10	18	24
11	18	21.5
12	14	24
13	18	22.5
14	20	23
15	14	24
16	18	24
17	14	23.5
18	18	23
19	14	23
20	18	21
21	18	21
22	16	25
23	18	19
24	14	24
25	16	20
26	18	22
27	18	24
28	16	21
29	16	24
30	18	22.5
31	16	24
32	18	21
33	16	23.5
34	16	23
35	14	22
36	16	24.5
37	16	24
38	16	22
39	16	23
AG446 = B73 (20AG285) X Mo18W (20AG281)	KRN	Ear Length (cm)	Kernel Weight (100)
1	16	20.5	33
2	18	22.5	33.5
3	18	19.5	33
4	18	21	33
5	18	21	33
6	16	21	32.5
7	20	20.5	33
8	18	17	33
9	18	23	33
10	18	20.5	33
11	20	20
12	16	20
13	20	20
14	20	20.5
15	20	20.5
16	18	21
17	18	22
18	18	17
19	18	18.5
20	16	22
21	18	23
22	20	20
23	20	21
24	18	21
25	18	20
26	16	21.5
27	18	16.5
28	18	22
29	18	20
30	18	22.5
31	18	21
32	20	21
33	20	20
34	18	21
35	16	17
36	20	20
37	18	20.5
38	16	18.5
39	18	17.5
AG447 = Mo18W (20AG281) X BC9(B73) rel2-ref (20AG296)	KRN	Ear Length (cm)	Kernel Weight (100)
1	22	19.5	34.4
2	16	18.5	33
3	18	20	33.1
4	18	17.5	34.5
5	20	19	34
6	18	22	34.4
7	18	22	34.1
8	16	24	33.2
9	18	22	34.8
10	18	22.5	33.6
11	18	20
12	18	20.5
13	18	21
14	20	22
15	16	21
16	20	20.5
17	16	23
18	20	21
19	20	21.5
20	16	20.5
21	18	17.5
22	18	20
23	18	19
24	18	20.5
25	16	20.5
26	18	20.5
27	20	20
28	18	20
29	20	18.5
30	20	20.5
31	16	21
32	16	16.5
33	18	21
34	20	19.5
35	18	19
36	18	18
37	18	19
AG448 = BC9(B73) rel2-ref (20AG386-19) X CML52 (20AG282)	KRN	Ear Length (cm)	Kernel Weight (100)
1	14	17	31.1
2	18	18.5	31.4
3	16	18	31.3
4	16	18.5	32.1
5	16	15.5	29.6
6	14	18	30.6
7	16	16.5	31.3
8	18	17.5	31.3
9	16	17.5	30.6
10	18	17.5	31
11	18	20
12	18	18.5
13	18	17
14	16	16.5
15	16	18
16	16	19
17	18	19
18	14	18
19	16	16.5
20	16	18.5
21	16	19
22	16	17
23	16	17
24	16	19
25	14	19.5
26	16	17.5
27	14	15.5
28	14	19
29	18	18
30	14	17.5
31	16	18.5
32	16	16.5
33	16	17
34	18	17
35	14	15
36	16	19
AG 449 = B73 (20AG285) X CML52 (20AG282)	KRN	Ear Length (cm)	Kernel Weight (100)
1	12	20.5	30
2	16	18.5	29.5
3	16	15.5	28.2
4	14	18	28.8
5	16	18.5	28.8
6	12	16	28.4
7	16	17	29.7
8	14	18.5	27.7
9	14	19	29.8
10	14	16.5	29.8
11	16	19
12	16	16.5
13	14	16
14	16	19
15	14	16.5
16	16	17
17	16	18.5
18	16	18.5
19	14	20
20	14	19.5
21	16	15.5
22	16	16.5
23	16	13
24	14	16.5
25	14	20
26	16	17
27	16	17.5
AG450 = B73 (20AG285) X NC350 (20AG280)	KRN	Ear Length (cm)	Kernel Weight (100)
1	16	19.5
2	16	18.5
3	18	20
4	16	19.5
5	20	18.5
6	18	21
7	18	18.5
8	18	18.5
9	16	21
10	16	18.5
11	18	18
12	20	20
13	20	19.5
14	16	20
15	18	19
16	18	19
17	20	19
18	16	18
19	16	19.5
20	18	18.5
21	18	20.5
22	16	19.5
23	18	16
24	18	17.5
25	16	19.5
26	18	21
27	20	19
28	18	18.5
29	18	18.5
30	20	20
31	16	19
32	18	19.5
33	18	19.5
34	20	20
35	18	18
36	18	18
37	18	18.5
AG451 = BC9(B73) rel2-ref (20AG386-15) X NC350 (20AG280)	KRN	Ear Length (cm)	Kernel Weight (100)
1	18	18
2	18	18.5
3	16	19.5
4	18	19
5	18	18
6	20	18.5
7	14	20.5
8	16	19.5
9	18	18
10	16	18.5
11	16	19
12	18	20
13	18	19.5
14	16	18.5
15	20	18
16	18	19.5
17	16	15
18	18	17.5
19	18	17.5
20	18	19.5
21	18	19
22	18	19
23	18	17
24	18	18.5
25	18	18.5
26	18	18
27	20	19.5
28	18	19
29	18	18
30	18	19
31	18	19
32	18	19
33	14	18.5
34	20	20
35	18	19
36	18	18.5
37	16	19
38	20	19
39	16	18
40	16	20
41	20	18
AG452 = CML322 (20AG279) X BC9(B73) rel2-ref (20AG386-21)	KRN	Ear Length (cm)	Kernel Weight (100)
1	16	20.5
2	20	20.5
3	16	22
4	18	20
5	20	21
6	16	19.5
7	18	21
8	16	20
9	18	20
10	18	17
11	16	19
12	14	20
13	16	20
14	18	17.5
15	18	20
16	20	20
17	16	19.5
18	16	20
19	16	20
20	18	16.5
21	16	20
22	20	21
23	18	19
24	22	16.5
25	16	21
26	16	20
AG453 = B73 (20AG285) X CML322 (20AG279)	KRN	Ear Length (cm)	Kernel Weight (100)
1	18	21
2	18	21
3	18	21
4	18	20
5	18	22
6	18	20
7	16	20
8	16	20
9	18	19.5
10	18	18.5
11	16	21
12	16	20.5
13	18	21
14	18	21
15	16	19.5
16	16	18.5
17	16	19
18	14	20
19	16	20
20	16	20
21	16	19
22	16	20
23	18	19.5
24	16	19
25	16	21
26	16	21
27	16	20.5
28	16	18
29	16	21
30	16	17
31	18	20
32	16	20
AG454 = W22 (20AG276) X BC11(A619) rel2-ref (20AG283)	KRN	Ear Length (cm)	Kernel Weight (100)
1	14	21.5
2	14	17
3	14	29.5
4	14	20
5	16	19.5
6	12	20.5
7	14	20
8	16	21
9	16	15
10	16	19
11	16	20
12	18	25
13	12	21
14	16	23
15	16	21
16	14	18
17	14	20
18	14	19
19	16	22
20	16	20
21	14	21.5
22	14	21
23	16	21.5
24	14	18.5
25	16	21
26	16	15
27	16	18.5
28	14	19.5
AG455 = W22 (20AG276) X A619 (20AG122)	KRN	Ear Length (cm)	Kernel Weight (100)
1	16	20
2	14	23
3	16	22
4	16	21.5
5	16	22
6	16	20.5
7	16	22.5
8	16	21
9	16	23
10	16	22
11	16	19.5
12	14	20.5
13	16	19
14	14	22
15	16	22.5
16	16	20.5
17	18	22
18	14	21
19	16	19
20	16	21.5
21	16	22
22	16	16
23	16	23
24	14	23
25	16	23
26	14	23
27	16	23
28	14	22.5
29	16	22
30	16	21
31	14	21
32	16	17.5
33	14	23
34	16	23
AG456 = W22 (20AG276) X BC9(B73) rel2-ref (20AG296-12)	KRN	Ear Length (cm)	Kernel Weight (100)
1	18	21.5
2	16	21
3	18	20.5
4	16	18.5
5	14	18.5
6	20	20.5
7	16	20
8	16	19.5
9	16	17
10	16	19
11	18	21
12	16	19
13	16	19.5
14	16	19.5
15	16	15.5
16	16	19.5
17	14	17.5
18	16	19.5
19	18	16.5
20	16	19.5
21	16	18.5
22	16	21
23	18	18
24	16	18
25	18	16.5
26	18	18.5
27	16	23
28	18	21
29	16	19
30	16	20
31	18	16.5
32	16	18.5
33	18	17
34	18	20
35	16	17
36	16	20.5
37	14	20.5
38	18	20
39	18	16.5
40	18	19
41	18	19.5
AG457 = W22 (20AG276) X B73 (20AG285)	KRN	Ear Length (cm)	Kernel Weight (100)
1	16	22
2	16	21
3	14	19
4	16	21
5	16	17.5
6	16	19.5
7	20	21
8	16	18.5
9	18	18.5
10	16	19.5
11	16	20
12	16	14.5
13	16	20
14	16	19
15	16	19
16	16	20
17	14	19.5
18	16	19
19	16	21
20	16	18.5
21	14	18
22	14	19
23	16	14.5
24	18	22
25	16	20.5
26	16	20
27	18	19
28	16	20.5
29	18	19.5
30	16	19
31	14	19.5
32	16	18
33	16	18.5
34	16	20.5
35	18	18
36	18	18
37	20	19.5
38	20	16
39	16	17
40	16	19
AG458 = Tzi8 (20AG278) X BC9(B73) rel2-ref (20AG386-19)	KRN	Ear Length (cm)	Kernel Weight (100)
1	16	14.5	29.5
2	16	19	29.1
3	18	17.5	31.7
4	18	16.5	30.3
5	20	16.5	30.3
6	16	19	30.6
7	18	18	30.6
8	18	19.5	30.1
9	18	18	29.7
10	20	17.5	29.5
11	18	17
12	18	20.5
13	14	19
14	18	18
15	18	18.5
16	18	18
17	18	18
18	18	18.5
19	18	19
20	16	18
21	16	17
22	16	18.5
23	18	18
24	16	17
25	18	20
26	16	17
27	14	19.5
28	18	18
29	22	16.5
30	18	17
31	18	18
32	16	18.5
33	22	17.5
34	20	20
35	20	18.5
36	18	18
37	16	16
38	20	15.5
39	16	17
40	16	17
41	20	17
42	16	18
43	20	16.5
44	16	17.5
45	16	18.5
46	16	17.5
AG459 = B73 (20AG285) X Tzi8 (20AG278)	KRN	Ear Length (cm)	Kernel Weight (100)
1	14	18.5	32.8
2	16	19	32.6
3	16	19.5	33
4	16	19.5	31.9
5	14	21	33.1
6	16	19.5	31.3
7	14	17	32.3
8	14	19	31.9
9	18	20.5	31
10	18	19	31
11	14	19
12	16	19.5
13	16	17
14	18	19
15	14	20
16	20	19
17	16	20.5
18	16	19.5
19	16	16.5
20	16	19
21	14	21
22	16	18
23	18	16
24	16	20
25	14	17.5
26	16	15.5
27	18	20
28	16	16.5
29	16	19.5
30	16	19.5
31	16	20
32	16	19.5
33	14	19
34	18	18.5
35	16	18.5
36	18	19.5
37	16	16
38	16	15
39	14	15.5
AG420 = B97 (20AG268) X BC9(B73) rel2-ref (20AG255-1)	KRN	Ear Length (cm)	Kernel Weight (100)
1	20	21	32
2	18	20	31
3	18	21	32.3
4	20	21.5	31.3
5	20	22	31.8
6	18	22	30.9
7	18	22	31.8
8	16	23	31.5
9	18	22	32
10	18	21.5	31.9
11	18	21	33
12	18	21.5
13	18	23
14	18	23
15	18	22
16	18	23
17	16	22
18	16	21.5
19	16	21
20	16	23
21	18	21
22	16	22
23	16	23
24	16	22
25	16	22
26	18	21
27	16	22
28	18	20
29	18	23
30	16	20.5
31	18	22
32	18	21
33	18	19
34	16	22
35	20	22
36	18	21
37	18	18.5
38	18	22
39	18	21
40	18	22
41	20	21
42	18	22
43	18	21.5
AG421 = B73 (20AG285) X B97 (20AG268)	KRN	Ear Length (cm)	Kernel Weight (100)
1	18	23	32.3
2	16	22	33.8
3	16	22.5	33.1
4	18	21	32.5
5	18	22	31.5
6	18	23	31.9
7	16	22	32.3
8	18	23	32.2
9	20	20.5	31.1
10	16	20	30.9
11	16	22
12	18	22
13	16	21
14	14	20.5
15	16	22
16	18	22
17	16	21
18	18	23
19	16	21
20	18	19
21	16	22
22	14	22
23	18	21
24	16	21
25	18	23
26	16	23
27	18	22
28	20	22
29	18	20.5
30	18	21
31	18	21
32	16	22
33	18	23
34	16	19.5
35	16	21.5
36	18	22
37	16	23
38	18	22
39	16	21
40	18	21
41	18	22
42	16	22
43	16	21
44	18	22
AG461 = A619 (E60) X BC9(B73) rel2-ref (E62)	KRN	Ear Length (cm)	Kernel Weight (100)
1	18	22.5	35.4
2	18	23.5	35.5
3	18	22	34.7
4	18	23.5	36.4
5	20	23	34.8
6	18	23	35.8
7	18	21	35.5
8	18	23	34.7
9	16	23	33.3
10	18	24	34.3
11	16	23.5
12	18	22
13	18	23
14	20	20
15	18	19.5
16	18	22
17	18	23
18	18	22
19	16	23
20	16	15
21	18	22
22	18	23
23	20	21.5
24	18	18
25	18	22
26	18	21
27	18	22
28	20	24
29	18	17
30	20	23
31	18	20
32	18	22
33	18	21
34	16	23
35	18	22
36	16	23.5
37	20	21
38	18	23
39	18	22.5
40	18	23
41	18	23
42	18	21.5
43	16	23
44	20	22
45	16	22
46	20	21.5
47	16	22
48	16	21.5
49	16	23
50	20	21
51	20	22
52	18	22
53	18	23
54	18	21
55	16	23.5
56	16	23
57	18	23.5
58	20	24
59	20	21.5
60	16	23
61	20	22
62	18	22.5
63	20	22.5
64	16	23
65	20	22.5
66	16	23
67	18	22
AG463 = A619 (E46) X BC9(B73) rel2-ref (E63)	KRN	Ear Length (cm)	Kernel Weight (100)
1	18	21	31.6
2	18	22	30
3	18	21	32.1
4	18	21	31
5	16	22	32
6	20	21	31.3
7	18	20.5	31.1
8	16	20.5	30.6
9	20	22	30.5
10	16	20	30.5
11	18	22.5
12	16	23
13	20	23
14	16	21.5
15	16	21
16	18	20
17	18	19
18	18	21
19	16	21.5
20	18	21.5
21	16	20
22	18	20
23	20	20
24	20	22
25	20	22
26	16	22
27	20	20.5
28	16	22
29	16	22
30	18	21
31	18	13
32	20	21
33	18	22
34	18	22
35	18	21
36	18	30.5
37	18	20
38	18	22.5
39	20	23
40	18	21.5
41	18	22
42	20	23
43	18	22
44	18	21.5
45	16	21
46	16	21
47	20	21
48	18	23
49	20	21.5
50	18	21
51	16	24
52	18	18
53	20	21
54	20	23
55	16	20
56	16	19.5
57	20	22
58	20	21
59	18	21.5
60	18	23
61	16	18.5
62	18	22
63	18	23
64	20	21
65	18	22
66	16	20.5
67	18	17
68	18	19.5
69	18	23
70	18	20
71	18	23
72	18	21
73	16	20.5
74	18	20
75	20	21
76	18	25
77	18	16.5
78	16	22
79	18	21
80	18	14
AG460 = B73 (E68) X A619 (E70)	KRN	Ear Length (cm)	Kernel Weight (100)
1	18	24	35.1
2	20	21	34
3	16	22	34.9
4	20	23	34.3
5	18	22	34.6
6	18	23	34.2
7	16	22	34.2
8	16	23	34.4
9	18	23	34.2
10	20	23	33.1
11	16	23
12	18	20.5
13	18	23
14	14	20.5
15	16	24
16	18	23
17	16	22
18	18	21
19	16	24
20	18	21
21	18	17
22	18	24
23	20	22
24	18	21.5
25	18	19
26	20	22
27	18	23
28	18	22
29	18	19
30	20	23
31	16	23
32	16	22
33	20	14.5
34	18	23
35
36	18	23
37	16	24
38	18	23
39	18	23
40	20	22
41	18	21
42	16	23
43	18	22
44	16	23
45	16	22
46	18	22
47	18	23
48	20	23
49	18	23
50	18	23
51	18	22
52	16	23
53	18	23
54	20	22.3
55	18	23
56	18	23
57	18	23
58	16	23
59	16	21
60	18	23
61	18	22
62	20	22
63	18	23.5
64	16	22
65	18	24
66	18	23
67	18	22
68	18	23
69	16	22
70	18	21
71	18	23
72	16	23
73	16	19
74	18	23
75	16	23
76	16	23
AG462 = A619 (E60) X B73 (E68)	KRN	Ear Length (cm)	Kernel Weight (100)
1	18	23	32.6
2	18	21.5	31.9
3	18	20	31.4
4	18	21.5	31.2
5	18	21	31.6
6	18		30.9
7	16	19.5	31.2
8	18	21	30.7
9	20	20	31.1
10	18	21.5	32.5
11	18	20
12	18	20
13	20	23
14	18	22
15	20	20
16	16	20
17	16	19
18	18	21
19	18	20
20	16	19
21	18	20
22	18	18
23	18	21
24	16	18
25	20	19
26	16	19.5
27	18	20
28	16	18.5
29	20	20.5
30	18	21
31	18	21
32	16	19
33	16	19.5
34	18	21.5
35	18	22
36	16	18
37	16	20
38	20	19.5
39	18	18.5
40	20	21
41	16	23.5
42	18	21
43	20	23
44	16	23
45	20	21
46	16	23
47	16	21
48	20	22
49	18	19.5
50	16	21
51	16	23
52	18	21
53	18	20
54	20	20
55	16	20
56	16	21.5
57	18	21
58	18	20
59	16	22
60	16	21
61	16	22
62	18
63	20	23
64	18	18.5
65	18	22
66	16	22
67	16	21.5
68	16	23
69	18	24
70	18	22
71	20	21.5
72	18	22
73	20	21
74	18	21.5
75	18	21
76	18	21.5
77	16	21
78	16	21
79	16	23
80	18	22
81	18	18.5
82	18	19
83	18	21.5
84	20	19.5

## Sheet: HI2022 Stats
F1 Hybrid Combination	Number Wt F1 KRN	Median Wt	Standard Dev Wt	Number Mut F1 KRN	Median Mut	Standard Dev Mut	Mean Wt	Mean Mut	Difference between means ± SEM	P Value KRN	t, df KRN		Number Wt F1 Ear Length	Median Wt	Standard Dev Wt	Number Mut F1 Ear Length	Median Mut	Standard Dev Mut	Mean Wt	Mean Mut	Difference between means ± SEM	P Value Ear Length	t, df Ear Length		Number Wt F1 Kernel Weight (100)	Median Wt	Standard Deviation Wt	Number Mut F1 Kernel Weight (100)	Median Mut	Standard Deviation Mut	Mean Wt	Mean Mut	Difference between means ± SEM	P Value Kernel Weight (100)	t, df Kernel Weight (100)
A619 x CML52	23	14	1.029	35	14	1.188	13.83	14	0.1739 ± 0.3029	0.5681	t=0.5742, df=56		23	20	2.723	34	19.5	2.083	19.37	19.09	-0.2813 ± 0.6372	0.6606	t=0.4415, df=55		9	32.94	0.6865	10	27.25	0.33	32.93	27.23	-5.708 ± 0.2429	<0.0001	t=23.50, df=17
A619 x CML69	54	14	1.144	55	14	1.326	13.78	14.62	0.8404 ± 0.2374	0.0006	t=3.540, df=107		50	19	2.04	49	19	1.445	18.4	18.49	0.08980 ± 0.3560	0.8014	t=0.2522, df=97		10	29.25	0.5205	10	33.28	0.5564	29.4	33.27	3.877 ± 0.2409	<0.0001	t=16.09, df=18
B73 x CML69	67	14	1.116	69	16	1.357	14.9	15.48	0.5827 ± 0.2134	0.0072	t=2.730, df=134		67	15.5	1.421	69	15.5	1.444	15.42	15.78	0.3647 ± 0.2457	0.1401	t=1.484, df=134		10	27.5	0.7371	9	27.5	0.6185	27.35	27.24	-0.1048 ± 0.3128	0.7417	t=0.3350, df=17
A619 x Mo17	69	12	1.113	62	13	1.235	12.9	13.13	0.2305 ± 0.2051	0.2633	t=1.124, df=129		69	18	1.979	61	18	1.845	18.25	17.99	-0.2618 ± 0.3370	0.4386	t=0.7770, df=128		10	37.85	0.3507	10	36.53	0.7643	37.76	36.66	-1.100 ± 0.2659	0.0006	t=4.136, df=18
A619 x Ms71	75	16	1.503	71	16	1.536	15.23	15.69	0.4635 ± 0.2515	0.0675	t=1.842, df=144		74	15	1.824	70	16	1.513	15.6	15.59	-0.01564 ± 0.2802	0.9556	t=0.05581, df=142		10	36.72	0.6651	10	37.42	0.6202	36.99	37.21	0.2190 ± 0.2876	0.4562	t=0.7615, df=18
B73 x Ms71	71	18	1.734	67	18	1.558	17.72	18.6	0.8787 ± 0.2811	0.0022	t=3.126, df=136		70	15	1.971	66	14	2.16	14.44	13.92	-0.5190 ± 0.3543	0.1452	t=1.465, df=134		10	31.13	0.5695	10	30.17	0.5485	31.02	30.17	-0.8500 ± 0.2500	0.0032	t=3.400, df=18
B73 x M37W	40	16	1.626	30	16	1.552	16.35	16.93	0.5833 ± 0.3852	0.1346	t=1.514, df=68		40	16	1.585	30	16	1.478	16.48	16.07	-0.4083 ± 0.3720	0.2763	t=1.098, df=68		10	22.5	0.5676	10	24.51	0.7379	22.6	24.57	1.967 ± 0.2944	<0.0001	t=6.681, df=18
B73 x Tzi8	33	16	1.495	25	16	2	16.12	17.2	1.079 ± 0.4586	0.0222	t=2.352, df=56		33	16	1.773	25	16	1.418	15.58	15.86	0.2842 ± 0.4322	0.5135	t=0.6576, df=56		10	26	0.7149	9	23.11	0.6777	25.7	23.11	-2.588 ± 0.3205	<0.0001	t=8.073, df=17

## Sheet: HI2022 Raw Data
Pedigree
E176, E177, E178, E179, E180, E181 = A619 (21AG153) X CML69 (21AG311)	KRN	Ear Length (cm)	Kernel Weight (100)
1	14	20	30.33
2	14	19	29.2
3	14	20	29.03
4	14	20	29.66
5	14	17	28.83
6	12	21	30.23
7	12	20	29.3
8	14	16	29
9	14	17	29.37
10	12	16	29.02
11	16
12	12	19
13	14	20
14	14	19
15	14	21
16	14	16
17	14	15
18	14	20
19	12
20	12	19
21	14	17
22	16	19
23	14	20
24	16	18
25	14	17
26	14	20
27	14	19
28	12	18
29	14
30	14	16
31	14	21
32	14	17
33	14	21
34	14	20
35	14
36	12	17
37	14	14
38	16	15
39	14	17
40	16	18
41	12	20
42	14	20
43	14	18
44	14	18
45	14	19
46	14	13
47	12	16
48	12	17
49	14	21
50	16	19
51	14	21
52	14	17
53	14	21
54	12	21
E182, E183, E184, E185, E186, E187 = CML69 (21AG311) X BC10(A619) rel2-ref (21AG464)	KRN	Ear Length (cm)	Kernel Weight (100)
1	18	17	33.81
2	14	19	33.26
3	16	19	33.17
4	16	18	33.56
5	14	20	32.3
6	16	16	33.3
7	14	16	32.83
8	14		33.86
9	16	20	32.65
10	14	20	34
11	14	16
12	16	20
13	16	17
14	14	19
15	16	18
16	14	19
17	14	20
18	14	20
19	16	17
20	14	20
21	14	18
22	18	20
23	14	19
24	14	19
25	16	20
26	14	18
27	12	18
28	12	17
29	14
30	14
31	16
32	14	21
33	14	19
34	16	20
35	14	19
36	16	17
37	14	20
38	14	16
39	14	16
40	16	20
41	14	17
42	16	19
43	14	19
44	14	20
45	12	20
46	16	16
47	12	19
48	14	19
49	14	19
50	14	18
51	16
52	14
53	16	18
54	14	18
55	14	16
E188, E189, E190, E191, E192, E193 = B73 (21AG152) X CML69 (21AG311)	KRN	Ear Length (cm)	Kernel Weight (100)	(changed scale)
1	16	17	28
2	16	16	27.5
3	14	17	28
4	16	19	27.5
5	16	16	27.5
6	16	18	28.5
7	16	16	27
8	16	15	26.72
9	16	17	26.09
10	14	14	26.66
11	14	16
12	14	15
13	14	16
14	14	16
15	16	14
16	16	13
17	16	16
18	16	14
19	16	15
20	16	16
21	16	15
22	14	15
23	14	14
24	14	17
25	14	15
26	16	16
27	16	14
28	14	15
29	16	14
30	14	17
31	14	16
32	14	15
33	14	16
34	14	13
35	16	14
36	16	17
37	16	13
38	14	15
39	14	18
40	16	14
41	14	16
42	14	14
43	14	14
44	14	16
45	14	17
46	14	11.5
47	14	16
48	16	16
49	14	17
50	14	16
51	16	16
52	16	13
53	14	15
54	14	16
55	14	15
56	16	14
57	12	15.5
58	14	15
59	16	17
60	18	15
61	16	15.5
62	16	18
63	14	15
64	14	14
65	14	15
66	14	17.5
67	14	14
E194, E195, E196, E197, E198, E199 = CML69 (21AG311) X BC9(B73) rel2-ref (21AG157-26)	KRN	Ear Length (cm)	Kernel Weight (100)
1	16	14	26.78
2	14	16.5	27.68
3	14	17	27.94
4	16	15.5	26.2
5	16	18	27.53
6	18	15	27.5
7	16	15.5	27.41
8	16	16	26.42
9	18	13	27.72
10	14	16
11	16	16
12	14	16.5
13	18	13
14	16	15
15	16	14
16	14	15
17	18	14
18	16	15
19	16	15
20	18	15
21	14	17
22	16	15
23	14	18
24	16	14
25	14	15
26	14	16.5
27	14	16.5
28	16	17.5
29	16	16
30	16	15
31	16	15
32	16	17
33	14	17
34	14	15
35	14	17
36	16	17
37	16	15
38	14	18
39	16	16
40	16	15
41	14	15
42	14	15.5
43	14	18
44	16	18
45	12	15
46	16	14.5
47	16	19
48	16	18
49	16	18
50	16	17
51	18	13.5
52	16	18
53	18	14
54	16	14
55	16	17
56	16	16
57	16	17
58	14	16
59	14	14.5
60	16	18
61	14	16
62	16	16
63	16	15
64	14	17
65	14	15
66	18	13
67	16	15
68	14	14
69	14	14.5
E152, E153, E154, E155, E156, E157 = Ms71 (21AG298) X BC9(B73) rel2-ref (21AG286)	KRN	Ear Length (cm)	Kernel Weight (100)
1	20	10.5	31.11
2	22	15	30.43
3	20	12.5	30.62
4	20	13.5	30.42
5	18	12	29.6
6	18	16	29.88
7	18	14.5	30.63
8	20	12	29.56
9	20	12	29.92
10	18	15	29.51
11	18	12.5
12	20	13
13	18	15
14	18	12
15	20	12
16	18	15
17	16	10
18	18	12
19	20	18
20	20	16
21	20	12.5
22	20	15
23	18	8.5
24	20	15
25	20	17.5
26	24	16
27	16	16
28	16	15.5
29	18	12
30	16	16
31	20	13
32	18
33	16	12
34	18	12
35	16	14
36	18	10
37	16	12
38	18	18
39	20	14
40	20	13
41	18	14
42	18	14
43	20	17
44	18	15
45	20	14
46	18	15
47	16	15
48	20	15
49	18	14.5
50	16	16
51	18	12
52	18	18
53	18	15
54	20	15
55	20	18
56	18	13.5
57	18	14
58	20	14.5
59	18	16
60	20	14
61	18	13
62	18	12.5
63	18	16
64	18	13
65	18	12.5
66	20	8
67	18	13.5
E158, E159, E160, E161, E162, E163 = B73(21AG288) X Ms71 (21AG298)	KRN	Ear Length (cm)	Kernel Weight (100)
1	18	14.5	31.4
2	18	13.5	31.8
3	18	15	31.5
4	20	16	31
5	20	15	30.46
6	22	18	30.47
7	18	13.5	31.25
8	16	16	31.46
9	18	16	30
10	14	18	30.84
11	16	16
12	22	13
13	16	17
14	20	16
15	16	17
16	18	15
17	18	13.5
18	16	16
19	20	13
20	18	17
21	18	10
22	18	10
23	18	15
24	20	15
25	16	11.5
26	16	16
27	20	11.5
28	18	14
29	18	15
30	16	14
31	18	16
32	16	15
33	20	14
34	18	15.5
35	18	15
36	18	16
37	16	15
38	18	15
39	16	14
40	20	14
41	16	13.5
42	16	13
43	18	12
44	18	16
45	18	12
46	18	12.5
47	16	15
48	16	12
49	16	11
50	16	14
51	16	17
52	18	14
53	20	15
54	18	18
55	18	15
56	16	14.5
57	16	18
58	16	13
59	18	16
60	20	10.5
61	16
62	16	15
63	16	14
64	20	17.5
65	20	12
66	20	12
67	18	15
68	18	16
69	20	12
70	18	12.5
71	14	12
E164, E165, E166, E167, E168, E169 = A619 (21AG287) X Ms71 (21AG298)	KRN	Ear Length (cm)	Kernel Weight (100)
1	14	19.5	38.47
2	16	17	37.77
3	16	14	36.78
4	16	15	36.6
5	16	14	37.19
6	16	17	36.6
7	16	16.5	36.39
8	18	16	36.42
9	16	18	36.66
10	14	15.5	37.02
11	16	15
12	18	17
13	18	13
14	16	14
15	12	14.5
16	14	16
17	14	15
18	14	16
19	16	15
20	14	15
21	14	20
22	14	12
23	14	15
24	12	14
25	14	14
26	16	18
27	14	13.5
28	16	16
29	16	20
30	16	15
31	14	15
32	14
33	16	15
34	16	16
35	16	17
36	18	15
37	16	17
38	14	15
39	16	15
40	16	18
41	14	16
42	14	18
43	16	16
44	16	18
45	16	14
46	14	18
47	14	16
48	14	17
49	18	14
50	18	15
51	16	14
52	16	18
53	16	15
54	16	20
55	14	15
56	14	16.5
57	16	16
58	16	13.5
59	14	18
60	14	15
61	14	14
62	18	19
63	16	15
64	16	13.5
65	16	15
66	12	14
67	14	15
68	14	14
69	16	12.5
70	12	16
71	14	15
72	14	13
73	16	13
74	18	13.5
75	14	15.5
E170, E171, E172, E173, E174, E175 = BC10(A619) rel2-ref (21AG284) X Ms71 (21AG298)	KRN	Ear Length (cm)	Kernel Weight (100)
1	14	16	37.45
2	18	19	36.07
3	16	15	37.5
4	14	16	37.4
5	14	16	36.63
6	16	16	38.31
7	16	17	36.97
8	18	16.5	36.76
9	16	18	37.43
10	16	15	37.57
11	16	13
12	14	18
13	14	16
14	16	16
15	16	16
16	14	16
17	16	15
18	16	15
19	14	14
20	16	14
21	16	16
22	14	17
23	16	16
24	16	14.5
25	16	17
26	18	20
27	20	15
28	14	14
29	16	17.5
30	16	16
31	16	14
32	16	14
33	18	14
34	16	17
35	16	16
36	16	16
37	14	14
38	14	13
39	16	17
40	16	15
41	16	15
42	12	14
43	14	15
44	16	14
45	18	17
46	16	14
47	16	19
48	16	14
49	16	15
50	18	14
51	18	13
52	14	16
53	14	13
54	16	15
55	16	16
56	14	15
57	14	15
58	16	16
59	16	15
60	18	16
61	14	17
62	16	13
63	16
64	18	15
65	16	17.5
66	18	15
67	18	15
68	14	17
69	12	18
70	14	16
71	14	16
E218, E219, E220, E221, E222, E223 = Mo17 (20AG275) X BC11(A619) rel2-ref (20AG283)	KRN	Ear Length (cm)	Kernel Weight (100)
1	14	17	36.61
2	12	21	36.2
3	12	20	37.56
4	14	19	36.29
5	14	19	37.91
6	16	19	35.47
7	14	17	36.48
8	12	19	36.57
9	12	18	36.05
10	12	20	37.5
11	12	18
12	12	19
13	14	18
14	12	19
15	12	17
16	12	21
17	14	16.5
18	12	18
19	14	16
20	12	16
21	14	14
22	16	19.5
23	16
24	14	20
25	12	17
26	14	17
27	14	17
28	14	16
29	14	19.5
30	14	20
31	16	18
32	12	17
33	12	21
34	14	19
35	12	19.5
36	12	17
37	14	17
38	14	18
39	12	20
40	12	17
41	12	15
42	12	17
43	14	18
44	14	17
45	14	17
46	14	18
47	14	18
48	12	19
49	14	17.5
50	12	17
51	12	17
52	14	17
53	12	20
54	12	18
55	12	21
56	14	20
57	12	16
58	12	17
59	14	21
60	14	20
61	12	14
62	12	12
E224, E225, E226, E227, E228, E229 = A619 (20AG122) X Mo17 (20AG275)	KRN	Ear Length (cm)	Kernel Weight (100)
1	12	21	38
2	14	18.5	38.24
3	12	18	37.75
4	14	17	37.49
5	14	21	37.83
6	12	19	37.44
7	12	21	37.99
8	14	17	37.04
9	14	20	38
10	12	23	37.86
11	12	14
12	14	16
13	12	18
14	12	18
15	12	21
16	12	19
17	14	19
18	14	14
19	12	16
20	12	15
21	14	18
22	12	20
23	14	19
24	12	17
25	14	21
26	12	16
27	14	20
28	14	21
29	14	20
30	12	17
31	12	20
32	12	18
33	12	17
34	14	19
35	14	16
36	14	17
37	14	21
38	12	21
39	16	14
40	12	17
41	14	18
42	12	19
43	12	19
44	12	19
45	14	18
46	14	18
47	12	20
48	12	16
49	14	21
50	12	21
51	12	19
52	12	17
53	12	18
54	12	19
55	14	20
56	12	15
57	12	20
58	14	18
59	16	15
60	12	16
61	12	17
62	14	19.5
63	12	18
64	14	18
65	12	17
66	12	17
67	12	17.5
68	14	17
69	12	18
E200, E201, E202 = A619 (20AG284) X CML52 (20AG282)	KRN	Ear Length (cm)	Kernel Weight (100)
1	16	22	32.56
2	14	23.5	33.31
3	14	20	32.27
4	14	20	32.5
5	14	20	33.71
6	16	16	34.09
7	14	21	33.04
8	12	23	32.94
9	12	17	31.98
10	14	19
11	14	18
12	14	20
13	14	20
14	14	18
15	14	20
16	14	17
17	14	22
18	14	18
19	14	21
20	12	22
21	14	11
22	14	17
23	12	20
E203, E204, E205 = CML52 (20AG282) X BC11(A619) rel2-ref (20AG283-7)	KRN	Ear Length (cm)	Kernel Weight (100)
1	14	20	27.33
2	16	17	26.81
3	14	21	27.3
4	16	19	27.2
5	14	20	27
6	14	19	26.91
7	14	20	26.9
8	12	15.5	27.78
9	16	22	27.33
10	14	22	27.69
11	16	22
12	14	20
13	12	20
14	14	15
15	14	21
16	12	19
17	14	21
18	12	17
19	14	20
20	14
21	14	18
22	14	21
23	14	14
24	14	22
25	16	18
26	12	21
27	14	18.5
28	14	20
29	14	20
30	14	17
31	16	18
32	14	18
33	14	18
34	14	16
35	12	19
E206, E207, E208 = BC9(B73) rel2-ref (20AG386-18) X M37W (20AG272)	KRN	Ear Length (cm)	Kernel Weight (100)
1	16	16	24.97
2	18	18	24.18
3	18	13.5	25.18
4	18	16	24.63
5	16	16	23.45
6	16	15	24.82
7	18	17	26.04
8	16	18	24.38
9	18	15	24.2
10	16	17	23.82
11	16	17
12	18	17
13	16	17
14	18	18
15	20	14
16	20	17
17	18	15
18	16	14
19	16	19
20	14	17.5
21	16	17
22	16	16
23	16	16
24	20	14
25	18	17
26	16	15
27	16	14
28	18	17
29	16	15
30	14	14
E209, E210, E211 = B73 (20AG383) X M37W (20AG272)	KRN	Ear Length (cm)	Kernel Weight (100)
1	20	17	23
2	18	15.5	22.5
3	16	14.5	23
4	16	15	23.5
5	16	16	22.5
6	18	14.5	23
7	16	19	21.5
8	16	16	22.5
9	18	16	22.5
10	18	17	22
11	14	18
12	18	15
13	18	17
14	14	20
15	18	18
16	14	15
17	16	18
18	14	19
19	16	19
20	16	17
21	20	14
22	14	18
23	16	15
24	16	18
25	14	15
26	16	17
27	16	19
28	16	18
29	18	15
30	14	16
31	16	15
32	18	14.5
33	18	16
34	16	16
35	18	17
36	14	16
37	16	15
38	16	17
39	16	14
40	16	17
E212, E213, E214 = B73 (20AG285) X Tzi8 (20AG278)	KRN	Ear Length (cm)	Kernel Weight (100)
1	18	14	25.5
2	18	18	26
3	18	16.5	26
4	16	15	26
5	16	17	27
6	16	14	26
7	20	15	26
8	16	16	25
9	18	15	24.5
10	16	17	25
11	14	18
12	14	16
13	18	17
14	18	16
15	16	17
16	14	14
17	16	14
18	16	13
19	14	14
20	16	15
21	18	19
22	16	17.5
23	16	13
24	16	18
25	16	16
26	16	14
27	16	15
28	16	17
29	14	14
30	16	16
31	16	15
32	14	17
33	14	11
E215, E216, E217 = Tzi8 (20AG278) X BC9(B73) rel2-ref (20AG386-19)	KRN	Ear Length (cm)	Kernel Weight (100)
1	20	18	23.11
2	20	19	23.33
3	16	16.5	22.37
4	16	15	23.76
5	20	15	22.32
6	18	17	24.06
7	20	16.5	22.94
8	20	14	23.8
9	18	17	22.32
10	16	16
11	20	17
12	14	15
13	16	15
14	16	16
15	16	14
16	16	13
17	18	16
18	18	15
19	14	15.5
20	16	15
21	18	14
22	16	17
23	16	16
24	14	16
25	18	18

## Sheet: HF2022 Stats
F1 Hybrid Combination	Number Wt F1 KRN	Median Wt	Standard Dev Wt	Number Mut F1 KRN	Median Mut	Standard Dev Mut	Mean Wt	Mean Mut	Difference between means ± SEM	P Value KRN	t, df KRN		Number Wt F1 Ear Length	Median Wt	Standard Dev Wt	Number Mut F1 Ear Length	Median Mut	Standard Dev Mut	Mean Wt	Mean Mut	Difference between means ± SEM	P Value Ear Length	t, df Ear Length		Number Wt F1 Kernel Weight (100)	Median Wt	Standard Deviation Wt	Number Mut F1 Kernel Weight (100)	Median Mut	Standard Deviation Mut	Mean Wt	Mean Mut	Difference between means ± SEM	P Value Kernel Weight (100)	t, df Kernel Weight (100)
A619 x B73	29	18	1.522	24	18	1.248	18.62	18.58	-0.03736 ± 0.3877	0.9236	t=0.09636, df=51		29	19	2.37	22	20	1.161	18.88	20.3	1.416 ± 0.5503	0.0132	t=2.573, df=49		10	21.58	0.4688	7	18.63	0.5428	21.53	18.67	-2.853 ± 0.2463	<0.0001	t=11.58, df=15
A619 x CML69	30	14	1.363	28	14	1.522	14.27	14.62	0.3540 ± 0.3758	0.3501	t=0.9421, df=57		30	21.25	1.594	26	21.5	1.527	21.33	21.13	-0.1987 ± 0.4188	0.6371	t=0.4744, df=54		10	19.37	0.8424	10	17.91	0.463	19.37	17.76	-1.616 ± 0.3040	<0.0001	t=5.316, df=18
A619 x HP301	39	16	1.189	33	16	1.51	15.49	15.7	-0.4249 to 0.8445	0.5119	t=0.6592, df=70		39	22	1.764	32	22.15	1.353	21.5	22.08	0.5724 ± 0.3798	0.1364	t=1.507, df=69		10	19.56	0.3372	10	17.26	0.4248	19.55	17.18	-2.375 ± 0.1715	<0.0001	t=13.85, df=18
A619 x NC358	15	16	1.767	18	16	1.617	16.53	15.56	-0.9778 ± 0.5896	0.1073	t=1.658, df=31		14	18.75	1.284	15	20.5	1.795	18.57	19.9	1.329 ± 0.5833	0.0309	t=2.278, df=27		10	20.31	0.7355	10	22.1	0.9185	20.49	22.33	1.841 ± 0.3721	0.0001	t=4.948, df=18
B73 x CML52	Partial Data, analysis not performed on 2022HF data
B73 x CML69	Partial Data, analysis not performed on 2022HF data
B73 x CML103	30	16	1.322	30	18	1.221	16.67	17.6	0.9333 ± 0.3285	0.0062	t=2.841, df=58		30	19	1.737	30	20	1.548	18.5	20.13	1.633 ± 0.4248	0.0003	t=3.845, df=58		20	16.68	1.849	5	17.72	0.3502	16.87	17.71	0.8345 ± 0.8434	0.3328	t=0.9894, df=23
B73 x NC358	11	18	1.502	15	18	1.447	17.64	17.33	-0.3030 ± 0.5836	0.6084	t=0.5192, df=24		11	16.8	2.598	15	20	1.824	16.5	19.98	3.480 ± 0.8654	0.0005	t=4.021, df=24		10	16.86	0.3346	10	16.71	0.3433	16.94	16.65	-0.2900 ± 0.1516	0.0718	t=1.913, df=18
B73 x B97	15	18	1.407	21	18	1.359	17.47	18.38	0.9143 ± 0.4663	0.0581	0.9143 ± 0.4663		15	19	1.356	20	20	1.731	18.87	19.55	0.6833 ± 0.5407	0.2151	t=1.264, df=33		no data collected
B73 x OH43	17	18	1.455	15	18	1.187	17.65	18.53	0.8863 ± 0.4736	0.0711	t=1.871, df=30		16	21	0.9699	15	20	1.373	20.91	19.8	-1.106 ± 0.4248	0.0144	t=2.604, df=29		10	18.8	0.3582	10	15.05	0.3293	18.88	15.09	-3.794 ± 0.1539	<0.0001	t=24.66, df=18
B73 x P39	6	16	1.033	5	16	0	16.67	16	-0.6667 ± 0.4661	0.1864	t=1.430, df=9		6	21	1.033	5	19	1.414	20.67	18	-2.667 ± 0.7370	0.0056	t=3.618, df=9		no data collected
B73 x NC350	Partial Data, analysis not performed on 2022HF data
B73 x Ky21	Partial Data, analysis not performed on 2022HF data

[truncated: 1 more sheets: HF2022 Raw Data]
