# Supplementary material for: Transcriptional corepressors in maize maintain meristem development
Source: Plant Physiol. 2024 Sep 10;197(1):kiae476. doi: 10.1093/plphys/kiae476 (PMC11663565; doi:10.1093/plphys/kiae476)
Supplement: kiae476_Supplementary_Data [file kiae476_supplementary_data.zip › Supplemental Dataset_4.xlsx]

## Sheet: KRN
A619 x B73
Source	DF	Sum of Squares (SS)	Mean Square (MS)	F Statistic (df1, df2)	p-value
Factor A (Environment)	3	75.37	25.12	12.34 (3,654)	7.263e-08
Factor B (Genotype)	1	29.6	29.6	14.54 (1,654)	0.0001495
Interaction AB	3	32.31	10.73	5.27 (3,654)	0.001333
Error	654	1330.69	2.03
Total	661	1467.89	2.22
		Red Diamond	A619 x B73 MUT
		Blue Diamond	A619 x B73 WT
		Significance level = 0.05
Ms71 x A619
Source	DF	Sum of Squares (SS)	Mean Square (MS)	F Statistic (df1, df2)	p-value
Factor A (Environment)	2	38.65	19.32	8.81 (2, 262)	0.0001967
Factor B (Genotype)	1	36.13	36.13	16.48 (1, 262)	6.474e-05
Interaction AB	2	19.57	9.78	4.46 (2, 262)	0.01238
Error	262	574.28	2.19
Total	267	668.65	2.5
		Red Diamond	Ms71 x A619 MUT
		Blue Diamond	Ms71 x A619 WT
		Significance level = 0.05
Ms71 x B73
Source	DF	Sum of Squares (SS)	Mean Square (MS)	F Statistic (df1, df2)	p-value
Factor A (Environment)	2	21.54	10.77	4.1 (2, 266)	0.01749
Factor B (Genotype)	1	38.01	38.01	14.49 (1,266)	0.0001746
Interaction AB	2	6	3	1.14 (2,266)	0.3198
Error	266	697.66	2.62
Total	271	763.23	2.81
		Red Diamond	Ms71 x B73 MUT
		Blue Diamond	Ms71 x B73 WT
		Significance level = 0.05
M37W x B73
Source	DF	Sum of Squares (SS)	Mean Square (MS)	F Statistic (df1, df2)	p-value
Factor A (Environment)	2	10.36	5.18	2.49 (2,210)	0.08486
Factor B (Genotype)	1	20.2	20.2	9.73 (1, 210)	0.002064
Interaction AB	2	8.56	4.28	2.06 (2,210)	0.1296
Error	210	435.95	2.07
Total	215	475.09	2.2
		Red Diamond	M37W x B73 MUT
		Blue Diamond	M37W x B73 WT
		Significance level = 0.05
Tzi8 x B73
Source	DF	Sum of Squares (SS)	Mean Square (MS)	F Statistic (df1, df2)	p-value
Factor A (Environment)	2	37.13	18.56	6.62 (2,209)	0.00162
Factor B (Genotype)	1	67.69	67.69	24.159 (1,209)	1.791e-06
Interaction AB	2	12.83	6.41	2.29 (2,209)	0.1037
Error	209	585.65	2.8
Total	214	703.3	3.28
		Red Diamond	Tzi8 x B73 MUT
		Blue Diamond	Tzi8 x B73 WT
		Significance level = 0.05
B97 x B73
Source	DF	Sum of Squares (SS)	Mean Square (MS)	F Statistic (df1, df2)	p-value
Factor A (Environment)	2	36.38	18.19	9.43 (2,192)	0.0001238
Factor B (Genotype)	1	17.25	17.25	8.94 (1,192)	0.003147
Interaction AB	2	0.33	0.16	0.08 (2,192)	0.9169
Error	192	370.36	1.92
Total	197	424.34	2.15
		Red Diamond	B97 x B73 MUT
		Blue Diamond	B97 x B73 WT
		Significance level = 0.05
OH43 x B73
Source	DF	Sum of Squares (SS)	Mean Square (MS)	F Statistic (df1, df2)	p-value
Factor A (Environment)	1	30.7	30.7	16.97 (1,104)	7.613e-05
Factor B (Genotype)	1	26.52	26.52	14.66 (1,104)	0.0002195
Interaction AB	1	0.39	0.39	0.22 (1,104)	0.6395
Error	104	188.1	1.8
Total	107	245.74	2.29
		Red Diamond	OH43 x B73 MUT
		Blue Diamond	OH43 x B73 WT
		Significance level = 0.05
CML69 x A619
Source	DF	Sum of Squares (SS)	Mean Square (MS)	F Statistic (df1, df2)	p-value
Factor A (Environment)	1	2.18	2.18	1.26 (1,164)	0.2623
Factor B (Genotype)	1	18.66	18.66	10.81 (1,164)	0.001231
Interaction AB	1	2.42	2.42	1.4 (1,164)	0.2375
Error	164	283	1.72
Total	167	306.28	1.83
		Red Diamond	CML69 x A619 MUT
		Blue Diamond	CML69 x A619 WT
		Significance level = 0.05

## Sheet: Ear Length
A619 x B73
Source	DF	Sum of Squares (SS)	Mean Square (MS)	F Statistic (df1, df2)	p-value
Factor A (Environment)	3	59.32	1977.64	552.27 (3,575)	p < 0.00001
Factor B (Genotype)	1	58.76	58.76	16.4 (1,575)	5.804e-05
Interaction AB	3	-30.93	-10.31	(-)2.87 (3,575)	1
Error	575	2059.03	3.58
Total	582	8019.77	13.77
		Red Diamond	A619 x B73 MUT
		Blue Diamond	A619 x B73 WT
		Significance level = 0.05
Ms71 x A619
Source	DF	Sum of Squares (SS)	Mean Square (MS)	F Statistic (df1, df2)	p-value
Factor A (Environment)	2	2113.1	1056.55	286.82 (2,260)	p < 0.0001
Factor B (Genotype)	1	12.16	12.16	3.3 (1,260)	0.07032
Interaction AB	2	14.57	7.28	1.97 (2,260)	0.1403
Error	260	957.72	3.68
Total	265	3097.57	11.68
		Red Diamond	Ms71 x A619 MUT
		Blue Diamond	Ms71 x A619 WT
		Significance level = 0.05
Ms71 x B73
Source	DF	Sum of Squares (SS)	Mean Square (MS)	F Statistic (df1, df2)	p-value
Factor A (Environment)	2	2494.82	1247.41	371.6 (2,264)	p < 0.0001
Factor B (Genotype)	1	19.02	19.02	5.66 (1,264)	0.01799
Interaction AB	2	-5.84	-2.95	(-)0.87 (1,264)	1
Error	264	886.2	3.35
Total	269	3394.2	12.61
		Red Diamond	Ms71 x B73 MUT
		Blue Diamond	Ms71 x B73 WT
		Significance level = 0.05
M37W x B73
Source	DF	Sum of Squares (SS)	Mean Square (MS)	F Statistic (df1, df2)	p-value
Factor A (Environment)	2	850.81	425.4	184.52 (2,210)	p < 0.0001
Factor B (Genotype)	1	0.36	0.36	0.15 (1,210)	0.6916
Interaction AB	2	7.12	3.56	1.54(2,210)	0.2159
Error	210	484.13	2.3
Total	215	1342.42	6.24
		Red Diamond	M37W x B73 MUT
		Blue Diamond	M37W x B73 WT
		Significance level = 0.05
Tzi8 x B73
Source	DF	Sum of Squares (SS)	Mean Square (MS)	F Statistic (df1, df2)	p-value
Factor A (Environment)	2	483.58	241.79	73.98 (2,209)	p < 0.0001
Factor B (Genotype)	1	3.06	3.06	0.93 (1,209)	0.334
Interaction AB	2	13.58	6.79	2.07 (2,209)	0.1277
Error	209	683.08	3.26
Total	214	1183.32	5.52
		Red Diamond	Tzi8 x B73 MUT
		Blue Diamond	Tzi8 x B73 WT
		Significance level = 0.05
B97 x B73
Source	DF	Sum of Squares (SS)	Mean Square (MS)	F Statistic (df1, df2)	p-value
Factor A (Environment)	1	1605.28	1605.28	722.68 (1,158)	p < 0.0001
Factor B (Genotype)	1	6.32	6.321	2.84 (1,158)	0.09359
Interaction AB	1	0.71	0.71	0.32 (1.158)	0.5714
Error	158	350.96	2.22
Total	161	1963.27	12.19
		Red Diamond	B97 x B73 MUT
		Blue Diamond	B97 x B73 WT
		Significance level = 0.05
OH43 x B73
Source	DF	Sum of Squares (SS)	Mean Square (MS)	F Statistic (df1, df2)	p-value
Factor A (Environment)	1	656.51	656.51	123(1,102)	p < 0.0001
Factor B (Genotype)	1	7.95	7.95	1.49 (1,102)	0.2241
Interaction AB	1	4.94	4.94	0.92 (1.102)	0.3373
Error	102	542.58	5.31
Total	105	1212	11.54
		Red Diamond	OH43 x B73 MUT
		Blue Diamond	OH43 x B73 WT
		Significance level = 0.05
CML69 x A619
Source	DF	Sum of Squares (SS)	Mean Square (MS)	F Statistic (df1, df2)	p-value
Factor A (Environment)	1	279.74	279.74	96.84 (1,151)	p < 0.0001
Factor B (Genotype)	1	0.33	0.33	0.11 (1,151)	0.7331
Interaction AB	1	0.41	0.41	0.14(1,151)	0.7061
Error	151	436.19	2.88
Total	154	716.68	4.65
		Red Diamond	CML69 x A619 MUT
		Blue Diamond	CML69 x A619 WT
		Significance level = 0.05

## Sheet: KW100
A619 x B73
Source	DF	Sum of Squares (SS)	Mean Square (MS)	F Statistic (df1, df2)	p-value
Factor A (Environment)	3	3119.35	1039.78	269.03 (3,144)	p < 0.00001
Factor B (Genotype)	1	2.44	2.44	0.63 (1,144)	0.4275
Interaction AB	3	34	11.33	2.93 (3,144)	0.0356
Error	144	556.54	3.86
Total	151	3712.34	24.58
		Red Diamond	A619 x B73 MUT
		Blue Diamond	A619 x B73 WT
		Significance level = 0.05
Ms71 x A619
Source	DF	Sum of Squares (SS)	Mean Square (MS)	F Statistic (df1, df2)	p-value
Factor A (Environment)	2	275.34	137.67	386.37 (2,54)	p < 0.0001
Factor B (Genotype)	1	55.5	55.5	155.78 (1,54)	p < 0.0001
Interaction AB	2	43.93	21.96	61.65 (2,54)	1.144e-14
Error	54	19.24	0.35
Total	59	394.02	6.67
		Red Diamond	Ms71 x A619 MUT
		Blue Diamond	Ms71 x A619 WT
		Significance level = 0.05
Ms71 x B73
Source	DF	Sum of Squares (SS)	Mean Square (MS)	F Statistic (df1, df2)	p-value
Factor A (Environment)	2	596.83	298.41	607.15 (2,54)	p < 0.0001
Factor B (Genotype)	1	7.49	7.49	15.24 (1,54)	0.0002649
Interaction AB	2	3.57	1.78	3.63 (2,54)	0.03294
Error	54	26.54	0.49
Total	59	634.43	10.75
		Red Diamond	Ms71 x B73 MUT
		Blue Diamond	Ms71 x B73 WT
		Significance level = 0.05
M37W x B73
Source	DF	Sum of Squares (SS)	Mean Square (MS)	F Statistic (df1, df2)	p-value
Factor A (Environment)	2	406.01	203	390.4 (2.54)	p < 0.0001
Factor B (Genotype)	1	2.38	2.38	4.59 (1,54)	0.03664
Interaction AB	2	18.59	9.29	17.88 (2,54)	1.1e-06
Error	54	28.08	0.52
Total	59	455.08	7.71
		Red Diamond	M37W x B73 MUT
		Blue Diamond	M37W x B73 WT
		Significance level = 0.05
Tzi8 x B73
Source	DF	Sum of Squares (SS)	Mean Square (MS)	F Statistic (df1, df2)	p-value
Factor A (Environment)	2	432.36	216.18	474.41 (2.53)	p < 0.0001
Factor B (Genotype)	1	57.35	57.35	125.86 (1.53)	1.332e-15
Interaction AB	2	8.51	4.25	9.34 (2.53)	0.0003337
Error	53	24.15	0.45
Total	58	522.38	0
		Red Diamond	Tzi8 x B73 MUT
		Blue Diamond	Tzi8 x B73 WT
		Significance level = 0.05
B97 x B73
Source	DF	Sum of Squares (SS)	Mean Square (MS)	F Statistic (df1, df2)	p-value
Factor A (Environment)	1	41.26	41.26	73.03 (1,37)	2.767e-10
Factor B (Genotype)	1	7.45	7.45	13.19 (1,37)	0.0008466
Interaction AB	1	3.69	3.69	6.54 (1,37)	0.01475
Error	37	20.9	0.56
Total	40	73.33	1.83
		Red Diamond	B97 x B73 MUT
		Blue Diamond	B97 x B73 WT
		Significance level = 0.05
OH43 x B73
Source	DF	Sum of Squares (SS)	Mean Square (MS)	F Statistic (df1, df2)	p-value
Factor A (Environment)	1	1797.74	1797.74	12996.68 (1,36)	p < 0.0001
Factor B (Genotype)	1	64.61	64.61	467.14 (1,36)	p < 0.0001
Interaction AB	1	15.67	15.67	113.32 (1,36)	1.139e-12
Error	36	4.97	0.13
Total	39	18883	48.28
		Red Diamond	OH43 x B73 MUT
		Blue Diamond	OH43 x B73 WT
		Significance level = 0.05
CML69 x A619
Source	DF	Sum of Squares (SS)	Mean Square (MS)	F Statistic (df1, df2)	p-value
Factor A (Environment)	1	1631.36	1631.36	4336.95 (1,36)	p < 0.0001
Factor B (Genotype)	1	12.78	12.78	33.97 (1,36)	p < 0.0001
Interaction AB	1	75.43	75.43	200.53 (1,36)	2.22e-16
Error	36	13.54	0.37
Total	39	1733.12	44.43
		Red Diamond	CML69 x A619 MUT
		Blue Diamond	CML69 x A619 WT
		Significance level = 0.05
