# Supplementary material for: Transcriptional corepressors in maize maintain meristem development
Source: Plant Physiol. 2024 Sep 10;197(1):kiae476. doi: 10.1093/plphys/kiae476 (PMC11663565; doi:10.1093/plphys/kiae476)
Supplement: kiae476_Supplementary_Data [file kiae476_supplementary_data.zip › Supplemental Table_1.xlsx]

## Sheet: Primers 
Primer Name	Sequence	Purpose
SU826_F2	CTAGCTGTGGCCTGCTTAGAACAG	Genotypting relk1-826 allele
SU826_NcoI_R1	CTAACGCCATTCAAAGGCCATG	Genotypting relk1-826 allele
SU913_F2	AAGTCAGTGACTGCTTCATTGGTG	Genotypting relk1-913 allele
SU913_RsaI_R1	CTTGTTTCTTCAGGCGCTGATGTA	Genotypting relk1-913 allele
RELK1_CR_R	ATCTTGCATTGTGGTTGGCT	Genotypting relk1-crispr allele
RELK1_CR_F	TAAAGATGGACCAGGTGGAGGTT	Genotypting relk1-crispr allele
rel2-203 F	GGTACTCGCTGGCAAACATGTCCC	Genotypting rel2-203 allele
rel2-203 R NlaIV	GTGAACCAACTTCCCACACCGCAATGGCA	Genotypting rel2-203 allele
rel2-ref F	AATGTTTGATACGTAAAGGTTCTG	Genotypting rel2-ref allele
rel2-ref R HindIII	GTCAACTCTTGAGCCCAAGCAAGC	Genotypting rel2-ref allele
RELK2_C1_F	GCGGAAGAGGGAGGATGACA	Genotypting relk2-crispr allele
RELK2_C1_R	AAGAGCCTCCAGATACTTCTGCTTC	Genotypting relk2-crispr allele
RELK3_C1_F	AAATTCTAATCCATGGGGGAGAAGT	Genotypting relk3-crispr allele
RELK3_C1_R	GCCACGATAATAATGACAACAGATCA	Genotypting relk3-crispr allele
WUS1_F	GGCACTGCTGCTGGCAGCGG	Genotypting wus1-crispr allele
WUS1_R	GCATCACAGCGGAGCCATTG	Genotypting wus1-crispr allele
UBI-RT	GAGTGCCCCAACGCCGAGTG	Real-time PCR
UBI-RT	CTACGCCTGCTGGTTGTAGACGTA	Real-time PCR
REL2-RT	GAGATTCGTTAGCGCAGAGACTGGT	Real-time PCR
REL2-RT	AAGAGAGGCGCTGCGGACTT	Real-time PCR
RELK1-RT	GACTTATTTGTATGTGGATGCCG	Real-time PCR
RELK1-RT	CCGTATCGCAAACATAATCTTCC	Real-time PCR
RELK2-RT	AGTCTAACCAAGAAGGTATCCTTCA	Real-time PCR
RELK2-RT	GAGTAAATCATGGCAGCTTATTGT	Real-time PCR
RELK3-RT	CATGAGTCTAACCAAGGTATATCTT	Real-time PCR
RELK3-RT	TCTAAATCATAGCAGTTTATCGGC	Real-time PCR
RELK1 in situ probe F	CACAAGCTTGAGCAAGAGTCAGG	Amplify cDNA fragment to generate RELK1 in situ probe
RELK1 in situ probe R	GCAACGCCAATCATTTCTCCATCAG	Amplify cDNA fragment to generate RELK1 in situ probe
td1-F2	ACACCACAACGCCACAATCAC	Genotypting td1-mum3 allele
td1-R3	CAGGGTGAGGAGAACGACCA	Genotypting td1-mum3 allele
muTIR R	AGAGAAGCCAACGCCAWCGCCTCYATTTCGTC	Genotypting td1-mum3 allele
fea3 F	ACGCTGTCTTTCTACAGCTGCTTC	Genotypting fea3-0 allele
fea3 R	GGAACTATCTAACCGGCTCTCTGC	Genotypting fea3-0 allele
fea4-mluI-F	GACCTCCGGGTGGCCCTGAACGCG	Genotypting fea4-5171 allele
fea4 R	CCGCCCAGCCACATGAAGAA	Genotypting fea4-5171 allele
KN1-F	CCCCAAGAACTTCATCTCATCTC	Amplify cDNA fragment to generate KN1 in situ probe
KN1-R	GCTACCTTCTTGATCCTCCTCA	Amplify cDNA fragment to generate KN1 in situ probe
Zyb15-F	TCCCGCCCGCCGCGCCG	Amplify cDNA fragment to generate Zyb15 in situ probe
Zyb15-R	TACATGGTAAAGGACGATGGAAC	Amplify cDNA fragment to generate Zyb15 in situ probe
REL2-SfiI	GAATTCGGCCGTCAAGGCCAGAAGGAGATA TAACCATGTCGTCTCTTAGCAGGGAG	Yeast-2 Hybrid
REL2-SfiI	AGTCGACGGCCCATGAGGCCTTACCTTGTT GGCTGATCAGATGCCTG	Yeast-2 Hybrid
RELK1-SfiI	GAATTCGGCCGTCAAGGCCAGAAGGAGATA TAACCATGTCGTCGCTCAGCCGC	Yeast-2 Hybrid
RELK1-SfiI	AGTCGACGGCCCATGAGGCCCTATCTTTGG ATTTGATC	Yeast-2 Hybrid
RELK2-SfiI	GAATTCGGCCGTCAAGGCCAGAAGGAGATA TAACCATGACATCGCTCAGCCGT	Yeast-2 Hybrid
RELK2-SfiI	AGTCGACGGCCCATGAGGCCTCATCTTTCT GGTTGGTC	Yeast-2 Hybrid
RELK3-SfiI	GAATTCGGCCGTCAAGGCCAGAAGGAGATA TAACCATGTCGTCGCTCAGCCGG	Yeast-2 Hybrid
RELK3-SfiI	AGTCGACGGCCCATGAGGCCTCATCTTTCA GGTTGATC	Yeast-2 Hybrid
